# Supplementary material for: Identifying and ranking non-traditional risk factors for cardiovascular disease prediction in people with type 2 diabetes
Source: Commun Med (Lond). 2025 Mar 14;5:77. doi: 10.1038/s43856-025-00785-y (PMC11906859; doi:10.1038/s43856-025-00785-y)
Supplement: Supplementary file 3 — Supplementary Data 1 [file 43856_2025_785_MOESM3_ESM.xlsx]

## Sheet: Semantic rules
Conditioning data field	Conditioning triggering values	Affected data field	Baseline value for affected data field
Type of accommodation lived in (670)	(4 : Sheltered accommodation)|(5 : Care home)	How are people in household related to participant (6141)	(8 : Other unrelated)
Type of accommodation lived in (670)	(4 : Sheltered accommodation)|(5 : Care home)	Average total household income before tax (738)	Not applicable
Type of accommodation lived in (670)	(4 : Sheltered accommodation)|(5 : Care home)	Number in household: for sheler or care home? (709)	Not applicable
Type of accommodation lived in (670)	(4 : Sheltered accommodation)|(5 : Care home)	Number of vehicles in household (728)	1
Type of accommodation lived in (670)	(4 : Sheltered accommodation)|(5 : Care home)	Own or rent accommodation lived in (680)	(3 : Rent - from local authority, local council, housing association)
Type of accommodation lived in (670)	(4 : Sheltered accommodation)|(5 : Care home)	Number in household (709)	Not applicable
Current employment status (6142)	(3 : Looking after home and/or family)	Distance between home and job workplace (796)	0
Current employment status (6142)	(2 : Retired)|(4 : Unable to work because of sickness or disability)|(5 : Unemployed)|(6 : Doing unpaid or voluntary work)|(7 : Full or part-time student)|(-7 : None of the above)	Distance between home and job workplace (796)	Not applicable
Current employment status (6142)	(2 : Retired)|(3 : Looking after home and/or family)|(4 : Unable to work because of sickness or disability)|(5 : Unemployed)|(6 : Doing unpaid or voluntary work)|(7 : Full or part-time student)|(-7 : None of the above)	nan	(1 : Never/rarely)
Current employment status (6142)	(2 : Retired)|(3 : Looking after home and/or family)|(4 : Unable to work because of sickness or disability)|(5 : Unemployed)|(6 : Doing unpaid or voluntary work)|(7 : Full or part-time student)|(-7 : None of the above)	Transport type for commuting to job workplace (6143)	Not applicable
Current employment status (6142)	(2 : Retired)|(3 : Looking after home and/or family)|(4 : Unable to work because of sickness or disability)|(5 : Unemployed)|(6 : Doing unpaid or voluntary work)|(7 : Full or part-time student)|(-7 : None of the above)	Frequency of travelling from home to job workplace (777)	(0 : work from home)
Current employment status (6142)	(2 : Retired)|(3 : Looking after home and/or family)|(4 : Unable to work because of sickness or disability)|(5 : Unemployed)|(6 : Doing unpaid or voluntary work)|(7 : Full or part-time student)|(-7 : None of the above)	Job involves heavy manual or physical work (816)	(1 : Never/rarely)
Current employment status (6142)	(2 : Retired)|(3 : Looking after home and/or family)|(4 : Unable to work because of sickness or disability)|(5 : Unemployed)|(6 : Doing unpaid or voluntary work)|(7 : Full or part-time student)|(-7 : None of the above)	Job involves mainly walking or standing (806)	(1 : Never/rarely)
Current employment status (6142)	(2 : Retired)|(3 : Looking after home and/or family)|(4 : Unable to work because of sickness or disability)|(5 : Unemployed)|(6 : Doing unpaid or voluntary work)|(7 : Full or part-time student)|(-7 : None of the above)	Job involves shift work (826)	(1 : Never/rarely)
Current employment status (6142)	(2 : Retired)|(4 : Unable to work because of sickness or disability)|(5 : Unemployed)|(6 : Doing unpaid or voluntary work)|(7 : Full or part-time student)|(-7 : None of the above)	Length of working week for main job (767)	0
Current employment status (6142)	(3 : Looking after home and/or family)	Length of working week for main job (767)	168
Current employment status (6142)	(2 : Retired)|(3 : Looking after home and/or family)|(4 : Unable to work because of sickness or disability)|(5 : Unemployed)|(6 : Doing unpaid or voluntary work)|(7 : Full or part-time student)|(-7 : None of the above)	Time employed in main current job (757)	Not applicable
Current tobacco smoking (1239)	(2 : Only occasionally)|(0 : No)	Difficulty not smoking for 1 day (3476)	(1 : Very easy)
Current tobacco smoking (1239)	(2 : Only occasionally)|(0 : No)	Number of cigarettes currently smoked daily (current cigarette smokers) (3456)	0
Current tobacco smoking (1239)	(2 : Only occasionally)|(0 : No)	Previously smoked cigarettes on most/all days (5959)	Not applicable
Current tobacco smoking (1239)	(2 : Only occasionally)|(0 : No)	Time from waking to first cigarette (3466)	Not applicable
Current tobacco smoking (1239)	(2 : Only occasionally)|(0 : No)	Why reduced smoking (6158)	Not applicable
Current tobacco smoking (1239)	(2 : Only occasionally)|(0 : No)	Age started smoking in current smokers (3436)	Not applicable
Current tobacco smoking (1239)	(2 : Only occasionally)|(0 : No)	Ever tried to stop smoking (3486)	Not applicable
Current tobacco smoking (1239)	(1 : Yes, on most or all days)	Exposure to tobacco smoke at home (1269)	(168 : hours/week)
Current tobacco smoking (1239)	(1 : Yes, on most or all days)	Exposure to tobacco smoke outside home (1279)	(168 : hours/week)
Current tobacco smoking (1239)	(1 : Yes, on most or all days)	Past tobacco smoking (1249)	(1 : Smoked on all or most days)
Current tobacco smoking (1239)	(2 : Only occasionally)|(0 : No)	Smoking compared to 10 years previous (3506)	Not applicable
Current tobacco smoking (1239)	(1 : Yes, on most or all days)	Smoking/smokers in household (1259)	Not applicable
Current tobacco smoking (1239)	(2 : Only occasionally)|(0 : No)	Type of tobacco currently smoked (3446)	Not applicable
Current tobacco smoking (1239)	(2 : Only occasionally)|(0 : No)	Wants to stop smoking (3496)	Not applicable
Processed meat intake (1349)	(1 : Less than once a week)|(2 : Once a week)|(3 : 2-4 times a week)|(4 : 5-6 times a week)|(5 : Once or more daily)	Age when last ate meat (3680)	current_age
Poultry intake (1359)	(1 : Less than once a week)|(2 : Once a week)|(3 : 2-4 times a week)|(4 : 5-6 times a week)|(5 : Once or more daily)	Age when last ate meat (3680)	current_age
Beef intake (1369)	(1 : Less than once a week)|(2 : Once a week)|(3 : 2-4 times a week)|(4 : 5-6 times a week)|(5 : Once or more daily)	Age when last ate meat (3680)	current_age
Lamb/mutton intake (1379)	(1 : Less than once a week)|(2 : Once a week)|(3 : 2-4 times a week)|(4 : 5-6 times a week)|(5 : Once or more daily)	Age when last ate meat (3680)	current_age
Pork intake (1389)	(1 : Less than once a week)|(2 : Once a week)|(3 : 2-4 times a week)|(4 : 5-6 times a week)|(5 : Once or more daily)	Age when last ate meat (3680)	current_age
Ever manic/hyper for 2 days (4642)	(0 : No)	Length of longest manic/irritable episode (5663)	Not applicable
Ever manic/hyper for 2 days (4642)	(0 : No)	Manic/hyper symptoms (6156)	Not applicable
Ever manic/hyper for 2 days (4642)	(0 : No)	Severity of manic/irritable episodes (5674)	Not applicable
Ever highly irritable/argumentative for 2 days (4653)	(0 : No)	Length of longest manic/irritable episode (5663)	Not applicable
Ever highly irritable/argumentative for 2 days (4653)	(0 : No)	Manic/hyper symptoms (6156)	Not applicable
Ever highly irritable/argumentative for 2 days (4653)	(0 : No)	Severity of manic/irritable episodes (5674)	Not applicable
Ever stopped smoking for 6+ months (2907)	(0 : No)	Likelihood of resuming smoking (2936)	Not applicable
Ever stopped smoking for 6+ months (2907)	(0 : No)	Number of unsuccessful stop-smoking attempts (2926)	Not applicable
Ever stopped smoking for 6+ months (2907)	(0 : No)	Why stopped smoking (6157)	Not applicable
Type of tobacco previously smoked (2877)	(3 : Cigars or pipes)|(-7 : None of the above)	Number of cigarettes previously smoked daily (2887)	0
Smoking compared to 10 years previous (3506)	(1 : More nowadays?)|(2 : About the same?)	Why reduced smoking (6158)	Not applicable
Previously smoked cigarettes on most/all days (5959)	(0 : No)	Age stopped smoking cigarettes (current cigar/pipe or previous cigarette smoker) (6194)	Not applicable
Previously smoked cigarettes on most/all days (5959)	(0 : No)	Number of cigarettes previously smoked daily (current cigar/pipe smokers) (6183)	Not applicable
Type of tobacco currently smoked (3446)	(1 : Manufactured cigarettes)|(2 : Hand-rolled cigarettes)|(-7 : None of the above)	Age stopped smoking cigarettes (current cigar/pipe or previous cigarette smoker) (6194)	Not applicable
Type of tobacco currently smoked (3446)	(3 : Cigars or pipes)|(-7 : None of the above)	Difficulty not smoking for 1 day (3476)	Not applicable
Type of tobacco currently smoked (3446)	(3 : Cigars or pipes)|(-7 : None of the above)	Number of cigarettes currently smoked daily (current cigarette smokers) (3456)	Not applicable
Type of tobacco currently smoked (3446)	(1 : Manufactured cigarettes)|(2 : Hand-rolled cigarettes)|(-7 : None of the above)	Number of cigarettes previously smoked daily (current cigar/pipe smokers) (6183)	0
Type of tobacco currently smoked (3446)	(1 : Manufactured cigarettes)|(2 : Hand-rolled cigarettes)|(-7 : None of the above)	Previously smoked cigarettes on most/all days (5959)	Not applicable
Type of tobacco currently smoked (3446)	(3 : Cigars or pipes)|(-7 : None of the above)	Time from waking to first cigarette (3466)	Not applicable
Past tobacco smoking (1249)	(2 : Smoked occasionally)|(3 : Just tried once or twice)|(4 : I have never smoked)	Likelihood of resuming smoking (2936)	Not applicable
Past tobacco smoking (1249)	(2 : Smoked occasionally)|(3 : Just tried once or twice)|(4 : I have never smoked)	Number of cigarettes previously smoked daily (2887)	0
Past tobacco smoking (1249)	(2 : Smoked occasionally)|(3 : Just tried once or twice)|(4 : I have never smoked)	Number of unsuccessful stop-smoking attempts (2926)	Not applicable
Past tobacco smoking (1249)	(2 : Smoked occasionally)|(3 : Just tried once or twice)|(4 : I have never smoked)	Why stopped smoking (6157)	Not applicable
Past tobacco smoking (1249)	(2 : Smoked occasionally)|(3 : Just tried once or twice)|(4 : I have never smoked)	Age started smoking in former smokers (2867)	Not applicable
Past tobacco smoking (1249)	(2 : Smoked occasionally)|(3 : Just tried once or twice)|(4 : I have never smoked)	Age stopped smoking (2897)	Not applicable
Past tobacco smoking (1249)	(2 : Smoked occasionally)|(3 : Just tried once or twice)|(4 : I have never smoked)	Ever stopped smoking for 6+ months (2907)	Not applicable
Past tobacco smoking (1249)	(1 : Smoked on most or all days)	Light smokers, at least 100 smokes in lifetime (2644)	(1 : yes)
Past tobacco smoking (1249)	(4 : I have never smoked)	Light smokers, at least 100 smokes in lifetime (2644)	(0 : no)
Past tobacco smoking (1249)	(2 : Smoked occasionally)|(3 : Just tried once or twice)|(4 : I have never smoked)	Type of tobacco previously smoked (2877)	Not applicable
Adopted as a child (1767)	(0 : No)	Adopted mother still alive (3942)	Not applicable
Adopted mother still alive (3942)	(0 : No)	Mother's age (1845)	Not applicable
Adopted mother still alive (3942)	(1 : Yes)	Mother's age at death (3526)	Not applicable
Mother still alive (1835)	(0 : No)	Mother's age (1845)	Not applicable
Mother still alive (1835)	(1 : Yes)	Mother's age at death (3526)	Not applicable
Adopted as a child (1767)	(0 : No)	Adopted father still alive (3912)	Not applicable
Adopted father still alive (3912)	(0 : No)	Father's age (2946)	Not applicable
Adopted father still alive (3912)	(1 : Yes)	Father's age at death (1807)	Not applicable
Father still alive (1797)	(0 : No)	Father's age (2946)	Not applicable
Father still alive (1797)	(1 : Yes)	Father's age at death (1807)	Not applicable
Job involves shift work (826)	(1 : Never/rarely)	Job involves night shift work (3426)	(1 : Never/rarely)
Frequency of travelling from home to job workplace (777)	nan	Distance between home and job workplace (796)	0
Frequency of travelling from home to job workplace (777)	nan	Transport type for commuting to job workplace (6143)	Not applicable
Adopted as a child (1767)	(0 : No)	Illnesses of adopted father (20112)	Not applicable
Adopted as a child (1767)	(0 : No)	Illnesses of adopted mother (20113)	Not applicable
Adopted as a child (1767)	(0 : No)	Illnesses of adopted siblings (20114)	Not applicable
Bipolar disorder status (20122)	nan	Bipolar disorder status (20122)	Not collected
Single episode of probable major depression (20123)	nan	Single episode of probable major depression (20123)	Not collected
Probable recurrent major depression (moderate) (20124)	nan	Probable recurrent major depression (moderate) (20124)	Not collected
Probable recurrent major depression (severe) (20125)	nan	Probable recurrent major depression (severe) (20125)	Not collected
Bipolar and major depression status (20126)	nan	Bipolar and major depression status (20126)	Not collected
Myopia diagnosis (20262)	nan	Myopia diagnosis (20262)	Not collected
Country of birth (UK/elsewhere) (1647)	(6 : Elsewhere)	Year immigrated to UK (United Kingdom) (3659)	Not applicable
Adopted as a child (1767)	(0 : No)	Number of adopted brothers (3972)	Not applicable
Adopted as a child (1767)	(0 : No)	Number of adopted sisters (3982)	Not applicable
Ever depressed for a whole week (4598)	(0 : No)	Longest period of depression (4609)	Not applicable
Ever depressed for a whole week (4598)	(0 : No)	Number of depression episodes (4620)	Not applicable
Adopted as a child (1767)	(1 : Yes)	Number of older siblings (5057)	Not applicable
Ever unenthusiastic/disinterested for a whole week (4631)	(0 : No)	Ever unenthusiastic/disinterested for a whole week (5375)	Not applicable
Ever unenthusiastic/disinterested for a whole week (4631)	(0 : No)	Number of unenthusiastic/disinterested episodes (5386)	Not applicable
Past tobacco smoking (1249)	(4 : I have never smoked)	Pack years of smoking (20161)	0
Past tobacco smoking (1249)	(4 : I have never smoked)	Pack years adult smoking as proportion of life span exposed to smoking (20162)	0
