# Supplementary material for: Identifying and ranking non-traditional risk factors for cardiovascular disease prediction in people with type 2 diabetes
Source: Commun Med (Lond). 2025 Mar 14;5:77. doi: 10.1038/s43856-025-00785-y (PMC11906859; doi:10.1038/s43856-025-00785-y)
Supplement: Supplementary file 4 — Supplementary Data 2 [file 43856_2025_785_MOESM4_ESM.xlsx]

## Sheet: wo T2DMorCVD_CVD+AF+HF
Data field id	Description	UKB category id	UKB category description	Mean permuted feature importance (change in c-statistic)	Std after permuted feature importance (change in c-statistic)	Outcome	Feature rank
age_defined_baseline	Age (years)	basic_characteristics	Basic characteristics	0.083191	0.002962	CVD+AF+HF	1
genetic_sex	Sex	basic_characteristics	Basic characteristics	0.008004	0.000268	CVD+AF+HF	2
23130	Estimated trunk mass	100009	Body composition by impedance - Anthropometry - Physical measures - Assessment Centre	0.005725	0.000355	CVD+AF+HF	3
4080	SBP	100011	Assessment centre - Physical measures - Blood pressure	0.003033	0.000289	CVD+AF+HF	4
20107	Father: heart disease	100034	Family history - Touchscreen - Assessment Centre	0.00192	0.000298	CVD+AF+HF	5
30720	Cystatin C	17518	Blood biochemistry - Blood assays - Biological samples	0.001877	0.000199	CVD+AF+HF	6
30750	HbA1c	17518	Blood biochemistry - Blood assays - Biological samples	0.001817	0.000201	CVD+AF+HF	7
4548	Self-reported: health satisfaction	100060	Mental health - Psychosocial factors - Touchscreen - Assessment Centre	0.001809	0.000183	CVD+AF+HF	8
30500	Urine microalbumin	100083	Urine assays - Biological samples	0.001551	0.000191	CVD+AF+HF	9
6145	Recent: illness|injury|assault	100060	Mental health - Psychosocial factors - Touchscreen - Assessment Centre	0.001507	0.000211	CVD+AF+HF	10
2080	Self-reported: recent tiredness	100060	Mental health - Psychosocial factors - Touchscreen - Assessment Centre	0.001492	0.000212	CVD+AF+HF	11
20111	Sibling: heart disease	100034	Family history - Touchscreen - Assessment Centre	0.001473	0.000194	CVD+AF+HF	12
20110	Mother: heart disease	100034	Family history - Touchscreen - Assessment Centre	0.00139	0.000181	CVD+AF+HF	13
30140	Neutrophill count	100081	Blood count - Blood assays - Biological samples	0.00135	0.000152	CVD+AF+HF	14
30760	HDL-C	17518	Blood biochemistry - Blood assays - Biological samples	0.001263	0.000147	CVD+AF+HF	15
30070	RDW	100081	Blood count - Blood assays - Biological samples	0.001222	0.000143	CVD+AF+HF	16
30880	Plasma urate	17518	Blood biochemistry - Blood assays - Biological samples	0.000975	0.000187	CVD+AF+HF	17
30850	Testosterone	17518	Blood biochemistry - Blood assays - Biological samples	0.000745	0.000104	CVD+AF+HF	18
23128	Fat mass (trunk)	100009	Body composition by impedance - Anthropometry - Physical measures - Assessment Centre	0.000739	0.00015	CVD+AF+HF	19
1528	No. glasses of water	100052	Diet - Lifestyle and environment - Touchscreen - Assessment Centre	0.000496	6e-05	CVD+AF+HF	20
30190	Monocyte (%)	100081	Blood count - Blood assays - Biological samples	0.000482	7e-05	CVD+AF+HF	21
30050	MCH	100081	Blood count - Blood assays - Biological samples	0.000475	7.9e-05	CVD+AF+HF	22
30840	Bilirubin	17518	Blood biochemistry - Blood assays - Biological samples	0.000457	8.7e-05	CVD+AF+HF	23
30300	HLR	100081	Blood count - Blood assays - Biological samples	0.000445	8.3e-05	CVD+AF+HF	24
30730	GGT	17518	Blood biochemistry - Blood assays - Biological samples	0.000443	0.000144	CVD+AF+HF	25
6146	Disability parking permit (blue badge)	100067	Other sociodemographic factors - Sociodemographics - Touchscreen - Assessment Centre	0.000438	0.000122	CVD+AF+HF	26
6157	Quit smoking due to illness	100058	Smoking - Lifestyle and environment - Touchscreen - Assessment Centre	0.000427	0.000153	CVD+AF+HF	27
26413	Health score	76	Indices of Multiple Deprivation - Baseline characteristics - Population characteristics	0.000424	9.9e-05	CVD+AF+HF	28
30600	Plasma albumin	17518	Blood biochemistry - Blood assays - Biological samples	0.000382	0.000187	CVD+AF+HF	29
1508	Type of coffee	100052	Diet - Lifestyle and environment - Touchscreen - Assessment Centre	0.000381	8.4e-05	CVD+AF+HF	30
680	Housing: renting/owning	100066	Household - Sociodemographics - Touchscreen - Assessment Centre	0.000381	8.7e-05	CVD+AF+HF	31
30810	Phosphate	17518	Blood biochemistry - Blood assays - Biological samples	0.000367	0.000115	CVD+AF+HF	32
20111	Sibling: hypertension	100034	Family history - Touchscreen - Assessment Centre	0.000359	0.000116	CVD+AF+HF	33
2090	GP consultation: nerves/anxiety/tension/depression	100060	Mental health - Psychosocial factors - Touchscreen - Assessment Centre	0.000357	8.7e-05	CVD+AF+HF	34
30790	LP[a]	17518	Blood biochemistry - Blood assays - Biological samples	0.000239	0.000153	CVD+AF+HF	35
30830	SHBG	17518	Blood biochemistry - Blood assays - Biological samples	0.000234	6.6e-05	CVD+AF+HF	36
24019	PM (10μm) 2007	114	Residential air pollution - Local environment - Additional exposures	0.000233	6.2e-05	CVD+AF+HF	37
30530	Urine sodium	100083	Urine assays - Biological samples	0.000229	0.000101	CVD+AF+HF	38
30670	Plasma Urea	17518	Blood biochemistry - Blood assays - Biological samples	0.000227	7.2e-05	CVD+AF+HF	39
6157	Stopped smoking due to GP advice	100058	Smoking - Lifestyle and environment - Touchscreen - Assessment Centre	0.000225	9.6e-05	CVD+AF+HF	40
51	Seated height	100010	Body size measures - Anthropometry - Physical measures - Assessment Centre	0.000207	6.5e-05	CVD+AF+HF	41
6138	University degree	100063	Education - Sociodemographics - Touchscreen - Assessment Centre	0.000197	9.2e-05	CVD+AF+HF	42
1200	Self-reported: insomnia	100057	Sleep - Lifestyle and environment - Touchscreen - Assessment Centre	0.000191	5.9e-05	CVD+AF+HF	43
1408	Cheese consumption	100052	Diet - Lifestyle and environment - Touchscreen - Assessment Centre	0.000174	3.9e-05	CVD+AF+HF	44
6142	Unemployed due to illness/disability	100064	Employment - Sociodemographics - Touchscreen - Assessment Centre	0.000171	9.1e-05	CVD+AF+HF	45
47	Grip strength (right hand)	100019	Hand grip strength - Physical measures - Assessment Centre	0.000168	7.2e-05	CVD+AF+HF	46
1120	Weekly mobile phone use	100053	Electronic device use - Lifestyle and environment - Touchscreen - Assessment Centre	0.000165	8.5e-05	CVD+AF+HF	47
1478	Salt intake	100052	Diet - Lifestyle and environment - Touchscreen - Assessment Centre	0.000162	4.8e-05	CVD+AF+HF	48
30200	Neutrophill (%)	100081	Blood count - Blood assays - Biological samples	0.000149	5.5e-05	CVD+AF+HF	49
806	Job: walking or standing	100064	Employment - Sociodemographics - Touchscreen - Assessment Centre	0.000147	6.8e-05	CVD+AF+HF	50
6146	Receives: disability allowance	100067	Other sociodemographic factors - Sociodemographics - Touchscreen - Assessment Centre	0.000136	2.3e-05	CVD+AF+HF	51
699	Years at current address	100066	Household - Sociodemographics - Touchscreen - Assessment Centre	0.000121	3.8e-05	CVD+AF+HF	52
24011	Traffic nearest major road	114	Residential air pollution - Local environment - Additional exposures	0.000113	7.1e-05	CVD+AF+HF	53
20107	Father: hypertension	100034	Family history - Touchscreen - Assessment Centre	0.000113	6.4e-05	CVD+AF+HF	54
1920	Self-reported: suffers from mood swings	100060	Mental health - Psychosocial factors - Touchscreen - Assessment Centre	0.000112	6.6e-05	CVD+AF+HF	55
30270	MSCV	100081	Blood count - Blood assays - Biological samples	0.00011	7e-05	CVD+AF+HF	56
30620	ALT	17518	Blood biochemistry - Blood assays - Biological samples	0.000107	0.000105	CVD+AF+HF	57
30090	PCT	100081	Blood count - Blood assays - Biological samples	0.000104	0.000126	CVD+AF+HF	58
6157	Quit smoking as a health precaution	100058	Smoking - Lifestyle and environment - Touchscreen - Assessment Centre	0.000104	3.2e-05	CVD+AF+HF	59
6138	O-levels/GCSEs	100063	Education - Sociodemographics - Touchscreen - Assessment Centre	0.000101	4e-05	CVD+AF+HF	60
20107	Father: AD/dementia	100034	Family history - Touchscreen - Assessment Centre	9.6e-05	4.4e-05	CVD+AF+HF	61
30100	MPV	100081	Blood count - Blood assays - Biological samples	9.4e-05	7.4e-05	CVD+AF+HF	62
30700	Plasma creat	17518	Blood biochemistry - Blood assays - Biological samples	9.3e-05	5.6e-05	CVD+AF+HF	63
20107	Father: bowel cancer	100034	Family history - Touchscreen - Assessment Centre	9.1e-05	3.1e-05	CVD+AF+HF	64
20110	Mother: stroke	100034	Family history - Touchscreen - Assessment Centre	8.9e-05	7.5e-05	CVD+AF+HF	65
30770	IGF-1	17518	Blood biochemistry - Blood assays - Biological samples	8.7e-05	0.000158	CVD+AF+HF	66
1220	Self-reported: narcolepsy	100057	Sleep - Lifestyle and environment - Touchscreen - Assessment Centre	8.1e-05	1.7e-05	CVD+AF+HF	67
6144	Self-reported: does not avoid particular foods	100052	Diet - Lifestyle and environment - Touchscreen - Assessment Centre	7.9e-05	5.3e-05	CVD+AF+HF	68
6158	Smoked less due to illness	100058	Smoking - Lifestyle and environment - Touchscreen - Assessment Centre	7.9e-05	4.3e-05	CVD+AF+HF	69
20107	Father: diabetes	100034	Family history - Touchscreen - Assessment Centre	7.3e-05	3.3e-05	CVD+AF+HF	70
1190	Self-reported: daytime napping	100057	Sleep - Lifestyle and environment - Touchscreen - Assessment Centre	6.9e-05	3.2e-05	CVD+AF+HF	71
1538	Major dietary change	100052	Diet - Lifestyle and environment - Touchscreen - Assessment Centre	6.4e-05	7.9e-05	CVD+AF+HF	72
1448	Type of bread	100052	Diet - Lifestyle and environment - Touchscreen - Assessment Centre	6.2e-05	2.2e-05	CVD+AF+HF	73
20110	Mother: AD/dementia	100034	Family history - Touchscreen - Assessment Centre	6e-05	2.2e-05	CVD+AF+HF	74
20111	Sibling: diabetes	100034	Family history - Touchscreen - Assessment Centre	5.9e-05	3.6e-05	CVD+AF+HF	75
26415	Housing score	76	Indices of Multiple Deprivation - Baseline characteristics - Population characteristics	5.9e-05	5.2e-05	CVD+AF+HF	76
24008	PM 2.5-10um	114	Residential air pollution - Local environment - Additional exposures	5.8e-05	4.3e-05	CVD+AF+HF	77
6145	Self-reported: death of a close relative	100060	Mental health - Psychosocial factors - Touchscreen - Assessment Centre	5.6e-05	1.7e-05	CVD+AF+HF	78
4674	Private healthcare	100067	Other sociodemographic factors - Sociodemographics - Touchscreen - Assessment Centre	5.3e-05	3.4e-05	CVD+AF+HF	79
816	Physical demanding job	100064	Employment - Sociodemographics - Touchscreen - Assessment Centre	5.2e-05	2.9e-05	CVD+AF+HF	80
6156	Manic/hyper: increased activity	100060	Mental health - Psychosocial factors - Touchscreen - Assessment Centre	4.9e-05	1.2e-05	CVD+AF+HF	81
6138	A(S) levels qualifications	100063	Education - Sociodemographics - Touchscreen - Assessment Centre	4.9e-05	2e-05	CVD+AF+HF	82
30890	Plasma vitamin D	17518	Blood biochemistry - Blood assays - Biological samples	4.8e-05	5.4e-05	CVD+AF+HF	83
4620	Self-reported: no. depressive episodes	100060	Mental health - Psychosocial factors - Touchscreen - Assessment Centre	4.5e-05	4.3e-05	CVD+AF+HF	84
2100	Seen a psychiatrist for nerves/anxiety/tension/depression	100060	Mental health - Psychosocial factors - Touchscreen - Assessment Centre	4.5e-05	2.9e-05	CVD+AF+HF	85
6145	Recent: Financial difficulties	100060	Mental health - Psychosocial factors - Touchscreen - Assessment Centre	4.2e-05	9e-06	CVD+AF+HF	86
1299	Raw vegetable consumption	100052	Diet - Lifestyle and environment - Touchscreen - Assessment Centre	4.1e-05	3.8e-05	CVD+AF+HF	87
796	Commute distance	100064	Employment - Sociodemographics - Touchscreen - Assessment Centre	3.8e-05	6.9e-05	CVD+AF+HF	88
20107	Father: prostate cancer	100034	Family history - Touchscreen - Assessment Centre	3.6e-05	4.2e-05	CVD+AF+HF	89
1883	No. of sisters	100034	Family history - Touchscreen - Assessment Centre	3.5e-05	2.1e-05	CVD+AF+HF	90
6146	Attendance allowance	100067	Other sociodemographic factors - Sociodemographics - Touchscreen - Assessment Centre	3.5e-05	2.4e-05	CVD+AF+HF	91
30860	Total plasma protein	17518	Blood biochemistry - Blood assays - Biological samples	3.5e-05	2.6e-05	CVD+AF+HF	92
404	Snap-button: initial reaction time	100032	Reaction time - Cognitive function - Assessment Centre	3.4e-05	3.8e-05	CVD+AF+HF	93
6143	Commute: public transport	100064	Employment - Sociodemographics - Touchscreen - Assessment Centre	3.3e-05	3.1e-05	CVD+AF+HF	94
20110	Mother: chronic bronchitis|emphysema	100034	Family history - Touchscreen - Assessment Centre	3.2e-05	2.6e-05	CVD+AF+HF	95
1110	Mobile phone use (years)	100053	Electronic device use - Lifestyle and environment - Touchscreen - Assessment Centre	3e-05	1.9e-05	CVD+AF+HF	96
30710	CRP	17518	Blood biochemistry - Blood assays - Biological samples	2.8e-05	2.1e-05	CVD+AF+HF	97
6194	Age quit smoking (cig)	100058	Smoking - Lifestyle and environment - Touchscreen - Assessment Centre	2.6e-05	2.9e-05	CVD+AF+HF	98
30780	LDL-C	17518	Blood biochemistry - Blood assays - Biological samples	2.5e-05	5e-05	CVD+AF+HF	99
20107	Father: Parkinson's	100034	Family history - Touchscreen - Assessment Centre	2.5e-05	1.3e-05	CVD+AF+HF	100
2946	Father: age	100034	Family history - Touchscreen - Assessment Centre	2.4e-05	0.000236	CVD+AF+HF	101
1130	Usage of hands-free devices	100053	Electronic device use - Lifestyle and environment - Touchscreen - Assessment Centre	2.3e-05	6e-06	CVD+AF+HF	102
4079	DBP	100011	Assessment centre - Physical measures - Blood pressure	2.3e-05	4.8e-05	CVD+AF+HF	103
6139	Open solid fuel	100066	Household - Sociodemographics - Touchscreen - Assessment Centre	2.3e-05	1.6e-05	CVD+AF+HF	104
30740	Glucose	17518	Blood biochemistry - Blood assays - Biological samples	2.3e-05	3e-05	CVD+AF+HF	105
2070	Self-reported: recent feeling restlessness	100060	Mental health - Psychosocial factors - Touchscreen - Assessment Centre	2.2e-05	1.5e-05	CVD+AF+HF	106
4581	Self-reported: satisfaction finances	100060	Mental health - Psychosocial factors - Touchscreen - Assessment Centre	2.2e-05	1.4e-05	CVD+AF+HF	107
1379	Lamb or mutton consumption	100052	Diet - Lifestyle and environment - Touchscreen - Assessment Centre	2.1e-05	1.6e-05	CVD+AF+HF	108
1518	Preferred drink temperature	100052	Diet - Lifestyle and environment - Touchscreen - Assessment Centre	2.1e-05	1.6e-05	CVD+AF+HF	109
2000	Self-reported: worries after embarrassment	100060	Mental health - Psychosocial factors - Touchscreen - Assessment Centre	2.1e-05	4.2e-05	CVD+AF+HF	110
1458	Cereal consumption	100052	Diet - Lifestyle and environment - Touchscreen - Assessment Centre	2e-05	2.4e-05	CVD+AF+HF	111
398	Pairs matching: correct	100030	Pairs matching - Cognitive function - Assessment Centre	1.8e-05	3.9e-05	CVD+AF+HF	112
400	Pairs matching: time	100030	Pairs matching - Cognitive function - Assessment Centre	1.6e-05	2.3e-05	CVD+AF+HF	113
20110	Mother: Parkinson's	100034	Family history - Touchscreen - Assessment Centre	1.6e-05	4.1e-05	CVD+AF+HF	114
1498	Coffee consumption	100052	Diet - Lifestyle and environment - Touchscreen - Assessment Centre	1.5e-05	1.9e-05	CVD+AF+HF	115
20110	Mother: high blood pressure	100034	Family history - Touchscreen - Assessment Centre	1.4e-05	3.4e-05	CVD+AF+HF	116
30650	AST	17518	Blood biochemistry - Blood assays - Biological samples	1.4e-05	6e-06	CVD+AF+HF	117
845	Age completed education	100063	Education - Sociodemographics - Touchscreen - Assessment Centre	1.2e-05	2.5e-05	CVD+AF+HF	118
30220	Basophill (%)	100081	Blood count - Blood assays - Biological samples	1.2e-05	1.1e-05	CVD+AF+HF	119
4559	Self-reported: satisfaction family relationship	100060	Mental health - Psychosocial factors - Touchscreen - Assessment Centre	1.1e-05	1.7e-05	CVD+AF+HF	120
6138	Other professional qualification (nursing/teaching)	100063	Education - Sociodemographics - Touchscreen - Assessment Centre	1e-05	6e-06	CVD+AF+HF	121
6141	Living with unrelated individuals	100066	Household - Sociodemographics - Touchscreen - Assessment Centre	1e-05	9e-06	CVD+AF+HF	122
6143	Commute: cycling	100064	Employment - Sociodemographics - Touchscreen - Assessment Centre	1e-05	4.4e-05	CVD+AF+HF	123
30060	MCHC	100081	Blood count - Blood assays - Biological samples	1e-05	2.8e-05	CVD+AF+HF	124
6142	Unemployed	100064	Employment - Sociodemographics - Touchscreen - Assessment Centre	9e-06	1.3e-05	CVD+AF+HF	125
6158	Smoked less due to GP advice	100058	Smoking - Lifestyle and environment - Touchscreen - Assessment Centre	8e-06	7e-06	CVD+AF+HF	126
Wales	Origin country: Wales	basic_characteristics	Basic characteristics	8e-06	1.1e-05	CVD+AF+HF	127
1488	Tea consumption	100052	Diet - Lifestyle and environment - Touchscreen - Assessment Centre	8e-06	1.6e-05	CVD+AF+HF	128
1279	Tobacco exposure outside home	100058	Smoking - Lifestyle and environment - Touchscreen - Assessment Centre	8e-06	6e-06	CVD+AF+HF	129
20110	Mother: lung cancer	100034	Family history - Touchscreen - Assessment Centre	7e-06	1.6e-05	CVD+AF+HF	130
6140	Portable gas or paraffin heating	100066	Household - Sociodemographics - Touchscreen - Assessment Centre	7e-06	1.6e-05	CVD+AF+HF	131
26414	Education score	76	Indices of Multiple Deprivation - Baseline characteristics - Population characteristics	7e-06	1.1e-05	CVD+AF+HF	132
2040	Risk taking	100060	Mental health - Psychosocial factors - Touchscreen - Assessment Centre	6e-06	6e-06	CVD+AF+HF	133
6156	Self-reported: manic - more talkative	100060	Mental health - Psychosocial factors - Touchscreen - Assessment Centre	6e-06	4e-06	CVD+AF+HF	134
6158	Smoked less due to finances	100058	Smoking - Lifestyle and environment - Touchscreen - Assessment Centre	5e-06	8e-06	CVD+AF+HF	135
6144	Does not consume wheat	100052	Diet - Lifestyle and environment - Touchscreen - Assessment Centre	5e-06	2e-06	CVD+AF+HF	136
2010	Suffers from nerves	100060	Mental health - Psychosocial factors - Touchscreen - Assessment Centre	5e-06	2e-06	CVD+AF+HF	137
30610	ALP	17518	Blood biochemistry - Blood assays - Biological samples	5e-06	5e-05	CVD+AF+HF	138
6142	Full/part-time student	100064	Employment - Sociodemographics - Touchscreen - Assessment Centre	4e-06	2.1e-05	CVD+AF+HF	139
1359	Poultry consumption	100052	Diet - Lifestyle and environment - Touchscreen - Assessment Centre	4e-06	4.3e-05	CVD+AF+HF	140
2654	Type non-butter spread	100052	Diet - Lifestyle and environment - Touchscreen - Assessment Centre	4e-06	2.2e-05	CVD+AF+HF	141
95	Pulse rate	100011	Assessment centre - Physical measures - Blood pressure	4e-06	1.1e-05	CVD+AF+HF	142
1428	Butter type spread	100052	Diet - Lifestyle and environment - Touchscreen - Assessment Centre	2e-06	2e-06	CVD+AF+HF	143
728	No. vehicles in household	100066	Household - Sociodemographics - Touchscreen - Assessment Centre	2e-06	2.3e-05	CVD+AF+HF	144
20110	Mother: breast cancer	100034	Family history - Touchscreen - Assessment Centre	2e-06	1e-06	CVD+AF+HF	145
England	Origin country: England	basic_characteristics	Basic characteristics	2e-06	1e-06	CVD+AF+HF	146
2237	Plays computer games	100053	Electronic device use - Lifestyle and environment - Touchscreen - Assessment Centre	2e-06	2.6e-05	CVD+AF+HF	147
1980	Self-reported: worrier/anxious feelings	100060	Mental health - Psychosocial factors - Touchscreen - Assessment Centre	1e-06	1.4e-05	CVD+AF+HF	148
20110	Mother: diabetes	100034	Family history - Touchscreen - Assessment Centre	1e-06	1.1e-05	CVD+AF+HF	149
20111	Sibling: bowel cancer	100034	Family history - Touchscreen - Assessment Centre	1e-06	1e-06	CVD+AF+HF	150
6157	Quite smoking due to financial reasons	100058	Smoking - Lifestyle and environment - Touchscreen - Assessment Centre	1e-06	5e-06	CVD+AF+HF	151
6143	Commute: walking	100064	Employment - Sociodemographics - Touchscreen - Assessment Centre	1e-06	2e-06	CVD+AF+HF	152
1319	Dried fruit consumption	100052	Diet - Lifestyle and environment - Touchscreen - Assessment Centre	1e-06	6e-06	CVD+AF+HF	153
30030	Haematocrit (%)	100081	Blood count - Blood assays - Biological samples	1e-06	0	CVD+AF+HF	154

## Sheet: wo T2DMorCVD_CVD
Data field id	Description	UKB category id	UKB category description	Mean permuted feature importance (change in c-statistic)	Std after permuted feature importance (change in c-statistic)	Outcome	Feature rank
age_defined_baseline	Age (years)	basic_characteristics	Basic characteristics	0.068279	0.002774	CVD	1
genetic_sex	Sex	basic_characteristics	Basic characteristics	0.024447	0.00123	CVD	2
4080	SBP	100011	Assessment centre - Physical measures - Blood pressure	0.006797	0.00058	CVD	3
20107	Father: heart disease	100034	Family history - Touchscreen - Assessment Centre	0.00326	0.000302	CVD	4
30760	HDL-C	17518	Blood biochemistry - Blood assays - Biological samples	0.003015	0.000279	CVD	5
30750	HbA1c	17518	Blood biochemistry - Blood assays - Biological samples	0.002994	0.000376	CVD	6
20111	Sibling: heart disease	100034	Family history - Touchscreen - Assessment Centre	0.00218	0.000284	CVD	7
4548	Self-reported: health satisfaction	100060	Mental health - Psychosocial factors - Touchscreen - Assessment Centre	0.001649	0.000173	CVD	8
30720	Cystatin C	17518	Blood biochemistry - Blood assays - Biological samples	0.001599	0.000305	CVD	9
20110	Mother: heart disease	100034	Family history - Touchscreen - Assessment Centre	0.001595	0.000229	CVD	10
2080	Self-reported: recent tiredness	100060	Mental health - Psychosocial factors - Touchscreen - Assessment Centre	0.001481	0.000267	CVD	11
30140	Neutrophill count	100081	Blood count - Blood assays - Biological samples	0.001036	0.00022	CVD	12
30500	Urine microalbumin	100083	Urine assays - Biological samples	0.000936	0.000173	CVD	13
30070	RDW	100081	Blood count - Blood assays - Biological samples	0.000786	9.7e-05	CVD	14
26413	Health score	76	Indices of Multiple Deprivation - Baseline characteristics - Population characteristics	0.000728	0.000164	CVD	15
6145	Recent: illness|injury|assault	100060	Mental health - Psychosocial factors - Touchscreen - Assessment Centre	0.000678	0.000198	CVD	16
6146	Disability parking permit (blue badge)	100067	Other sociodemographic factors - Sociodemographics - Touchscreen - Assessment Centre	0.000614	0.000138	CVD	17
30790	LP[a]	17518	Blood biochemistry - Blood assays - Biological samples	0.000577	0.000185	CVD	18
680	Housing: renting/owning	100066	Household - Sociodemographics - Touchscreen - Assessment Centre	0.000538	9.1e-05	CVD	19
30300	HLR	100081	Blood count - Blood assays - Biological samples	0.000499	0.000144	CVD	20
47	Grip strength (right hand)	100019	Hand grip strength - Physical measures - Assessment Centre	0.000495	0.000174	CVD	21
30880	Plasma urate	17518	Blood biochemistry - Blood assays - Biological samples	0.000489	0.000231	CVD	22
1408	Cheese consumption	100052	Diet - Lifestyle and environment - Touchscreen - Assessment Centre	0.000443	0.000127	CVD	23
20111	Sibling: hypertension	100034	Family history - Touchscreen - Assessment Centre	0.000408	0.000104	CVD	24
6157	Quit smoking due to illness	100058	Smoking - Lifestyle and environment - Touchscreen - Assessment Centre	0.000399	0.000161	CVD	25
6157	Stopped smoking due to GP advice	100058	Smoking - Lifestyle and environment - Touchscreen - Assessment Centre	0.000381	0.000123	CVD	26
6138	University degree	100063	Education - Sociodemographics - Touchscreen - Assessment Centre	0.000375	0.00015	CVD	27
1478	Salt intake	100052	Diet - Lifestyle and environment - Touchscreen - Assessment Centre	0.000359	6.4e-05	CVD	28
30810	Phosphate	17518	Blood biochemistry - Blood assays - Biological samples	0.000355	0.000122	CVD	29
6146	Receives: disability allowance	100067	Other sociodemographic factors - Sociodemographics - Touchscreen - Assessment Centre	0.000344	6.2e-05	CVD	30
6142	Unemployed due to illness/disability	100064	Employment - Sociodemographics - Touchscreen - Assessment Centre	0.000312	0.00013	CVD	31
2090	GP consultation: nerves/anxiety/tension/depression	100060	Mental health - Psychosocial factors - Touchscreen - Assessment Centre	0.000304	6.4e-05	CVD	32
1120	Weekly mobile phone use	100053	Electronic device use - Lifestyle and environment - Touchscreen - Assessment Centre	0.000284	0.00013	CVD	33
30780	LDL-C	17518	Blood biochemistry - Blood assays - Biological samples	0.00026	5.7e-05	CVD	34
24019	PM (10μm) 2007	114	Residential air pollution - Local environment - Additional exposures	0.000234	6.5e-05	CVD	35
30890	Plasma vitamin D	17518	Blood biochemistry - Blood assays - Biological samples	0.000222	9.5e-05	CVD	36
1528	No. glasses of water	100052	Diet - Lifestyle and environment - Touchscreen - Assessment Centre	0.000218	5.4e-05	CVD	37
30050	MCH	100081	Blood count - Blood assays - Biological samples	0.000207	7.5e-05	CVD	38
30850	Testosterone	17518	Blood biochemistry - Blood assays - Biological samples	0.000201	0.000122	CVD	39
30730	GGT	17518	Blood biochemistry - Blood assays - Biological samples	0.000168	9.8e-05	CVD	40
30190	Monocyte (%)	100081	Blood count - Blood assays - Biological samples	0.000165	7e-05	CVD	41
30600	Plasma albumin	17518	Blood biochemistry - Blood assays - Biological samples	0.000154	0.000221	CVD	42
699	Years at current address	100066	Household - Sociodemographics - Touchscreen - Assessment Centre	0.000141	5e-05	CVD	43
1538	Major dietary change	100052	Diet - Lifestyle and environment - Touchscreen - Assessment Centre	0.000139	9.3e-05	CVD	44
1200	Self-reported: insomnia	100057	Sleep - Lifestyle and environment - Touchscreen - Assessment Centre	0.000132	9.8e-05	CVD	45
6145	Recent: Financial difficulties	100060	Mental health - Psychosocial factors - Touchscreen - Assessment Centre	0.000127	3.8e-05	CVD	46
1130	Usage of hands-free devices	100053	Electronic device use - Lifestyle and environment - Touchscreen - Assessment Centre	0.000125	6.5e-05	CVD	47
2100	Seen a psychiatrist for nerves/anxiety/tension/depression	100060	Mental health - Psychosocial factors - Touchscreen - Assessment Centre	0.000117	6.4e-05	CVD	48
806	Job: walking or standing	100064	Employment - Sociodemographics - Touchscreen - Assessment Centre	0.000107	7.5e-05	CVD	49
1299	Raw vegetable consumption	100052	Diet - Lifestyle and environment - Touchscreen - Assessment Centre	0.000101	5.3e-05	CVD	50
1508	Type of coffee	100052	Diet - Lifestyle and environment - Touchscreen - Assessment Centre	9.9e-05	4.2e-05	CVD	51
6157	Quit smoking as a health precaution	100058	Smoking - Lifestyle and environment - Touchscreen - Assessment Centre	9.5e-05	4.9e-05	CVD	52
20107	Father: hypertension	100034	Family history - Touchscreen - Assessment Centre	9.5e-05	6.3e-05	CVD	53
1920	Self-reported: suffers from mood swings	100060	Mental health - Psychosocial factors - Touchscreen - Assessment Centre	9.4e-05	3.4e-05	CVD	54
1220	Self-reported: narcolepsy	100057	Sleep - Lifestyle and environment - Touchscreen - Assessment Centre	8.7e-05	3.4e-05	CVD	55
6139	Open solid fuel	100066	Household - Sociodemographics - Touchscreen - Assessment Centre	8.4e-05	6.1e-05	CVD	56
20110	Mother: chronic bronchitis|emphysema	100034	Family history - Touchscreen - Assessment Centre	8.3e-05	2.4e-05	CVD	57
20107	Father: bowel cancer	100034	Family history - Touchscreen - Assessment Centre	8.1e-05	2.4e-05	CVD	58
23128	Fat mass (trunk)	100009	Body composition by impedance - Anthropometry - Physical measures - Assessment Centre	7.8e-05	6.2e-05	CVD	59
6138	A(S) levels qualifications	100063	Education - Sociodemographics - Touchscreen - Assessment Centre	7.2e-05	6.2e-05	CVD	60
20107	Father: Parkinson's	100034	Family history - Touchscreen - Assessment Centre	7.1e-05	2.8e-05	CVD	61
398	Pairs matching: correct	100030	Pairs matching - Cognitive function - Assessment Centre	7.1e-05	6.8e-05	CVD	62
1279	Tobacco exposure outside home	100058	Smoking - Lifestyle and environment - Touchscreen - Assessment Centre	6.9e-05	2.8e-05	CVD	63
1160	Sleep (hours)	100057	Sleep - Lifestyle and environment - Touchscreen - Assessment Centre	6.3e-05	5.4e-05	CVD	64
6144	Self-reported: does not avoid particular foods	100052	Diet - Lifestyle and environment - Touchscreen - Assessment Centre	6.2e-05	5.6e-05	CVD	65
6138	O-levels/GCSEs	100063	Education - Sociodemographics - Touchscreen - Assessment Centre	6.1e-05	5.8e-05	CVD	66
20110	Mother: AD/dementia	100034	Family history - Touchscreen - Assessment Centre	5.7e-05	4.6e-05	CVD	67
1883	No. of sisters	100034	Family history - Touchscreen - Assessment Centre	5.6e-05	4.2e-05	CVD	68
6156	Self-reported: manic - more talkative	100060	Mental health - Psychosocial factors - Touchscreen - Assessment Centre	5.6e-05	3.6e-05	CVD	69
1448	Type of bread	100052	Diet - Lifestyle and environment - Touchscreen - Assessment Centre	5.3e-05	1.3e-05	CVD	70
845	Age completed education	100063	Education - Sociodemographics - Touchscreen - Assessment Centre	5e-05	2.8e-05	CVD	71
796	Commute distance	100064	Employment - Sociodemographics - Touchscreen - Assessment Centre	5e-05	7.6e-05	CVD	72
4079	DBP	100011	Assessment centre - Physical measures - Blood pressure	4.6e-05	6.8e-05	CVD	73
4581	Self-reported: satisfaction finances	100060	Mental health - Psychosocial factors - Touchscreen - Assessment Centre	4.6e-05	2.4e-05	CVD	74
26414	Education score	76	Indices of Multiple Deprivation - Baseline characteristics - Population characteristics	4.3e-05	1.1e-05	CVD	75
1930	Self-reported: miserableness	100060	Mental health - Psychosocial factors - Touchscreen - Assessment Centre	4.3e-05	3e-05	CVD	76
2070	Self-reported: recent feeling restlessness	100060	Mental health - Psychosocial factors - Touchscreen - Assessment Centre	4.2e-05	2.7e-05	CVD	77
1379	Lamb or mutton consumption	100052	Diet - Lifestyle and environment - Touchscreen - Assessment Centre	4.1e-05	3.1e-05	CVD	78
816	Physical demanding job	100064	Employment - Sociodemographics - Touchscreen - Assessment Centre	4e-05	3.5e-05	CVD	79
20107	Father: prostate cancer	100034	Family history - Touchscreen - Assessment Centre	3.7e-05	4.9e-05	CVD	80
404	Snap-button: initial reaction time	100032	Reaction time - Cognitive function - Assessment Centre	3.6e-05	3.6e-05	CVD	81
30740	Glucose	17518	Blood biochemistry - Blood assays - Biological samples	3.6e-05	4.7e-05	CVD	82
30160	Basophills	100081	Blood count - Blood assays - Biological samples	3.5e-05	3.7e-05	CVD	83
6143	Commute: cycling	100064	Employment - Sociodemographics - Touchscreen - Assessment Centre	3.5e-05	8.2e-05	CVD	84
6138	NVQ/HND/HNC-equivalent	100063	Education - Sociodemographics - Touchscreen - Assessment Centre	3.4e-05	4.5e-05	CVD	85
6146	Attendance allowance	100067	Other sociodemographic factors - Sociodemographics - Touchscreen - Assessment Centre	3.4e-05	2.9e-05	CVD	86
2000	Self-reported: worries after embarrassment	100060	Mental health - Psychosocial factors - Touchscreen - Assessment Centre	3.2e-05	4.8e-05	CVD	87
20107	Father: severe depression	100034	Family history - Touchscreen - Assessment Centre	3.1e-05	3.5e-05	CVD	88
3506	Difference smoking (10-years)	100058	Smoking - Lifestyle and environment - Touchscreen - Assessment Centre	3.1e-05	1.6e-05	CVD	89
6141	Living with unrelated individuals	100066	Household - Sociodemographics - Touchscreen - Assessment Centre	3.1e-05	2.9e-05	CVD	90
6140	Portable gas or paraffin heating	100066	Household - Sociodemographics - Touchscreen - Assessment Centre	3e-05	3.7e-05	CVD	91
20111	Sibling: diabetes	100034	Family history - Touchscreen - Assessment Centre	2.8e-05	2.7e-05	CVD	92
20110	Mother: diabetes	100034	Family history - Touchscreen - Assessment Centre	2.7e-05	3.5e-05	CVD	93
6138	Other professional qualification (nursing/teaching)	100063	Education - Sociodemographics - Touchscreen - Assessment Centre	2.6e-05	9e-06	CVD	94
20107	Father: diabetes	100034	Family history - Touchscreen - Assessment Centre	2.6e-05	1.9e-05	CVD	95
4674	Private healthcare	100067	Other sociodemographic factors - Sociodemographics - Touchscreen - Assessment Centre	2.5e-05	4e-05	CVD	96
6145	Self-reported: death of a close relative	100060	Mental health - Psychosocial factors - Touchscreen - Assessment Centre	2.5e-05	1e-05	CVD	97
2946	Father: age	100034	Family history - Touchscreen - Assessment Centre	2.4e-05	0.000249	CVD	98
6144	Does not consume dairy	100052	Diet - Lifestyle and environment - Touchscreen - Assessment Centre	2.3e-05	1.9e-05	CVD	99
4620	Self-reported: no. depressive episodes	100060	Mental health - Psychosocial factors - Touchscreen - Assessment Centre	2.3e-05	3.9e-05	CVD	100
30270	MSCV	100081	Blood count - Blood assays - Biological samples	2.1e-05	2.1e-05	CVD	101
2040	Risk taking	100060	Mental health - Psychosocial factors - Touchscreen - Assessment Centre	2e-05	2.2e-05	CVD	102
6144	Does not consume wheat	100052	Diet - Lifestyle and environment - Touchscreen - Assessment Centre	2e-05	8e-06	CVD	103
30870	Trig	17518	Blood biochemistry - Blood assays - Biological samples	1.9e-05	7e-06	CVD	104
20107	Father: AD/dementia	100034	Family history - Touchscreen - Assessment Centre	1.9e-05	6.3e-05	CVD	105
1190	Self-reported: daytime napping	100057	Sleep - Lifestyle and environment - Touchscreen - Assessment Centre	1.9e-05	1.9e-05	CVD	106
24011	Traffic nearest major road	114	Residential air pollution - Local environment - Additional exposures	1.8e-05	2.9e-05	CVD	107
30770	IGF-1	17518	Blood biochemistry - Blood assays - Biological samples	1.7e-05	0.000134	CVD	108
2050	Self-reported: recent depressive mood	100060	Mental health - Psychosocial factors - Touchscreen - Assessment Centre	1.7e-05	1.6e-05	CVD	109
1458	Cereal consumption	100052	Diet - Lifestyle and environment - Touchscreen - Assessment Centre	1.6e-05	2.7e-05	CVD	110
6158	Smoked less due to illness	100058	Smoking - Lifestyle and environment - Touchscreen - Assessment Centre	1.5e-05	3e-05	CVD	111
30840	Bilirubin	17518	Blood biochemistry - Blood assays - Biological samples	1.5e-05	4.1e-05	CVD	112
1518	Preferred drink temperature	100052	Diet - Lifestyle and environment - Touchscreen - Assessment Centre	1.4e-05	2e-05	CVD	113
30200	Neutrophill (%)	100081	Blood count - Blood assays - Biological samples	1.4e-05	2.2e-05	CVD	114
6143	Commute: public transport	100064	Employment - Sociodemographics - Touchscreen - Assessment Centre	1.2e-05	3.4e-05	CVD	115
1873	No. brothers	100034	Family history - Touchscreen - Assessment Centre	1.2e-05	9e-06	CVD	116
6141	Living with grandchild	100066	Household - Sociodemographics - Touchscreen - Assessment Centre	1.2e-05	1.4e-05	CVD	117
4501	Self-reported: sudden death family	100034	Family history - Touchscreen - Assessment Centre	1.1e-05	7.1e-05	CVD	118
20107	Father: stroke	100034	Family history - Touchscreen - Assessment Centre	1.1e-05	2.2e-05	CVD	119
30530	Urine sodium	100083	Urine assays - Biological samples	1e-05	5.7e-05	CVD	120
20111	Sibling: stroke	100034	Family history - Touchscreen - Assessment Centre	9e-06	4.7e-05	CVD	121
6140	Oil heater	100066	Household - Sociodemographics - Touchscreen - Assessment Centre	9e-06	8e-06	CVD	122
2237	Plays computer games	100053	Electronic device use - Lifestyle and environment - Touchscreen - Assessment Centre	9e-06	4.4e-05	CVD	123
1488	Tea consumption	100052	Diet - Lifestyle and environment - Touchscreen - Assessment Centre	8e-06	2.9e-05	CVD	124
1369	Beef consumption	100052	Diet - Lifestyle and environment - Touchscreen - Assessment Centre	7e-06	2.7e-05	CVD	125
6158	Smoked less due to GP advice	100058	Smoking - Lifestyle and environment - Touchscreen - Assessment Centre	7e-06	1.3e-05	CVD	126
30090	PCT	100081	Blood count - Blood assays - Biological samples	6e-06	6.1e-05	CVD	127
2654	Type non-butter spread	100052	Diet - Lifestyle and environment - Touchscreen - Assessment Centre	6e-06	4.4e-05	CVD	128
1339	Non-oily fish consumption	100052	Diet - Lifestyle and environment - Touchscreen - Assessment Centre	5e-06	7e-06	CVD	129
20107	Father: lung cancer	100034	Family history - Touchscreen - Assessment Centre	5e-06	1.7e-05	CVD	130
30620	ALT	17518	Blood biochemistry - Blood assays - Biological samples	5e-06	1.3e-05	CVD	131
1210	Self-reported: snoring	100057	Sleep - Lifestyle and environment - Touchscreen - Assessment Centre	5e-06	2.6e-05	CVD	132
6156	No manic/hyper symptoms	100060	Mental health - Psychosocial factors - Touchscreen - Assessment Centre	4e-06	9e-06	CVD	133
6158	Smoked less due to finances	100058	Smoking - Lifestyle and environment - Touchscreen - Assessment Centre	4e-06	1.8e-05	CVD	134
20110	Mother: lung cancer	100034	Family history - Touchscreen - Assessment Centre	2e-06	3e-06	CVD	135
30710	CRP	17518	Blood biochemistry - Blood assays - Biological samples	2e-06	1e-06	CVD	136
20111	Sibling: prostate cancer	100034	Family history - Touchscreen - Assessment Centre	2e-06	2e-05	CVD	137
1468	Cereal type	100052	Diet - Lifestyle and environment - Touchscreen - Assessment Centre	2e-06	2.4e-05	CVD	138
4559	Self-reported: satisfaction family relationship	100060	Mental health - Psychosocial factors - Touchscreen - Assessment Centre	2e-06	2e-06	CVD	139
20107	Father: chronic bronchitis/emphysema	100034	Family history - Touchscreen - Assessment Centre	2e-06	5e-06	CVD	140

## Sheet: wo T2DMorCVD_CHD
Data field id	Description	UKB category id	UKB category description	Mean permuted feature importance (change in c-statistic)	Std after permuted feature importance (change in c-statistic)	Outcome	Feature rank
age_defined_baseline	Age (years)	basic_characteristics	Basic characteristics	0.063662	0.002727	CHD	1
genetic_sex	Sex	basic_characteristics	Basic characteristics	0.029881	0.001465	CHD	2
4080	SBP	100011	Assessment centre - Physical measures - Blood pressure	0.006128	0.000705	CHD	3
20107	Father: heart disease	100034	Family history - Touchscreen - Assessment Centre	0.004905	0.000278	CHD	4
30760	HDL-C	17518	Blood biochemistry - Blood assays - Biological samples	0.004336	0.000371	CHD	5
30750	HbA1c	17518	Blood biochemistry - Blood assays - Biological samples	0.003164	0.000448	CHD	6
20111	Sibling: heart disease	100034	Family history - Touchscreen - Assessment Centre	0.002851	0.000348	CHD	7
20110	Mother: heart disease	100034	Family history - Touchscreen - Assessment Centre	0.002609	0.00038	CHD	8
2080	Self-reported: recent tiredness	100060	Mental health - Psychosocial factors - Touchscreen - Assessment Centre	0.002149	0.000282	CHD	9
4548	Self-reported: health satisfaction	100060	Mental health - Psychosocial factors - Touchscreen - Assessment Centre	0.001972	0.000219	CHD	10
30140	Neutrophill count	100081	Blood count - Blood assays - Biological samples	0.001112	0.00025	CHD	11
30720	Cystatin C	17518	Blood biochemistry - Blood assays - Biological samples	0.001072	0.000243	CHD	12
30780	LDL-C	17518	Blood biochemistry - Blood assays - Biological samples	0.000886	0.000108	CHD	13
6145	Recent: illness|injury|assault	100060	Mental health - Psychosocial factors - Touchscreen - Assessment Centre	0.000721	0.000201	CHD	14
1408	Cheese consumption	100052	Diet - Lifestyle and environment - Touchscreen - Assessment Centre	0.000656	0.000161	CHD	15
30500	Urine microalbumin	100083	Urine assays - Biological samples	0.000654	0.000116	CHD	16
30790	LP[a]	17518	Blood biochemistry - Blood assays - Biological samples	0.00065	0.000222	CHD	17
30070	RDW	100081	Blood count - Blood assays - Biological samples	0.000632	9.5e-05	CHD	18
23128	Fat mass (trunk)	100009	Body composition by impedance - Anthropometry - Physical measures - Assessment Centre	0.000597	0.000183	CHD	19
20111	Sibling: hypertension	100034	Family history - Touchscreen - Assessment Centre	0.000584	0.000102	CHD	20
30300	HLR	100081	Blood count - Blood assays - Biological samples	0.000557	0.000146	CHD	21
47	Grip strength (right hand)	100019	Hand grip strength - Physical measures - Assessment Centre	0.000534	0.000127	CHD	22
6157	Quit smoking due to illness	100058	Smoking - Lifestyle and environment - Touchscreen - Assessment Centre	0.000531	0.000219	CHD	23
26413	Health score	76	Indices of Multiple Deprivation - Baseline characteristics - Population characteristics	0.000504	0.000152	CHD	24
2090	GP consultation: nerves/anxiety/tension/depression	100060	Mental health - Psychosocial factors - Touchscreen - Assessment Centre	0.000469	0.000105	CHD	25
6142	Unemployed due to illness/disability	100064	Employment - Sociodemographics - Touchscreen - Assessment Centre	0.000462	0.000146	CHD	26
30880	Plasma urate	17518	Blood biochemistry - Blood assays - Biological samples	0.000453	0.000239	CHD	27
680	Housing: renting/owning	100066	Household - Sociodemographics - Touchscreen - Assessment Centre	0.000426	8.6e-05	CHD	28
6146	Disability parking permit (blue badge)	100067	Other sociodemographic factors - Sociodemographics - Touchscreen - Assessment Centre	0.000399	0.000114	CHD	29
6138	University degree	100063	Education - Sociodemographics - Touchscreen - Assessment Centre	0.000385	0.000159	CHD	30
699	Years at current address	100066	Household - Sociodemographics - Touchscreen - Assessment Centre	0.000382	9.6e-05	CHD	31
1200	Self-reported: insomnia	100057	Sleep - Lifestyle and environment - Touchscreen - Assessment Centre	0.000291	0.000163	CHD	32
30890	Plasma vitamin D	17518	Blood biochemistry - Blood assays - Biological samples	0.000287	9.5e-05	CHD	33
6157	Stopped smoking due to GP advice	100058	Smoking - Lifestyle and environment - Touchscreen - Assessment Centre	0.000284	7.8e-05	CHD	34
1478	Salt intake	100052	Diet - Lifestyle and environment - Touchscreen - Assessment Centre	0.000284	5.7e-05	CHD	35
4079	DBP	100011	Assessment centre - Physical measures - Blood pressure	0.000279	0.000198	CHD	36
6138	A(S) levels qualifications	100063	Education - Sociodemographics - Touchscreen - Assessment Centre	0.000234	9.3e-05	CHD	37
1120	Weekly mobile phone use	100053	Electronic device use - Lifestyle and environment - Touchscreen - Assessment Centre	0.000227	0.000138	CHD	38
30810	Phosphate	17518	Blood biochemistry - Blood assays - Biological samples	0.000225	0.000119	CHD	39
2100	Seen a psychiatrist for nerves/anxiety/tension/depression	100060	Mental health - Psychosocial factors - Touchscreen - Assessment Centre	0.000219	8.6e-05	CHD	40
1528	No. glasses of water	100052	Diet - Lifestyle and environment - Touchscreen - Assessment Centre	0.000215	6.2e-05	CHD	41
1538	Major dietary change	100052	Diet - Lifestyle and environment - Touchscreen - Assessment Centre	0.000186	0.000111	CHD	42
1883	No. of sisters	100034	Family history - Touchscreen - Assessment Centre	0.000172	8.2e-05	CHD	43
24019	PM (10μm) 2007	114	Residential air pollution - Local environment - Additional exposures	0.000172	7.1e-05	CHD	44
1220	Self-reported: narcolepsy	100057	Sleep - Lifestyle and environment - Touchscreen - Assessment Centre	0.00016	5e-05	CHD	45
1920	Self-reported: suffers from mood swings	100060	Mental health - Psychosocial factors - Touchscreen - Assessment Centre	0.00015	3.9e-05	CHD	46
1130	Usage of hands-free devices	100053	Electronic device use - Lifestyle and environment - Touchscreen - Assessment Centre	0.000146	6.5e-05	CHD	47
1279	Tobacco exposure outside home	100058	Smoking - Lifestyle and environment - Touchscreen - Assessment Centre	0.000141	3.3e-05	CHD	48
30870	Trig	17518	Blood biochemistry - Blood assays - Biological samples	0.00014	3.5e-05	CHD	49
30730	GGT	17518	Blood biochemistry - Blood assays - Biological samples	0.00014	7.7e-05	CHD	50
1508	Type of coffee	100052	Diet - Lifestyle and environment - Touchscreen - Assessment Centre	0.000135	6.4e-05	CHD	51
30770	IGF-1	17518	Blood biochemistry - Blood assays - Biological samples	0.000133	0.000105	CHD	52
806	Job: walking or standing	100064	Employment - Sociodemographics - Touchscreen - Assessment Centre	0.000126	5e-05	CHD	53
6138	O-levels/GCSEs	100063	Education - Sociodemographics - Touchscreen - Assessment Centre	0.000126	6.3e-05	CHD	54
26414	Education score	76	Indices of Multiple Deprivation - Baseline characteristics - Population characteristics	0.000121	3.4e-05	CHD	55
6141	Living with unrelated individuals	100066	Household - Sociodemographics - Touchscreen - Assessment Centre	0.000105	5e-05	CHD	56
6146	Receives: disability allowance	100067	Other sociodemographic factors - Sociodemographics - Touchscreen - Assessment Centre	9.8e-05	2.5e-05	CHD	57
6156	Self-reported: manic - more talkative	100060	Mental health - Psychosocial factors - Touchscreen - Assessment Centre	9.8e-05	5.8e-05	CHD	58
Scotland	Origin country: Scotland	basic_characteristics	Basic characteristics	9.6e-05	6.3e-05	CHD	59
398	Pairs matching: correct	100030	Pairs matching - Cognitive function - Assessment Centre	9.5e-05	6.6e-05	CHD	60
22040	Summed MET (min)	54	MET Scores - Physical activity - Lifestyle and environment - Touchscreen - Assessment Centre	9.4e-05	3.3e-05	CHD	61
20107	Father: AD/dementia	100034	Family history - Touchscreen - Assessment Centre	9.4e-05	9.4e-05	CHD	62
6146	Attendance allowance	100067	Other sociodemographic factors - Sociodemographics - Touchscreen - Assessment Centre	9.2e-05	4.7e-05	CHD	63
6142	Full/part-time student	100064	Employment - Sociodemographics - Touchscreen - Assessment Centre	9e-05	6.3e-05	CHD	64
30190	Monocyte (%)	100081	Blood count - Blood assays - Biological samples	8.5e-05	9.8e-05	CHD	65
1873	No. brothers	100034	Family history - Touchscreen - Assessment Centre	8.4e-05	3.8e-05	CHD	66
6143	Commute: cycling	100064	Employment - Sociodemographics - Touchscreen - Assessment Centre	7.3e-05	0.00013	CHD	67
1488	Tea consumption	100052	Diet - Lifestyle and environment - Touchscreen - Assessment Centre	7.1e-05	6e-05	CHD	68
6139	Open solid fuel	100066	Household - Sociodemographics - Touchscreen - Assessment Centre	6.6e-05	5.6e-05	CHD	69
20110	Mother: chronic bronchitis|emphysema	100034	Family history - Touchscreen - Assessment Centre	6.5e-05	1.4e-05	CHD	70
1160	Sleep (hours)	100057	Sleep - Lifestyle and environment - Touchscreen - Assessment Centre	6.4e-05	8.2e-05	CHD	71
20107	Father: Parkinson's	100034	Family history - Touchscreen - Assessment Centre	6.2e-05	3.4e-05	CHD	72
20110	Mother: AD/dementia	100034	Family history - Touchscreen - Assessment Centre	6.2e-05	4.6e-05	CHD	73
1299	Raw vegetable consumption	100052	Diet - Lifestyle and environment - Touchscreen - Assessment Centre	6.1e-05	3.6e-05	CHD	74
845	Age completed education	100063	Education - Sociodemographics - Touchscreen - Assessment Centre	6.1e-05	2.6e-05	CHD	75
6141	Living with grandchild	100066	Household - Sociodemographics - Touchscreen - Assessment Centre	5.8e-05	2.9e-05	CHD	76
51	Seated height	100010	Body size measures - Anthropometry - Physical measures - Assessment Centre	5.5e-05	3.2e-05	CHD	77
30600	Plasma albumin	17518	Blood biochemistry - Blood assays - Biological samples	5.2e-05	9.4e-05	CHD	78
6145	Recent: Financial difficulties	100060	Mental health - Psychosocial factors - Touchscreen - Assessment Centre	5.2e-05	1.4e-05	CHD	79
20110	Mother: diabetes	100034	Family history - Touchscreen - Assessment Centre	5e-05	4e-05	CHD	80
6138	NVQ/HND/HNC-equivalent	100063	Education - Sociodemographics - Touchscreen - Assessment Centre	4.9e-05	4.1e-05	CHD	81
1468	Cereal type	100052	Diet - Lifestyle and environment - Touchscreen - Assessment Centre	4.8e-05	7.3e-05	CHD	82
6157	Quit smoking as a health precaution	100058	Smoking - Lifestyle and environment - Touchscreen - Assessment Centre	4.8e-05	2.2e-05	CHD	83
30740	Glucose	17518	Blood biochemistry - Blood assays - Biological samples	4.7e-05	6.9e-05	CHD	84
816	Physical demanding job	100064	Employment - Sociodemographics - Touchscreen - Assessment Centre	4.7e-05	2.8e-05	CHD	85
1210	Self-reported: snoring	100057	Sleep - Lifestyle and environment - Touchscreen - Assessment Centre	4.6e-05	6.2e-05	CHD	86
1930	Self-reported: miserableness	100060	Mental health - Psychosocial factors - Touchscreen - Assessment Centre	4.5e-05	1.8e-05	CHD	87
30090	PCT	100081	Blood count - Blood assays - Biological samples	4.3e-05	0.000143	CHD	88
30850	Testosterone	17518	Blood biochemistry - Blood assays - Biological samples	4.1e-05	0.000135	CHD	89
2050	Self-reported: recent depressive mood	100060	Mental health - Psychosocial factors - Touchscreen - Assessment Centre	3.9e-05	1.7e-05	CHD	90
6140	Portable gas or paraffin heating	100066	Household - Sociodemographics - Touchscreen - Assessment Centre	3.8e-05	4.1e-05	CHD	91
20107	Father: hypertension	100034	Family history - Touchscreen - Assessment Centre	3.7e-05	5.2e-05	CHD	92
6143	Commute: public transport	100064	Employment - Sociodemographics - Touchscreen - Assessment Centre	3.5e-05	6.4e-05	CHD	93
Wales	Origin country: Wales	basic_characteristics	Basic characteristics	3.1e-05	7.5e-05	CHD	94
30670	Plasma Urea	17518	Blood biochemistry - Blood assays - Biological samples	3e-05	7.8e-05	CHD	95
1190	Self-reported: daytime napping	100057	Sleep - Lifestyle and environment - Touchscreen - Assessment Centre	2.8e-05	3.6e-05	CHD	96
6158	Smoked less due to GP advice	100058	Smoking - Lifestyle and environment - Touchscreen - Assessment Centre	2.5e-05	2.7e-05	CHD	97
2654	Type non-butter spread	100052	Diet - Lifestyle and environment - Touchscreen - Assessment Centre	2.5e-05	3.9e-05	CHD	98
4581	Self-reported: satisfaction finances	100060	Mental health - Psychosocial factors - Touchscreen - Assessment Centre	2.4e-05	1.4e-05	CHD	99
1289	Cooked vegetable portions	100052	Diet - Lifestyle and environment - Touchscreen - Assessment Centre	2.4e-05	3.1e-05	CHD	100
2070	Self-reported: recent feeling restlessness	100060	Mental health - Psychosocial factors - Touchscreen - Assessment Centre	2.4e-05	1.1e-05	CHD	101
4674	Private healthcare	100067	Other sociodemographic factors - Sociodemographics - Touchscreen - Assessment Centre	2.4e-05	6.1e-05	CHD	102
4501	Self-reported: sudden death family	100034	Family history - Touchscreen - Assessment Centre	2.4e-05	7.6e-05	CHD	103
20107	Father: diabetes	100034	Family history - Touchscreen - Assessment Centre	2.3e-05	1.6e-05	CHD	104
6144	Does not consume dairy	100052	Diet - Lifestyle and environment - Touchscreen - Assessment Centre	2.2e-05	2.6e-05	CHD	105
30220	Basophill (%)	100081	Blood count - Blood assays - Biological samples	2.2e-05	8e-06	CHD	106
6144	Self-reported: does not avoid particular foods	100052	Diet - Lifestyle and environment - Touchscreen - Assessment Centre	2.2e-05	2.2e-05	CHD	107
6145	Self-reported: death of a close relative	100060	Mental health - Psychosocial factors - Touchscreen - Assessment Centre	2.2e-05	1.6e-05	CHD	108
1950	Self-reported: sensitivity	100060	Mental health - Psychosocial factors - Touchscreen - Assessment Centre	2.1e-05	1.7e-05	CHD	109
2000	Self-reported: worries after embarrassment	100060	Mental health - Psychosocial factors - Touchscreen - Assessment Centre	2.1e-05	4.9e-05	CHD	110
30610	ALP	17518	Blood biochemistry - Blood assays - Biological samples	2.1e-05	8.1e-05	CHD	111
2946	Father: age	100034	Family history - Touchscreen - Assessment Centre	1.9e-05	0.000292	CHD	112
30840	Bilirubin	17518	Blood biochemistry - Blood assays - Biological samples	1.8e-05	3.7e-05	CHD	113
404	Snap-button: initial reaction time	100032	Reaction time - Cognitive function - Assessment Centre	1.8e-05	1.2e-05	CHD	114
1369	Beef consumption	100052	Diet - Lifestyle and environment - Touchscreen - Assessment Centre	1.7e-05	1.7e-05	CHD	115
20110	Mother: high blood pressure	100034	Family history - Touchscreen - Assessment Centre	1.5e-05	5.7e-05	CHD	116
670	Type of house	100066	Household - Sociodemographics - Touchscreen - Assessment Centre	1.2e-05	8e-06	CHD	117
21000	Ehnicity	100065	Ethnicity - Sociodemographics - Touchscreen - Assessment Centre	1.2e-05	3.9e-05	CHD	118
30210	Eosinophill (%)	100081	Blood count - Blood assays - Biological samples	1e-05	3e-06	CHD	119
30860	Total plasma protein	17518	Blood biochemistry - Blood assays - Biological samples	1e-05	2e-05	CHD	120
2237	Plays computer games	100053	Electronic device use - Lifestyle and environment - Touchscreen - Assessment Centre	9e-06	3.2e-05	CHD	121
30120	Lymphocyte count	100081	Blood count - Blood assays - Biological samples	9e-06	6e-06	CHD	122
2040	Risk taking	100060	Mental health - Psychosocial factors - Touchscreen - Assessment Centre	6e-06	4.5e-05	CHD	123
403	Snap-button: times pressed	100032	Reaction time - Cognitive function - Assessment Centre	6e-06	6e-06	CHD	124
20107	Father: prostate cancer	100034	Family history - Touchscreen - Assessment Centre	5e-06	2.5e-05	CHD	125
1379	Lamb or mutton consumption	100052	Diet - Lifestyle and environment - Touchscreen - Assessment Centre	5e-06	3e-06	CHD	126
1339	Non-oily fish consumption	100052	Diet - Lifestyle and environment - Touchscreen - Assessment Centre	5e-06	6e-06	CHD	127
4570	Self-reported: friendship satisfaction	100060	Mental health - Psychosocial factors - Touchscreen - Assessment Centre	4e-06	8e-06	CHD	128
England	Origin country: England	basic_characteristics	Basic characteristics	4e-06	1.8e-05	CHD	129
22036	Recommended level of physical activity	54	MET Scores - Physical activity - Lifestyle and environment - Touchscreen - Assessment Centre	3e-06	6e-06	CHD	130
30100	MPV	100081	Blood count - Blood assays - Biological samples	2e-06	4e-06	CHD	131
1359	Poultry consumption	100052	Diet - Lifestyle and environment - Touchscreen - Assessment Centre	2e-06	6.7e-05	CHD	132
4526	Self-reported: happiness	100060	Mental health - Psychosocial factors - Touchscreen - Assessment Centre	2e-06	8e-06	CHD	133
1418	Type of milk	100052	Diet - Lifestyle and environment - Touchscreen - Assessment Centre	2e-06	9e-06	CHD	134
400	Pairs matching: time	100030	Pairs matching - Cognitive function - Assessment Centre	2e-06	4e-06	CHD	135
20107	Father: lung cancer	100034	Family history - Touchscreen - Assessment Centre	1e-06	9e-06	CHD	136
1458	Cereal consumption	100052	Diet - Lifestyle and environment - Touchscreen - Assessment Centre	1e-06	3e-06	CHD	137
6139	Heating: gas hob|gas cooker	100066	Household - Sociodemographics - Touchscreen - Assessment Centre	1e-06	3e-06	CHD	138
6145	Self-reported: illness/injury/assault	100060	Mental health - Psychosocial factors - Touchscreen - Assessment Centre	1e-06	1e-06	CHD	139

## Sheet: wo T2DMorCVD_HF
Data field id	Description	UKB category id	UKB category description	Mean permuted feature importance (change in c-statistic)	Std after permuted feature importance (change in c-statistic)	Outcome	Feature rank
age_defined_baseline	Age (years)	basic_characteristics	Basic characteristics	0.065059	0.004981	HF	1
30720	Cystatin C	17518	Blood biochemistry - Blood assays - Biological samples	0.004153	0.000727	HF	2
23130	Estimated trunk mass	100009	Body composition by impedance - Anthropometry - Physical measures - Assessment Centre	0.004128	0.000935	HF	3
30500	Urine microalbumin	100083	Urine assays - Biological samples	0.003813	0.00073	HF	4
30070	RDW	100081	Blood count - Blood assays - Biological samples	0.003301	0.000666	HF	5
genetic_sex	Sex	basic_characteristics	Basic characteristics	0.002966	0.000894	HF	6
30880	Plasma urate	17518	Blood biochemistry - Blood assays - Biological samples	0.002518	0.000725	HF	7
4548	Self-reported: health satisfaction	100060	Mental health - Psychosocial factors - Touchscreen - Assessment Centre	0.002462	0.000476	HF	8
30750	HbA1c	17518	Blood biochemistry - Blood assays - Biological samples	0.00241	0.000827	HF	9
6146	Disability parking permit (blue badge)	100067	Other sociodemographic factors - Sociodemographics - Touchscreen - Assessment Centre	0.002048	0.000535	HF	10
30600	Plasma albumin	17518	Blood biochemistry - Blood assays - Biological samples	0.002044	0.001009	HF	11
30270	MSCV	100081	Blood count - Blood assays - Biological samples	0.001714	0.000384	HF	12
6145	Recent: illness|injury|assault	100060	Mental health - Psychosocial factors - Touchscreen - Assessment Centre	0.001491	0.00019	HF	13
2080	Self-reported: recent tiredness	100060	Mental health - Psychosocial factors - Touchscreen - Assessment Centre	0.001356	0.000202	HF	14
30140	Neutrophill count	100081	Blood count - Blood assays - Biological samples	0.001021	0.000391	HF	15
30200	Neutrophill (%)	100081	Blood count - Blood assays - Biological samples	0.000997	0.000587	HF	16
4080	SBP	100011	Assessment centre - Physical measures - Blood pressure	0.000935	0.00088	HF	17
6142	Unemployed due to illness/disability	100064	Employment - Sociodemographics - Touchscreen - Assessment Centre	0.000731	0.000177	HF	18
6138	University degree	100063	Education - Sociodemographics - Touchscreen - Assessment Centre	0.000626	0.000276	HF	19
20111	Sibling: heart disease	100034	Family history - Touchscreen - Assessment Centre	0.000594	0.000278	HF	20
30840	Bilirubin	17518	Blood biochemistry - Blood assays - Biological samples	0.000587	0.000353	HF	21
6157	Quit smoking due to illness	100058	Smoking - Lifestyle and environment - Touchscreen - Assessment Centre	0.000571	0.000324	HF	22
30100	MPV	100081	Blood count - Blood assays - Biological samples	0.00055	0.000117	HF	23
30710	CRP	17518	Blood biochemistry - Blood assays - Biological samples	0.000529	0.000211	HF	24
1110	Mobile phone use (years)	100053	Electronic device use - Lifestyle and environment - Touchscreen - Assessment Centre	0.000493	0.000217	HF	25
2946	Father: age	100034	Family history - Touchscreen - Assessment Centre	0.000476	0.000349	HF	26
26413	Health score	76	Indices of Multiple Deprivation - Baseline characteristics - Population characteristics	0.000453	0.000318	HF	27
Scotland	Origin country: Scotland	basic_characteristics	Basic characteristics	0.000443	0.000162	HF	28
1200	Self-reported: insomnia	100057	Sleep - Lifestyle and environment - Touchscreen - Assessment Centre	0.000373	0.000135	HF	29
728	No. vehicles in household	100066	Household - Sociodemographics - Touchscreen - Assessment Centre	0.000364	0.000173	HF	30
30670	Plasma Urea	17518	Blood biochemistry - Blood assays - Biological samples	0.000364	0.000191	HF	31
6157	Stopped smoking due to GP advice	100058	Smoking - Lifestyle and environment - Touchscreen - Assessment Centre	0.000318	0.000123	HF	32
30700	Plasma creat	17518	Blood biochemistry - Blood assays - Biological samples	0.000308	0.000133	HF	33
1538	Major dietary change	100052	Diet - Lifestyle and environment - Touchscreen - Assessment Centre	0.000306	0.000184	HF	34
30830	SHBG	17518	Blood biochemistry - Blood assays - Biological samples	0.000293	0.000299	HF	35
398	Pairs matching: correct	100030	Pairs matching - Cognitive function - Assessment Centre	0.000292	9.1e-05	HF	36
30730	GGT	17518	Blood biochemistry - Blood assays - Biological samples	0.000278	0.000247	HF	37
30300	HLR	100081	Blood count - Blood assays - Biological samples	0.00027	0.000151	HF	38
30190	Monocyte (%)	100081	Blood count - Blood assays - Biological samples	0.000244	0.000121	HF	39
30790	LP[a]	17518	Blood biochemistry - Blood assays - Biological samples	0.000232	0.000163	HF	40
6141	Living with sibling	100066	Household - Sociodemographics - Touchscreen - Assessment Centre	0.000214	0.000163	HF	41
30050	MCH	100081	Blood count - Blood assays - Biological samples	0.000209	0.000122	HF	42
30780	LDL-C	17518	Blood biochemistry - Blood assays - Biological samples	0.000198	0.000217	HF	43
4559	Self-reported: satisfaction family relationship	100060	Mental health - Psychosocial factors - Touchscreen - Assessment Centre	0.000187	0.000239	HF	44
6146	Receives: disability allowance	100067	Other sociodemographic factors - Sociodemographics - Touchscreen - Assessment Centre	0.000175	6.1e-05	HF	45
30810	Phosphate	17518	Blood biochemistry - Blood assays - Biological samples	0.000141	0.000102	HF	46
1190	Self-reported: daytime napping	100057	Sleep - Lifestyle and environment - Touchscreen - Assessment Centre	0.000137	0.00021	HF	47
680	Housing: renting/owning	100066	Household - Sociodemographics - Touchscreen - Assessment Centre	0.000134	5.5e-05	HF	48
20107	Father: heart disease	100034	Family history - Touchscreen - Assessment Centre	0.000125	0.00017	HF	49
2100	Seen a psychiatrist for nerves/anxiety/tension/depression	100060	Mental health - Psychosocial factors - Touchscreen - Assessment Centre	0.000116	0.000171	HF	50
20107	Father: diabetes	100034	Family history - Touchscreen - Assessment Centre	0.000115	8.5e-05	HF	51
1329	Oily fish consumption	100052	Diet - Lifestyle and environment - Touchscreen - Assessment Centre	0.000114	0.000139	HF	52
23128	Fat mass (trunk)	100009	Body composition by impedance - Anthropometry - Physical measures - Assessment Centre	9.7e-05	0.00046	HF	53
400	Pairs matching: time	100030	Pairs matching - Cognitive function - Assessment Centre	9e-05	0.000101	HF	54
6145	Recent: Financial difficulties	100060	Mental health - Psychosocial factors - Touchscreen - Assessment Centre	8.3e-05	0.000106	HF	55
6158	Smoked less due to illness	100058	Smoking - Lifestyle and environment - Touchscreen - Assessment Centre	8e-05	6.6e-05	HF	56
20110	Mother: stroke	100034	Family history - Touchscreen - Assessment Centre	7.9e-05	8.4e-05	HF	57
404	Snap-button: initial reaction time	100032	Reaction time - Cognitive function - Assessment Centre	7.6e-05	0.000346	HF	58
1279	Tobacco exposure outside home	100058	Smoking - Lifestyle and environment - Touchscreen - Assessment Centre	7.1e-05	6.4e-05	HF	59
1319	Dried fruit consumption	100052	Diet - Lifestyle and environment - Touchscreen - Assessment Centre	6.9e-05	2.2e-05	HF	60
30870	Trig	17518	Blood biochemistry - Blood assays - Biological samples	6.2e-05	7.1e-05	HF	61
20107	Father: bowel cancer	100034	Family history - Touchscreen - Assessment Centre	5.6e-05	4.3e-05	HF	62
4581	Self-reported: satisfaction finances	100060	Mental health - Psychosocial factors - Touchscreen - Assessment Centre	5.5e-05	3.4e-05	HF	63
6144	Self-reported: does not avoid particular foods	100052	Diet - Lifestyle and environment - Touchscreen - Assessment Centre	5.4e-05	6.7e-05	HF	64
20107	Father: prostate cancer	100034	Family history - Touchscreen - Assessment Centre	4.8e-05	4.2e-05	HF	65
1369	Beef consumption	100052	Diet - Lifestyle and environment - Touchscreen - Assessment Centre	4.6e-05	7.9e-05	HF	66
20107	Father: AD/dementia	100034	Family history - Touchscreen - Assessment Centre	3.7e-05	0.000183	HF	67
2237	Plays computer games	100053	Electronic device use - Lifestyle and environment - Touchscreen - Assessment Centre	3.1e-05	2e-05	HF	68
22040	Summed MET (min)	54	MET Scores - Physical activity - Lifestyle and environment - Touchscreen - Assessment Centre	2.8e-05	3.9e-05	HF	69
6138	A(S) levels qualifications	100063	Education - Sociodemographics - Touchscreen - Assessment Centre	2.7e-05	1.3e-05	HF	70
6141	Living with indirect relative	100066	Household - Sociodemographics - Touchscreen - Assessment Centre	2.2e-05	1e-05	HF	71
1210	Self-reported: snoring	100057	Sleep - Lifestyle and environment - Touchscreen - Assessment Centre	2e-05	3.7e-05	HF	72
1220	Self-reported: narcolepsy	100057	Sleep - Lifestyle and environment - Touchscreen - Assessment Centre	2e-05	2.8e-05	HF	73
6139	Open solid fuel	100066	Household - Sociodemographics - Touchscreen - Assessment Centre	1.9e-05	7.5e-05	HF	74
1130	Usage of hands-free devices	100053	Electronic device use - Lifestyle and environment - Touchscreen - Assessment Centre	1.8e-05	1.5e-05	HF	75
6143	Commute: cycling	100064	Employment - Sociodemographics - Touchscreen - Assessment Centre	1.7e-05	6e-05	HF	76
26414	Education score	76	Indices of Multiple Deprivation - Baseline characteristics - Population characteristics	1.6e-05	2.8e-05	HF	77
1458	Cereal consumption	100052	Diet - Lifestyle and environment - Touchscreen - Assessment Centre	1.3e-05	3e-05	HF	78
20119	Employment status	100064	Employment - Sociodemographics - Touchscreen - Assessment Centre	1.2e-05	4.6e-05	HF	79
30120	Lymphocyte count	100081	Blood count - Blood assays - Biological samples	1.1e-05	1e-05	HF	80
1160	Sleep (hours)	100057	Sleep - Lifestyle and environment - Touchscreen - Assessment Centre	9e-06	9e-06	HF	81
1488	Tea consumption	100052	Diet - Lifestyle and environment - Touchscreen - Assessment Centre	5e-06	3.9e-05	HF	82
6138	O-levels/GCSEs	100063	Education - Sociodemographics - Touchscreen - Assessment Centre	4e-06	8.4e-05	HF	83
1438	Bread consumption	100052	Diet - Lifestyle and environment - Touchscreen - Assessment Centre	3e-06	3e-06	HF	84
30850	Testosterone	17518	Blood biochemistry - Blood assays - Biological samples	2e-06	2.7e-05	HF	85
6139	Heating: gas hob|gas cooker	100066	Household - Sociodemographics - Touchscreen - Assessment Centre	1e-06	9e-06	HF	86

## Sheet: wo T2DMorCVD_AF
Data field id	Description	UKB category id	UKB category description	Mean permuted feature importance (change in c-statistic)	Std after permuted feature importance (change in c-statistic)	Outcome	Feature rank
age_defined_baseline	Age (years)	basic_characteristics	Basic characteristics	0.105119	0.005064	AF	1
23130	Estimated trunk mass	100009	Body composition by impedance - Anthropometry - Physical measures - Assessment Centre	0.026001	0.001303	AF	2
30880	Plasma urate	17518	Blood biochemistry - Blood assays - Biological samples	0.00263	0.00045	AF	3
6145	Recent: illness|injury|assault	100060	Mental health - Psychosocial factors - Touchscreen - Assessment Centre	0.002357	0.000294	AF	4
30500	Urine microalbumin	100083	Urine assays - Biological samples	0.002065	0.000311	AF	5
23128	Fat mass (trunk)	100009	Body composition by impedance - Anthropometry - Physical measures - Assessment Centre	0.001911	0.000292	AF	6
30140	Neutrophill count	100081	Blood count - Blood assays - Biological samples	0.001681	0.000262	AF	7
30850	Testosterone	17518	Blood biochemistry - Blood assays - Biological samples	0.001648	0.000409	AF	8
51	Seated height	100010	Body size measures - Anthropometry - Physical measures - Assessment Centre	0.001501	0.000296	AF	9
30840	Bilirubin	17518	Blood biochemistry - Blood assays - Biological samples	0.001411	0.000248	AF	10
4548	Self-reported: health satisfaction	100060	Mental health - Psychosocial factors - Touchscreen - Assessment Centre	0.001356	0.000173	AF	11
30070	RDW	100081	Blood count - Blood assays - Biological samples	0.001245	0.000223	AF	12
30670	Plasma Urea	17518	Blood biochemistry - Blood assays - Biological samples	0.001061	0.000229	AF	13
20110	Mother: heart disease	100034	Family history - Touchscreen - Assessment Centre	0.001033	0.000211	AF	14
2080	Self-reported: recent tiredness	100060	Mental health - Psychosocial factors - Touchscreen - Assessment Centre	0.000988	0.000168	AF	15
30720	Cystatin C	17518	Blood biochemistry - Blood assays - Biological samples	0.00096	0.000193	AF	16
30530	Urine sodium	100083	Urine assays - Biological samples	0.000923	0.000278	AF	17
30780	LDL-C	17518	Blood biochemistry - Blood assays - Biological samples	0.000883	0.000264	AF	18
30830	SHBG	17518	Blood biochemistry - Blood assays - Biological samples	0.000881	0.00024	AF	19
30190	Monocyte (%)	100081	Blood count - Blood assays - Biological samples	0.000832	0.000122	AF	20
20111	Sibling: heart disease	100034	Family history - Touchscreen - Assessment Centre	0.000774	0.000155	AF	21
30600	Plasma albumin	17518	Blood biochemistry - Blood assays - Biological samples	0.000723	0.000293	AF	22
30730	GGT	17518	Blood biochemistry - Blood assays - Biological samples	0.000603	0.000171	AF	23
30090	PCT	100081	Blood count - Blood assays - Biological samples	0.000577	0.000203	AF	24
1528	No. glasses of water	100052	Diet - Lifestyle and environment - Touchscreen - Assessment Centre	0.00056	0.000222	AF	25
21000	Ehnicity	100065	Ethnicity - Sociodemographics - Touchscreen - Assessment Centre	0.000548	0.000228	AF	26
20107	Father: heart disease	100034	Family history - Touchscreen - Assessment Centre	0.000547	0.000195	AF	27
1508	Type of coffee	100052	Diet - Lifestyle and environment - Touchscreen - Assessment Centre	0.000546	0.00017	AF	28
30100	MPV	100081	Blood count - Blood assays - Biological samples	0.000478	0.000263	AF	29
30770	IGF-1	17518	Blood biochemistry - Blood assays - Biological samples	0.00043	0.000237	AF	30
30270	MSCV	100081	Blood count - Blood assays - Biological samples	0.000406	0.000176	AF	31
30810	Phosphate	17518	Blood biochemistry - Blood assays - Biological samples	0.000399	0.000191	AF	32
30870	Trig	17518	Blood biochemistry - Blood assays - Biological samples	0.000396	0.000155	AF	33
20111	Sibling: hypertension	100034	Family history - Touchscreen - Assessment Centre	0.00035	0.000172	AF	34
30050	MCH	100081	Blood count - Blood assays - Biological samples	0.000333	0.000112	AF	35
2946	Father: age	100034	Family history - Touchscreen - Assessment Centre	0.000281	0.000276	AF	36
30700	Plasma creat	17518	Blood biochemistry - Blood assays - Biological samples	0.000281	0.00015	AF	37
30300	HLR	100081	Blood count - Blood assays - Biological samples	0.000275	6.5e-05	AF	38
20110	Mother: stroke	100034	Family history - Touchscreen - Assessment Centre	0.00024	0.000111	AF	39
49	Hip circ	100010	Body size measures - Anthropometry - Physical measures - Assessment Centre	0.000232	9.4e-05	AF	40
4080	SBP	100011	Assessment centre - Physical measures - Blood pressure	0.000229	7.5e-05	AF	41
26415	Housing score	76	Indices of Multiple Deprivation - Baseline characteristics - Population characteristics	0.000224	7.5e-05	AF	42
1200	Self-reported: insomnia	100057	Sleep - Lifestyle and environment - Touchscreen - Assessment Centre	0.000197	0.000132	AF	43
6142	Unemployed due to illness/disability	100064	Employment - Sociodemographics - Touchscreen - Assessment Centre	0.000185	0.000122	AF	44
1190	Self-reported: daytime napping	100057	Sleep - Lifestyle and environment - Touchscreen - Assessment Centre	0.000179	8e-05	AF	45
30750	HbA1c	17518	Blood biochemistry - Blood assays - Biological samples	0.000167	0.000131	AF	46
6143	Commute: public transport	100064	Employment - Sociodemographics - Touchscreen - Assessment Centre	0.000158	8.6e-05	AF	47
30200	Neutrophill (%)	100081	Blood count - Blood assays - Biological samples	0.000152	8.4e-05	AF	48
6145	Self-reported: death of a close relative	100060	Mental health - Psychosocial factors - Touchscreen - Assessment Centre	0.000144	7e-05	AF	49
20111	Sibling: diabetes	100034	Family history - Touchscreen - Assessment Centre	0.00014	6.4e-05	AF	50
30760	HDL-C	17518	Blood biochemistry - Blood assays - Biological samples	0.000129	4.1e-05	AF	51
20110	Mother: Parkinson's	100034	Family history - Touchscreen - Assessment Centre	0.00012	6.9e-05	AF	52
6157	Quit smoking due to illness	100058	Smoking - Lifestyle and environment - Touchscreen - Assessment Centre	0.000117	7.2e-05	AF	53
806	Job: walking or standing	100064	Employment - Sociodemographics - Touchscreen - Assessment Centre	0.000116	9.5e-05	AF	54
20107	Father: diabetes	100034	Family history - Touchscreen - Assessment Centre	0.000101	5.3e-05	AF	55
6157	Quit smoking as a health precaution	100058	Smoking - Lifestyle and environment - Touchscreen - Assessment Centre	9.6e-05	8.7e-05	AF	56
6158	Smoked less due to illness	100058	Smoking - Lifestyle and environment - Touchscreen - Assessment Centre	8.5e-05	5.9e-05	AF	57
1920	Self-reported: suffers from mood swings	100060	Mental health - Psychosocial factors - Touchscreen - Assessment Centre	7.6e-05	5.6e-05	AF	58
1498	Coffee consumption	100052	Diet - Lifestyle and environment - Touchscreen - Assessment Centre	7.6e-05	9.5e-05	AF	59
1930	Self-reported: miserableness	100060	Mental health - Psychosocial factors - Touchscreen - Assessment Centre	7.1e-05	5.1e-05	AF	60
6158	Smoked less due to GP advice	100058	Smoking - Lifestyle and environment - Touchscreen - Assessment Centre	6.8e-05	1.9e-05	AF	61
6138	NVQ/HND/HNC-equivalent	100063	Education - Sociodemographics - Touchscreen - Assessment Centre	5.7e-05	4e-05	AF	62
6157	Stopped smoking due to GP advice	100058	Smoking - Lifestyle and environment - Touchscreen - Assessment Centre	5.6e-05	8.3e-05	AF	63
England	Origin country: England	basic_characteristics	Basic characteristics	5.5e-05	7.4e-05	AF	64
20107	Father: AD/dementia	100034	Family history - Touchscreen - Assessment Centre	5.1e-05	2.9e-05	AF	65
6194	Age quit smoking (cig)	100058	Smoking - Lifestyle and environment - Touchscreen - Assessment Centre	4.8e-05	2.1e-05	AF	66
6144	Self-reported: does not avoid particular foods	100052	Diet - Lifestyle and environment - Touchscreen - Assessment Centre	4.7e-05	6.1e-05	AF	67
30710	CRP	17518	Blood biochemistry - Blood assays - Biological samples	4.6e-05	2.5e-05	AF	68
6146	Disability parking permit (blue badge)	100067	Other sociodemographic factors - Sociodemographics - Touchscreen - Assessment Centre	4.5e-05	5.9e-05	AF	69
2030	Self-reported: guilty feelings	100060	Mental health - Psychosocial factors - Touchscreen - Assessment Centre	4.1e-05	3.5e-05	AF	70
1980	Self-reported: worrier/anxious feelings	100060	Mental health - Psychosocial factors - Touchscreen - Assessment Centre	4e-05	3.8e-05	AF	71
20110	Mother: AD/dementia	100034	Family history - Touchscreen - Assessment Centre	3.9e-05	9e-06	AF	72
6156	Manic/hyper: increased activity	100060	Mental health - Psychosocial factors - Touchscreen - Assessment Centre	3.8e-05	4.2e-05	AF	73
30860	Total plasma protein	17518	Blood biochemistry - Blood assays - Biological samples	3.7e-05	8.6e-05	AF	74
2090	GP consultation: nerves/anxiety/tension/depression	100060	Mental health - Psychosocial factors - Touchscreen - Assessment Centre	3.7e-05	4.9e-05	AF	75
6156	No manic/hyper symptoms	100060	Mental health - Psychosocial factors - Touchscreen - Assessment Centre	3.4e-05	3.1e-05	AF	76
5386	Self-reported: no. unenthusiastic episodes	100060	Mental health - Psychosocial factors - Touchscreen - Assessment Centre	3.1e-05	1.9e-05	AF	77
95	Pulse rate	100011	Assessment centre - Physical measures - Blood pressure	3e-05	2.6e-05	AF	78
26413	Health score	76	Indices of Multiple Deprivation - Baseline characteristics - Population characteristics	2.6e-05	5.2e-05	AF	79
30120	Lymphocyte count	100081	Blood count - Blood assays - Biological samples	2.3e-05	2.7e-05	AF	80
4079	DBP	100011	Assessment centre - Physical measures - Blood pressure	2.3e-05	3e-05	AF	81
796	Commute distance	100064	Employment - Sociodemographics - Touchscreen - Assessment Centre	2e-05	4.9e-05	AF	82
20111	Sibling: bowel cancer	100034	Family history - Touchscreen - Assessment Centre	2e-05	7e-06	AF	83
1110	Mobile phone use (years)	100053	Electronic device use - Lifestyle and environment - Touchscreen - Assessment Centre	2e-05	1.7e-05	AF	84
680	Housing: renting/owning	100066	Household - Sociodemographics - Touchscreen - Assessment Centre	1.9e-05	5.2e-05	AF	85
1448	Type of bread	100052	Diet - Lifestyle and environment - Touchscreen - Assessment Centre	1.8e-05	1.2e-05	AF	86
30210	Eosinophill (%)	100081	Blood count - Blood assays - Biological samples	1.8e-05	1.9e-05	AF	87
699	Years at current address	100066	Household - Sociodemographics - Touchscreen - Assessment Centre	1.8e-05	1.4e-05	AF	88
6141	Living with grandparent	100066	Household - Sociodemographics - Touchscreen - Assessment Centre	1.7e-05	1.5e-05	AF	89
6143	Commute: walking	100064	Employment - Sociodemographics - Touchscreen - Assessment Centre	1.7e-05	1.3e-05	AF	90
20107	Father: hypertension	100034	Family history - Touchscreen - Assessment Centre	1.6e-05	1e-05	AF	91
20110	Mother: high blood pressure	100034	Family history - Touchscreen - Assessment Centre	1.6e-05	2.1e-05	AF	92
30220	Basophill (%)	100081	Blood count - Blood assays - Biological samples	1.2e-05	1.3e-05	AF	93
1289	Cooked vegetable portions	100052	Diet - Lifestyle and environment - Touchscreen - Assessment Centre	1.2e-05	3e-05	AF	94
6157	Quite smoking due to financial reasons	100058	Smoking - Lifestyle and environment - Touchscreen - Assessment Centre	1e-05	2.2e-05	AF	95
20111	Subling: Alzheimer's/dementia	100034	Family history - Touchscreen - Assessment Centre	8e-06	4e-06	AF	96
30790	LP[a]	17518	Blood biochemistry - Blood assays - Biological samples	8e-06	0.000105	AF	97
1339	Non-oily fish consumption	100052	Diet - Lifestyle and environment - Touchscreen - Assessment Centre	8e-06	2.5e-05	AF	98
30650	AST	17518	Blood biochemistry - Blood assays - Biological samples	7e-06	2e-06	AF	99
400	Pairs matching: time	100030	Pairs matching - Cognitive function - Assessment Centre	7e-06	4e-06	AF	100
2010	Suffers from nerves	100060	Mental health - Psychosocial factors - Touchscreen - Assessment Centre	7e-06	6e-06	AF	101
1170	Self-reported: easy of waking-up	100057	Sleep - Lifestyle and environment - Touchscreen - Assessment Centre	6e-06	7e-05	AF	102
20111	Sibling: Parkinson's disease	100034	Family history - Touchscreen - Assessment Centre	4e-06	3e-05	AF	103
22039	MET (min) vigorous activity	54	MET Scores - Physical activity - Lifestyle and environment - Touchscreen - Assessment Centre	4e-06	5e-06	AF	104
1279	Tobacco exposure outside home	100058	Smoking - Lifestyle and environment - Touchscreen - Assessment Centre	4e-06	4e-06	AF	105
1538	Major dietary change	100052	Diet - Lifestyle and environment - Touchscreen - Assessment Centre	4e-06	6.7e-05	AF	106
20107	Father: severe depression	100034	Family history - Touchscreen - Assessment Centre	4e-06	1e-06	AF	107
2050	Self-reported: recent depressive mood	100060	Mental health - Psychosocial factors - Touchscreen - Assessment Centre	4e-06	1.9e-05	AF	108
1478	Salt intake	100052	Diet - Lifestyle and environment - Touchscreen - Assessment Centre	3e-06	6e-06	AF	109
1210	Self-reported: snoring	100057	Sleep - Lifestyle and environment - Touchscreen - Assessment Centre	2e-06	1.9e-05	AF	110
26414	Education score	76	Indices of Multiple Deprivation - Baseline characteristics - Population characteristics	2e-06	3e-06	AF	111
20110	Mother: bowel cancer	100034	Family history - Touchscreen - Assessment Centre	2e-06	3.5e-05	AF	112
1408	Cheese consumption	100052	Diet - Lifestyle and environment - Touchscreen - Assessment Centre	2e-06	3.1e-05	AF	113
24009	Nearby traffic intensity	114	Residential air pollution - Local environment - Additional exposures	2e-06	3e-06	AF	114
1379	Lamb or mutton consumption	100052	Diet - Lifestyle and environment - Touchscreen - Assessment Centre	2e-06	4e-06	AF	115
6138	CSE-equivalent	100063	Education - Sociodemographics - Touchscreen - Assessment Centre	1e-06	1.8e-05	AF	116
1160	Sleep (hours)	100057	Sleep - Lifestyle and environment - Touchscreen - Assessment Centre	1e-06	1.4e-05	AF	117
6156	Self-reported: manic symptoms	100060	Mental health - Psychosocial factors - Touchscreen - Assessment Centre	1e-06	2.6e-05	AF	118

## Sheet: wo T2DMorCVD_Is. Stroke
Data field id	Description	UKB category id	UKB category description	Mean permuted feature importance (change in c-statistic)	Std after permuted feature importance (change in c-statistic)	Outcome	Feature rank
age_defined_baseline	Age (years)	basic_characteristics	Basic characteristics	0.086114	0.004512	Is. Stroke	1
4080	SBP	100011	Assessment centre - Physical measures - Blood pressure	0.009784	0.00148	Is. Stroke	2
30850	Testosterone	17518	Blood biochemistry - Blood assays - Biological samples	0.00517	0.000889	Is. Stroke	3
30720	Cystatin C	17518	Blood biochemistry - Blood assays - Biological samples	0.004364	0.000869	Is. Stroke	4
genetic_sex	Sex	basic_characteristics	Basic characteristics	0.003186	0.000675	Is. Stroke	5
30500	Urine microalbumin	100083	Urine assays - Biological samples	0.002935	0.000841	Is. Stroke	6
26413	Health score	76	Indices of Multiple Deprivation - Baseline characteristics - Population characteristics	0.001686	0.000549	Is. Stroke	7
6146	Receives: disability allowance	100067	Other sociodemographic factors - Sociodemographics - Touchscreen - Assessment Centre	0.00168	0.000405	Is. Stroke	8
30880	Plasma urate	17518	Blood biochemistry - Blood assays - Biological samples	0.001408	0.000367	Is. Stroke	9
Scotland	Origin country: Scotland	basic_characteristics	Basic characteristics	0.001371	0.000249	Is. Stroke	10
30750	HbA1c	17518	Blood biochemistry - Blood assays - Biological samples	0.001298	0.000521	Is. Stroke	11
30140	Neutrophill count	100081	Blood count - Blood assays - Biological samples	0.001276	0.000543	Is. Stroke	12
30600	Plasma albumin	17518	Blood biochemistry - Blood assays - Biological samples	0.001185	0.000763	Is. Stroke	13
20107	Father: stroke	100034	Family history - Touchscreen - Assessment Centre	0.001093	0.000397	Is. Stroke	14
6146	Disability parking permit (blue badge)	100067	Other sociodemographic factors - Sociodemographics - Touchscreen - Assessment Centre	0.001009	0.00025	Is. Stroke	15
30050	MCH	100081	Blood count - Blood assays - Biological samples	0.00077	0.000225	Is. Stroke	16
6144	Self-reported: does not avoid particular foods	100052	Diet - Lifestyle and environment - Touchscreen - Assessment Centre	0.000708	0.000441	Is. Stroke	17
6145	Recent: illness|injury|assault	100060	Mental health - Psychosocial factors - Touchscreen - Assessment Centre	0.000671	0.000457	Is. Stroke	18
20111	Sibling: heart disease	100034	Family history - Touchscreen - Assessment Centre	0.000587	0.000261	Is. Stroke	19
4079	DBP	100011	Assessment centre - Physical measures - Blood pressure	0.00057	0.000286	Is. Stroke	20
20107	Father: bowel cancer	100034	Family history - Touchscreen - Assessment Centre	0.000554	0.000329	Is. Stroke	21
2946	Father: age	100034	Family history - Touchscreen - Assessment Centre	0.000463	0.000287	Is. Stroke	22
30790	LP[a]	17518	Blood biochemistry - Blood assays - Biological samples	0.000441	0.000148	Is. Stroke	23
1120	Weekly mobile phone use	100053	Electronic device use - Lifestyle and environment - Touchscreen - Assessment Centre	0.000408	0.000144	Is. Stroke	24
4501	Self-reported: sudden death family	100034	Family history - Touchscreen - Assessment Centre	0.000364	0.00025	Is. Stroke	25
30780	LDL-C	17518	Blood biochemistry - Blood assays - Biological samples	0.000358	0.000367	Is. Stroke	26
1950	Self-reported: sensitivity	100060	Mental health - Psychosocial factors - Touchscreen - Assessment Centre	0.00033	0.000211	Is. Stroke	27
6157	Stopped smoking due to GP advice	100058	Smoking - Lifestyle and environment - Touchscreen - Assessment Centre	0.000325	0.000125	Is. Stroke	28
1190	Self-reported: daytime napping	100057	Sleep - Lifestyle and environment - Touchscreen - Assessment Centre	0.000323	0.00027	Is. Stroke	29
24019	PM (10μm) 2007	114	Residential air pollution - Local environment - Additional exposures	0.000311	0.000173	Is. Stroke	30
30070	RDW	100081	Blood count - Blood assays - Biological samples	0.000309	0.00036	Is. Stroke	31
3506	Difference smoking (10-years)	100058	Smoking - Lifestyle and environment - Touchscreen - Assessment Centre	0.000301	0.000358	Is. Stroke	32
2000	Self-reported: worries after embarrassment	100060	Mental health - Psychosocial factors - Touchscreen - Assessment Centre	0.000267	0.000159	Is. Stroke	33
1478	Salt intake	100052	Diet - Lifestyle and environment - Touchscreen - Assessment Centre	0.000223	8.9e-05	Is. Stroke	34
30190	Monocyte (%)	100081	Blood count - Blood assays - Biological samples	0.000221	9.5e-05	Is. Stroke	35
30090	PCT	100081	Blood count - Blood assays - Biological samples	0.000216	0.000104	Is. Stroke	36
30270	MSCV	100081	Blood count - Blood assays - Biological samples	0.000118	0.000145	Is. Stroke	37
4548	Self-reported: health satisfaction	100060	Mental health - Psychosocial factors - Touchscreen - Assessment Centre	0.000112	0.000362	Is. Stroke	38
30610	ALP	17518	Blood biochemistry - Blood assays - Biological samples	0.00011	0.000172	Is. Stroke	39
680	Housing: renting/owning	100066	Household - Sociodemographics - Touchscreen - Assessment Centre	0.000101	0.000172	Is. Stroke	40
6138	University degree	100063	Education - Sociodemographics - Touchscreen - Assessment Centre	9.9e-05	0.000266	Is. Stroke	41
30760	HDL-C	17518	Blood biochemistry - Blood assays - Biological samples	9.5e-05	3.8e-05	Is. Stroke	42
30730	GGT	17518	Blood biochemistry - Blood assays - Biological samples	9.3e-05	0.000107	Is. Stroke	43
4581	Self-reported: satisfaction finances	100060	Mental health - Psychosocial factors - Touchscreen - Assessment Centre	9e-05	0.000124	Is. Stroke	44
6144	Does not consume wheat	100052	Diet - Lifestyle and environment - Touchscreen - Assessment Centre	8.3e-05	0.000216	Is. Stroke	45
20107	Father: prostate cancer	100034	Family history - Touchscreen - Assessment Centre	7.6e-05	6.5e-05	Is. Stroke	46
1528	No. glasses of water	100052	Diet - Lifestyle and environment - Touchscreen - Assessment Centre	7.5e-05	7.1e-05	Is. Stroke	47
20111	Sibling: hypertension	100034	Family history - Touchscreen - Assessment Centre	7.2e-05	6.6e-05	Is. Stroke	48
816	Physical demanding job	100064	Employment - Sociodemographics - Touchscreen - Assessment Centre	7e-05	0.000142	Is. Stroke	49
30030	Haematocrit (%)	100081	Blood count - Blood assays - Biological samples	6.6e-05	0.000147	Is. Stroke	50
30120	Lymphocyte count	100081	Blood count - Blood assays - Biological samples	6.1e-05	8e-05	Is. Stroke	51
2040	Risk taking	100060	Mental health - Psychosocial factors - Touchscreen - Assessment Centre	4.4e-05	5.9e-05	Is. Stroke	52
403	Snap-button: times pressed	100032	Reaction time - Cognitive function - Assessment Centre	4.3e-05	5.5e-05	Is. Stroke	53
670	Type of house	100066	Household - Sociodemographics - Touchscreen - Assessment Centre	4.2e-05	8.4e-05	Is. Stroke	54
20110	Mother: AD/dementia	100034	Family history - Touchscreen - Assessment Centre	3.4e-05	2e-05	Is. Stroke	55
30300	HLR	100081	Blood count - Blood assays - Biological samples	3.1e-05	1.8e-05	Is. Stroke	56
1299	Raw vegetable consumption	100052	Diet - Lifestyle and environment - Touchscreen - Assessment Centre	2.8e-05	2.9e-05	Is. Stroke	57
30520	Urine potassium	100083	Urine assays - Biological samples	2.5e-05	3.4e-05	Is. Stroke	58
6157	Quit smoking due to illness	100058	Smoking - Lifestyle and environment - Touchscreen - Assessment Centre	2.5e-05	3.2e-05	Is. Stroke	59
6146	Attendance allowance	100067	Other sociodemographic factors - Sociodemographics - Touchscreen - Assessment Centre	2.1e-05	3.5e-05	Is. Stroke	60
20111	Sibling: prostate cancer	100034	Family history - Touchscreen - Assessment Centre	1.4e-05	2.4e-05	Is. Stroke	61
4570	Self-reported: friendship satisfaction	100060	Mental health - Psychosocial factors - Touchscreen - Assessment Centre	1.4e-05	0.000153	Is. Stroke	62
2050	Self-reported: recent depressive mood	100060	Mental health - Psychosocial factors - Touchscreen - Assessment Centre	1.2e-05	7.7e-05	Is. Stroke	63
6140	Electric storage heating	100066	Household - Sociodemographics - Touchscreen - Assessment Centre	1e-05	6.3e-05	Is. Stroke	64
796	Commute distance	100064	Employment - Sociodemographics - Touchscreen - Assessment Centre	6e-06	0.000634	Is. Stroke	65
30840	Bilirubin	17518	Blood biochemistry - Blood assays - Biological samples	6e-06	8e-05	Is. Stroke	66
845	Age completed education	100063	Education - Sociodemographics - Touchscreen - Assessment Centre	4e-06	1e-05	Is. Stroke	67
1940	Self-reported: irritability	100060	Mental health - Psychosocial factors - Touchscreen - Assessment Centre	3e-06	2.8e-05	Is. Stroke	68
30830	SHBG	17518	Blood biochemistry - Blood assays - Biological samples	1e-06	3e-06	Is. Stroke	69

## Sheet: w T2DM_CVD+AF+HF
Data field id	Description	UKB category id	UKB category description	Mean permuted feature importance (change in c-statistic)	Std after permuted feature importance (change in c-statistic)	Outcome	Feature rank
age_defined_baseline	Age (years)	basic_characteristics	Basic characteristics	0.04082	0.007351	CVD+AF+HF	1
30720	Cystatin C	17518	Blood biochemistry - Blood assays - Biological samples	0.025583	0.003694	CVD+AF+HF	2
genetic_sex	Sex	basic_characteristics	Basic characteristics	0.00997	0.001962	CVD+AF+HF	3
30600	Plasma albumin	17518	Blood biochemistry - Blood assays - Biological samples	0.008455	0.001935	CVD+AF+HF	4
4548	Self-reported: health satisfaction	100060	Mental health - Psychosocial factors - Touchscreen - Assessment Centre	0.005409	0.001996	CVD+AF+HF	5
6145	Recent: illness|injury|assault	100060	Mental health - Psychosocial factors - Touchscreen - Assessment Centre	0.004215	0.001484	CVD+AF+HF	6
23130	Estimated trunk mass	100009	Body composition by impedance - Anthropometry - Physical measures - Assessment Centre	0.002155	0.001084	CVD+AF+HF	7
1200	Self-reported: insomnia	100057	Sleep - Lifestyle and environment - Touchscreen - Assessment Centre	0.001878	0.000939	CVD+AF+HF	8
30500	Urine microalbumin	100083	Urine assays - Biological samples	0.001712	0.000786	CVD+AF+HF	9
4079	DBP	100011	Assessment centre - Physical measures - Blood pressure	0.00126	0.000502	CVD+AF+HF	10
20110	Mother: chronic bronchitis|emphysema	100034	Family history - Touchscreen - Assessment Centre	0.001149	0.000533	CVD+AF+HF	11
6142	Unemployed due to illness/disability	100064	Employment - Sociodemographics - Touchscreen - Assessment Centre	0.001148	0.000735	CVD+AF+HF	12
6146	Disability parking permit (blue badge)	100067	Other sociodemographic factors - Sociodemographics - Touchscreen - Assessment Centre	0.001026	0.001098	CVD+AF+HF	13
30770	IGF-1	17518	Blood biochemistry - Blood assays - Biological samples	0.000779	0.000603	CVD+AF+HF	14
6157	Quit smoking due to illness	100058	Smoking - Lifestyle and environment - Touchscreen - Assessment Centre	0.00072	0.00037	CVD+AF+HF	15
6146	Receives: disability allowance	100067	Other sociodemographic factors - Sociodemographics - Touchscreen - Assessment Centre	0.000675	0.00037	CVD+AF+HF	16
30070	RDW	100081	Blood count - Blood assays - Biological samples	0.000537	0.000285	CVD+AF+HF	17
26413	Health score	76	Indices of Multiple Deprivation - Baseline characteristics - Population characteristics	0.000489	0.000782	CVD+AF+HF	18
6144	Self-reported: does not avoid particular foods	100052	Diet - Lifestyle and environment - Touchscreen - Assessment Centre	0.000336	0.000314	CVD+AF+HF	19
4080	SBP	100011	Assessment centre - Physical measures - Blood pressure	0.0003	0.00105	CVD+AF+HF	20
1220	Self-reported: narcolepsy	100057	Sleep - Lifestyle and environment - Touchscreen - Assessment Centre	0.0003	0.000268	CVD+AF+HF	21
1190	Self-reported: daytime napping	100057	Sleep - Lifestyle and environment - Touchscreen - Assessment Centre	0.000276	0.000236	CVD+AF+HF	22
23128	Fat mass (trunk)	100009	Body composition by impedance - Anthropometry - Physical measures - Assessment Centre	0.000184	0.000258	CVD+AF+HF	23
2080	Self-reported: recent tiredness	100060	Mental health - Psychosocial factors - Touchscreen - Assessment Centre	0.000146	0.00038	CVD+AF+HF	24
30140	Neutrophill count	100081	Blood count - Blood assays - Biological samples	0.000109	0.000376	CVD+AF+HF	25
20107	Father: heart disease	100034	Family history - Touchscreen - Assessment Centre	0.000108	0.000389	CVD+AF+HF	26
30670	Plasma Urea	17518	Blood biochemistry - Blood assays - Biological samples	0.000106	7.9e-05	CVD+AF+HF	27
30850	Testosterone	17518	Blood biochemistry - Blood assays - Biological samples	0.0001	0.000119	CVD+AF+HF	28
26415	Housing score	76	Indices of Multiple Deprivation - Baseline characteristics - Population characteristics	9.2e-05	0.000347	CVD+AF+HF	29
30130	Monocyte count	100081	Blood count - Blood assays - Biological samples	5.4e-05	9.3e-05	CVD+AF+HF	30
30300	HLR	100081	Blood count - Blood assays - Biological samples	5.2e-05	0.000304	CVD+AF+HF	31
6146	Attendance allowance	100067	Other sociodemographic factors - Sociodemographics - Touchscreen - Assessment Centre	4.1e-05	5.7e-05	CVD+AF+HF	32
30610	ALP	17518	Blood biochemistry - Blood assays - Biological samples	3e-05	3.2e-05	CVD+AF+HF	33
4501	Self-reported: sudden death family	100034	Family history - Touchscreen - Assessment Centre	2.9e-05	2.5e-05	CVD+AF+HF	34

## Sheet: w T2DM_CVD
Data field id	Description	UKB category id	UKB category description	Mean permuted feature importance (change in c-statistic)	Std after permuted feature importance (change in c-statistic)	Outcome	Feature rank
30720	Cystatin C	17518	Blood biochemistry - Blood assays - Biological samples	0.028121	0.00391	CVD	1
age_defined_baseline	Age (years)	basic_characteristics	Basic characteristics	0.025023	0.007535	CVD	2
genetic_sex	Sex	basic_characteristics	Basic characteristics	0.020663	0.003344	CVD	3
4548	Self-reported: health satisfaction	100060	Mental health - Psychosocial factors - Touchscreen - Assessment Centre	0.009228	0.002469	CVD	4
30600	Plasma albumin	17518	Blood biochemistry - Blood assays - Biological samples	0.00668	0.001771	CVD	5
6145	Recent: illness|injury|assault	100060	Mental health - Psychosocial factors - Touchscreen - Assessment Centre	0.004663	0.001953	CVD	6
1200	Self-reported: insomnia	100057	Sleep - Lifestyle and environment - Touchscreen - Assessment Centre	0.003299	0.001583	CVD	7
30500	Urine microalbumin	100083	Urine assays - Biological samples	0.002413	0.001414	CVD	8
30750	HbA1c	17518	Blood biochemistry - Blood assays - Biological samples	0.00224	0.000939	CVD	9
6142	Unemployed due to illness/disability	100064	Employment - Sociodemographics - Touchscreen - Assessment Centre	0.001465	0.00083	CVD	10
20110	Mother: chronic bronchitis|emphysema	100034	Family history - Touchscreen - Assessment Centre	0.001158	0.00044	CVD	11
6157	Quit smoking due to illness	100058	Smoking - Lifestyle and environment - Touchscreen - Assessment Centre	0.001038	0.000694	CVD	12
26413	Health score	76	Indices of Multiple Deprivation - Baseline characteristics - Population characteristics	0.001005	0.001055	CVD	13
6146	Disability parking permit (blue badge)	100067	Other sociodemographic factors - Sociodemographics - Touchscreen - Assessment Centre	0.000993	0.00214	CVD	14
6146	Receives: disability allowance	100067	Other sociodemographic factors - Sociodemographics - Touchscreen - Assessment Centre	0.000773	0.000357	CVD	15
1329	Oily fish consumption	100052	Diet - Lifestyle and environment - Touchscreen - Assessment Centre	0.000542	0.000426	CVD	16
4079	DBP	100011	Assessment centre - Physical measures - Blood pressure	0.000508	0.000191	CVD	17
1408	Cheese consumption	100052	Diet - Lifestyle and environment - Touchscreen - Assessment Centre	0.000379	0.000624	CVD	18
6140	Portable gas or paraffin heating	100066	Household - Sociodemographics - Touchscreen - Assessment Centre	0.000368	7.7e-05	CVD	19
738	Average household income	100066	Household - Sociodemographics - Touchscreen - Assessment Centre	0.000276	0.000295	CVD	20
2080	Self-reported: recent tiredness	100060	Mental health - Psychosocial factors - Touchscreen - Assessment Centre	0.000246	0.000528	CVD	21
1220	Self-reported: narcolepsy	100057	Sleep - Lifestyle and environment - Touchscreen - Assessment Centre	0.000176	0.000258	CVD	22
20111	Sibling: heart disease	100034	Family history - Touchscreen - Assessment Centre	0.00017	0.000166	CVD	23
30760	HDL-C	17518	Blood biochemistry - Blood assays - Biological samples	0.000155	0.000143	CVD	24
1190	Self-reported: daytime napping	100057	Sleep - Lifestyle and environment - Touchscreen - Assessment Centre	0.000129	0.000214	CVD	25
20110	Mother: heart disease	100034	Family history - Touchscreen - Assessment Centre	0.000107	0.000952	CVD	26
6144	Self-reported: does not avoid particular foods	100052	Diet - Lifestyle and environment - Touchscreen - Assessment Centre	1.7e-05	3.6e-05	CVD	27

## Sheet: w T2DM_CHD
Data field id	Description	UKB category id	UKB category description	Mean permuted feature importance (change in c-statistic)	Std after permuted feature importance (change in c-statistic)	Outcome	Feature rank
30720	Cystatin C	17518	Blood biochemistry - Blood assays - Biological samples	0.027835	0.0058	CHD	1
genetic_sex	Sex	basic_characteristics	Basic characteristics	0.01817	0.002068	CHD	2
age_defined_baseline	Age (years)	basic_characteristics	Basic characteristics	0.017542	0.006318	CHD	3
4548	Self-reported: health satisfaction	100060	Mental health - Psychosocial factors - Touchscreen - Assessment Centre	0.011559	0.004298	CHD	4
1200	Self-reported: insomnia	100057	Sleep - Lifestyle and environment - Touchscreen - Assessment Centre	0.00548	0.002735	CHD	5
6145	Recent: illness|injury|assault	100060	Mental health - Psychosocial factors - Touchscreen - Assessment Centre	0.002992	0.002116	CHD	6
30600	Plasma albumin	17518	Blood biochemistry - Blood assays - Biological samples	0.002388	0.000779	CHD	7
30500	Urine microalbumin	100083	Urine assays - Biological samples	0.002005	0.001716	CHD	8
2080	Self-reported: recent tiredness	100060	Mental health - Psychosocial factors - Touchscreen - Assessment Centre	0.001921	0.001431	CHD	9
30760	HDL-C	17518	Blood biochemistry - Blood assays - Biological samples	0.001337	0.000947	CHD	10
6146	Disability parking permit (blue badge)	100067	Other sociodemographic factors - Sociodemographics - Touchscreen - Assessment Centre	0.000784	0.001949	CHD	11
20110	Mother: heart disease	100034	Family history - Touchscreen - Assessment Centre	0.000734	0.000527	CHD	12
20107	Father: heart disease	100034	Family history - Touchscreen - Assessment Centre	0.000417	0.000876	CHD	13
6146	Receives: disability allowance	100067	Other sociodemographic factors - Sociodemographics - Touchscreen - Assessment Centre	0.000295	0.00031	CHD	14
30870	Trig	17518	Blood biochemistry - Blood assays - Biological samples	0.000244	0.000439	CHD	15
1220	Self-reported: narcolepsy	100057	Sleep - Lifestyle and environment - Touchscreen - Assessment Centre	0.000153	0.000667	CHD	16
6138	University degree	100063	Education - Sociodemographics - Touchscreen - Assessment Centre	0.000134	0.000136	CHD	17
20111	Sibling: heart disease	100034	Family history - Touchscreen - Assessment Centre	0.000125	9.3e-05	CHD	18
6157	Quit smoking due to illness	100058	Smoking - Lifestyle and environment - Touchscreen - Assessment Centre	9.2e-05	0.000929	CHD	19
6142	Unemployed due to illness/disability	100064	Employment - Sociodemographics - Touchscreen - Assessment Centre	6.1e-05	0.000462	CHD	20
30700	Plasma creat	17518	Blood biochemistry - Blood assays - Biological samples	3.1e-05	5.5e-05	CHD	21
2020	Self-reported: loneliness	100060	Mental health - Psychosocial factors - Touchscreen - Assessment Centre	2.8e-05	0.000228	CHD	22
2010	Suffers from nerves	100060	Mental health - Psychosocial factors - Touchscreen - Assessment Centre	2e-05	0.000462	CHD	23
4526	Self-reported: happiness	100060	Mental health - Psychosocial factors - Touchscreen - Assessment Centre	8e-06	3.8e-05	CHD	24

## Sheet: w T2DM_HF
Data field id	Description	UKB category id	UKB category description	Mean permuted feature importance (change in c-statistic)	Std after permuted feature importance (change in c-statistic)	Outcome	Feature rank
age_defined_baseline	Age (years)	basic_characteristics	Basic characteristics	0.024689	0.01219	HF	1
30720	Cystatin C	17518	Blood biochemistry - Blood assays - Biological samples	0.015853	0.004036	HF	2
30750	HbA1c	17518	Blood biochemistry - Blood assays - Biological samples	0.015388	0.002792	HF	3
genetic_sex	Sex	basic_characteristics	Basic characteristics	0.012267	0.005152	HF	4
23128	Fat mass (trunk)	100009	Body composition by impedance - Anthropometry - Physical measures - Assessment Centre	0.011852	0.003859	HF	5
30070	RDW	100081	Blood count - Blood assays - Biological samples	0.010099	0.001344	HF	6
30600	Plasma albumin	17518	Blood biochemistry - Blood assays - Biological samples	0.00538	0.002296	HF	7
30880	Plasma urate	17518	Blood biochemistry - Blood assays - Biological samples	0.003497	0.004492	HF	8
1140	Change in mobile phone use	100053	Electronic device use - Lifestyle and environment - Touchscreen - Assessment Centre	0.002994	0.002248	HF	9
30810	Phosphate	17518	Blood biochemistry - Blood assays - Biological samples	0.002979	0.001784	HF	10
20110	Mother: chronic bronchitis|emphysema	100034	Family history - Touchscreen - Assessment Centre	0.002836	0.001397	HF	11
1190	Self-reported: daytime napping	100057	Sleep - Lifestyle and environment - Touchscreen - Assessment Centre	0.002809	0.001266	HF	12
30700	Plasma creat	17518	Blood biochemistry - Blood assays - Biological samples	0.002599	0.002725	HF	13
20110	Mother: AD/dementia	100034	Family history - Touchscreen - Assessment Centre	0.002341	0.001197	HF	14
6139	Heating: gas hob|gas cooker	100066	Household - Sociodemographics - Touchscreen - Assessment Centre	0.002183	0.001854	HF	15
30530	Urine sodium	100083	Urine assays - Biological samples	0.002122	0.002026	HF	16
20107	Father: AD/dementia	100034	Family history - Touchscreen - Assessment Centre	0.001977	0.001247	HF	17
1220	Self-reported: narcolepsy	100057	Sleep - Lifestyle and environment - Touchscreen - Assessment Centre	0.001727	0.000549	HF	18
6145	Recent: illness|injury|assault	100060	Mental health - Psychosocial factors - Touchscreen - Assessment Centre	0.001532	0.000868	HF	19
22036	Recommended level of physical activity	54	MET Scores - Physical activity - Lifestyle and environment - Touchscreen - Assessment Centre	0.001383	0.001141	HF	20
6146	Disability parking permit (blue badge)	100067	Other sociodemographic factors - Sociodemographics - Touchscreen - Assessment Centre	0.001309	0.00338	HF	21
30140	Neutrophill count	100081	Blood count - Blood assays - Biological samples	0.001225	0.001074	HF	22
30790	LP[a]	17518	Blood biochemistry - Blood assays - Biological samples	0.001165	0.00176	HF	23
6145	Recent: death of partner	100060	Mental health - Psychosocial factors - Touchscreen - Assessment Centre	0.001163	0.000252	HF	24
6142	Unemployed	100064	Employment - Sociodemographics - Touchscreen - Assessment Centre	0.001038	0.000599	HF	25
30670	Plasma Urea	17518	Blood biochemistry - Blood assays - Biological samples	0.00103	0.000561	HF	26
680	Housing: renting/owning	100066	Household - Sociodemographics - Touchscreen - Assessment Centre	0.000951	0.001017	HF	27
47	Grip strength (right hand)	100019	Hand grip strength - Physical measures - Assessment Centre	0.000938	0.002112	HF	28
699	Years at current address	100066	Household - Sociodemographics - Touchscreen - Assessment Centre	0.000731	0.00043	HF	29
England	Origin country: England	basic_characteristics	Basic characteristics	0.000596	0.00041	HF	30
2030	Self-reported: guilty feelings	100060	Mental health - Psychosocial factors - Touchscreen - Assessment Centre	0.000518	0.001751	HF	31
30500	Urine microalbumin	100083	Urine assays - Biological samples	0.000448	0.000323	HF	32
1518	Preferred drink temperature	100052	Diet - Lifestyle and environment - Touchscreen - Assessment Centre	0.000436	0.000762	HF	33
6142	Unemployed due to illness/disability	100064	Employment - Sociodemographics - Touchscreen - Assessment Centre	0.000319	0.000704	HF	34
1528	No. glasses of water	100052	Diet - Lifestyle and environment - Touchscreen - Assessment Centre	0.000266	0.000217	HF	35
4079	DBP	100011	Assessment centre - Physical measures - Blood pressure	0.000247	0.000111	HF	36
30300	HLR	100081	Blood count - Blood assays - Biological samples	0.00022	0.000194	HF	37
404	Snap-button: initial reaction time	100032	Reaction time - Cognitive function - Assessment Centre	0.000156	0.000155	HF	38
2237	Plays computer games	100053	Electronic device use - Lifestyle and environment - Touchscreen - Assessment Centre	0.000129	0.000597	HF	39
6138	A(S) levels qualifications	100063	Education - Sociodemographics - Touchscreen - Assessment Centre	6.2e-05	0.001065	HF	40
845	Age completed education	100063	Education - Sociodemographics - Touchscreen - Assessment Centre	6.1e-05	0.000134	HF	41
1428	Butter type spread	100052	Diet - Lifestyle and environment - Touchscreen - Assessment Centre	5.9e-05	0.000119	HF	42
4548	Self-reported: health satisfaction	100060	Mental health - Psychosocial factors - Touchscreen - Assessment Centre	4.9e-05	7.1e-05	HF	43
20107	Father: Parkinson's	100034	Family history - Touchscreen - Assessment Centre	4.4e-05	3.4e-05	HF	44
1990	Self-reported: tense	100060	Mental health - Psychosocial factors - Touchscreen - Assessment Centre	1.4e-05	5.2e-05	HF	45

[truncated: 8 more sheets: w T2DM_AF, w T2DM_Is. Stroke, w T2DM&CVD_CVD+AF+HF, w T2DM&CVD_CVD, w T2DM&CVD_CHD, w T2DM&CVD_HF, w T2DM&CVD_AF, w T2DM&CVD_Is. Stroke]
