# Supplementary material for: Identifying and ranking non-traditional risk factors for cardiovascular disease prediction in people with type 2 diabetes
Source: Commun Med (Lond). 2025 Mar 14;5:77. doi: 10.1038/s43856-025-00785-y (PMC11906859; doi:10.1038/s43856-025-00785-y)
Supplement: Supplementary file 5 — Supplementary Data 3 [file 43856_2025_785_MOESM5_ESM.xlsx]

## Sheet: wo T2DMorCVD_CVD+AF+HF
Group	Outcome	Coefficient name	Coefficient value
wo T2DMorCVD	CVD+AF+HF	Age (years)	0.567423
wo T2DMorCVD	CVD+AF+HF	Sex	0.166059
wo T2DMorCVD	CVD+AF+HF	Estimated trunk mass	0.13757
wo T2DMorCVD	CVD+AF+HF	SBP	0.099418
wo T2DMorCVD	CVD+AF+HF	Mother: heart disease	0.084154
wo T2DMorCVD	CVD+AF+HF	Father: heart disease	0.082887
wo T2DMorCVD	CVD+AF+HF	Cystatin C	0.076924
wo T2DMorCVD	CVD+AF+HF	HbA1c	0.074469
wo T2DMorCVD	CVD+AF+HF	Self-reported: health satisfaction	0.068183
wo T2DMorCVD	CVD+AF+HF	Neutrophill count	0.065548
wo T2DMorCVD	CVD+AF+HF	Self-reported: recent tiredness	0.062947
wo T2DMorCVD	CVD+AF+HF	Recent: illness|injury|assault	0.062199
wo T2DMorCVD	CVD+AF+HF	Sibling: heart disease	0.061655
wo T2DMorCVD	CVD+AF+HF	Plasma urate	0.060351
wo T2DMorCVD	CVD+AF+HF	RDW	0.059144
wo T2DMorCVD	CVD+AF+HF	Urine microalbumin	0.056037
wo T2DMorCVD	CVD+AF+HF	Fat mass (trunk)	0.055148
wo T2DMorCVD	CVD+AF+HF	Testosterone	0.053893
wo T2DMorCVD	CVD+AF+HF	MCH	0.04715
wo T2DMorCVD	CVD+AF+HF	Phosphate	0.041952
wo T2DMorCVD	CVD+AF+HF	Health score	0.041461
wo T2DMorCVD	CVD+AF+HF	SHBG	0.03938
wo T2DMorCVD	CVD+AF+HF	Bilirubin	0.038372
wo T2DMorCVD	CVD+AF+HF	Monocyte (%)	0.038013
wo T2DMorCVD	CVD+AF+HF	Quit smoking due to illness	0.037553
wo T2DMorCVD	CVD+AF+HF	No. glasses of water	0.034353
wo T2DMorCVD	CVD+AF+HF	LP[a]	0.034289
wo T2DMorCVD	CVD+AF+HF	GGT	0.032558
wo T2DMorCVD	CVD+AF+HF	GP consultation: nerves/anxiety/tension/depression	0.031739
wo T2DMorCVD	CVD+AF+HF	Disability parking permit (blue badge)	0.030796
wo T2DMorCVD	CVD+AF+HF	Plasma Urea	0.030567
wo T2DMorCVD	CVD+AF+HF	Self-reported: insomnia	0.030192
wo T2DMorCVD	CVD+AF+HF	HLR	0.029951
wo T2DMorCVD	CVD+AF+HF	Sibling: hypertension	0.029627
wo T2DMorCVD	CVD+AF+HF	MPV	0.027738
wo T2DMorCVD	CVD+AF+HF	Major dietary change	0.027599
wo T2DMorCVD	CVD+AF+HF	Housing: renting/owning	0.027231
wo T2DMorCVD	CVD+AF+HF	MSCV	0.023733
wo T2DMorCVD	CVD+AF+HF	Unemployed due to illness/disability	0.023594
wo T2DMorCVD	CVD+AF+HF	Stopped smoking due to GP advice	0.023474
wo T2DMorCVD	CVD+AF+HF	Weekly mobile phone use	0.022946
wo T2DMorCVD	CVD+AF+HF	Traffic nearest major road	0.021504
wo T2DMorCVD	CVD+AF+HF	Seated height	0.021433
wo T2DMorCVD	CVD+AF+HF	Mother: stroke	0.021312
wo T2DMorCVD	CVD+AF+HF	Neutrophill (%)	0.020299
wo T2DMorCVD	CVD+AF+HF	Quit smoking as a health precaution	0.01976
wo T2DMorCVD	CVD+AF+HF	Salt intake	0.019672
wo T2DMorCVD	CVD+AF+HF	Job: walking or standing	0.019535
wo T2DMorCVD	CVD+AF+HF	Self-reported: suffers from mood swings	0.019239
wo T2DMorCVD	CVD+AF+HF	Self-reported: sudden death family	0.018492
wo T2DMorCVD	CVD+AF+HF	Sibling: stroke	0.017262
wo T2DMorCVD	CVD+AF+HF	Smoked less due to illness	0.015363
wo T2DMorCVD	CVD+AF+HF	Father: hypertension	0.013049
wo T2DMorCVD	CVD+AF+HF	Poultry consumption	0.012999
wo T2DMorCVD	CVD+AF+HF	Seen a psychiatrist for nerves/anxiety/tension/depression	0.012044
wo T2DMorCVD	CVD+AF+HF	Snap-button: initial reaction time	0.011978
wo T2DMorCVD	CVD+AF+HF	Father: stroke	0.011514
wo T2DMorCVD	CVD+AF+HF	Self-reported: daytime napping	0.011292
wo T2DMorCVD	CVD+AF+HF	ALP	0.010942
wo T2DMorCVD	CVD+AF+HF	Self-reported: narcolepsy	0.009946
wo T2DMorCVD	CVD+AF+HF	Mother: chronic bronchitis|emphysema	0.009463
wo T2DMorCVD	CVD+AF+HF	Oily fish consumption	0.009395
wo T2DMorCVD	CVD+AF+HF	Receives: disability allowance	0.008893
wo T2DMorCVD	CVD+AF+HF	No. vehicles in household	0.008291
wo T2DMorCVD	CVD+AF+HF	CRP	0.008227
wo T2DMorCVD	CVD+AF+HF	No. of sisters	0.007704
wo T2DMorCVD	CVD+AF+HF	Attendance allowance	0.007636
wo T2DMorCVD	CVD+AF+HF	Self-reported: worrier/anxious feelings	0.007615
wo T2DMorCVD	CVD+AF+HF	Father: severe depression	0.00755
wo T2DMorCVD	CVD+AF+HF	Mother: high blood pressure	0.00754
wo T2DMorCVD	CVD+AF+HF	Pairs matching: time	0.007429
wo T2DMorCVD	CVD+AF+HF	Physical demanding job	0.007054
wo T2DMorCVD	CVD+AF+HF	Plays computer games	0.006412
wo T2DMorCVD	CVD+AF+HF	Self-reported: manic for 2 days	0.006402
wo T2DMorCVD	CVD+AF+HF	Manic/hyper: increased activity	0.005845
wo T2DMorCVD	CVD+AF+HF	Nearby road length	0.005372
wo T2DMorCVD	CVD+AF+HF	Lamb or mutton consumption	0.00535
wo T2DMorCVD	CVD+AF+HF	Recent: Financial difficulties	0.005102
wo T2DMorCVD	CVD+AF+HF	Origin country: Wales	0.00486
wo T2DMorCVD	CVD+AF+HF	Work/job satisfaction	0.004831
wo T2DMorCVD	CVD+AF+HF	Tea consumption	0.004696
wo T2DMorCVD	CVD+AF+HF	Self-reported: satisfaction family relationship	0.00448
wo T2DMorCVD	CVD+AF+HF	Education score	0.00421
wo T2DMorCVD	CVD+AF+HF	Self-reported: satisfaction finances	0.003999
wo T2DMorCVD	CVD+AF+HF	Self-reported: recent feeling restlessness	0.003996
wo T2DMorCVD	CVD+AF+HF	Self-reported: easy of waking-up	0.003951
wo T2DMorCVD	CVD+AF+HF	Mother: lung cancer	0.003698
wo T2DMorCVD	CVD+AF+HF	Basophill (%)	0.003622
wo T2DMorCVD	CVD+AF+HF	Risk taking	0.00337
wo T2DMorCVD	CVD+AF+HF	Mother: diabetes	0.003369
wo T2DMorCVD	CVD+AF+HF	Usage of hands-free devices	0.003339
wo T2DMorCVD	CVD+AF+HF	Smoked less due to GP advice	0.002834
wo T2DMorCVD	CVD+AF+HF	Other professional qualification (nursing/teaching)	0.002699
wo T2DMorCVD	CVD+AF+HF	Dried fruit consumption	0.002503
wo T2DMorCVD	CVD+AF+HF	Does not consume dairy	0.002331
wo T2DMorCVD	CVD+AF+HF	AST	0.002308
wo T2DMorCVD	CVD+AF+HF	Tobacco exposure outside home	0.002264
wo T2DMorCVD	CVD+AF+HF	Residential traffic load	0.002098
wo T2DMorCVD	CVD+AF+HF	Self-reported: illness/injury/assault	0.001938
wo T2DMorCVD	CVD+AF+HF	Siblings: lung cancer	0.00187
wo T2DMorCVD	CVD+AF+HF	Self-reported: manic needed less sleep	0.001438
wo T2DMorCVD	CVD+AF+HF	Open fire heating	0.001356
wo T2DMorCVD	CVD+AF+HF	Doing unpaid/voluntary work	0.001293
wo T2DMorCVD	CVD+AF+HF	Does not consume wheat	0.001189
wo T2DMorCVD	CVD+AF+HF	Sibling: Parkinson's disease	0.001033
wo T2DMorCVD	CVD+AF+HF	Self-reported: manic - more talkative	0.00102
wo T2DMorCVD	CVD+AF+HF	Butter type spread	0.000774
wo T2DMorCVD	CVD+AF+HF	Lives with partner	0.000753
wo T2DMorCVD	CVD+AF+HF	Suffers from nerves	0.000728
wo T2DMorCVD	CVD+AF+HF	Snap-button: times pressed	0.000717
wo T2DMorCVD	CVD+AF+HF	Lymphocyte count	0.000705
wo T2DMorCVD	CVD+AF+HF	Mother: breast cancer	0.000383
wo T2DMorCVD	CVD+AF+HF	Eats eggs/food containing eggs	0.000356
wo T2DMorCVD	CVD+AF+HF	Sibling: bowel cancer	0.000177
wo T2DMorCVD	CVD+AF+HF	Haematocrit (%)	0.000148
wo T2DMorCVD	CVD+AF+HF	Beef consumption	0
wo T2DMorCVD	CVD+AF+HF	No. brothers	0
wo T2DMorCVD	CVD+AF+HF	Mother: age at death	0
wo T2DMorCVD	CVD+AF+HF	Looking after home and/or family	0
wo T2DMorCVD	CVD+AF+HF	Proximity: nearest road	0
wo T2DMorCVD	CVD+AF+HF	Plasma calcium	0
wo T2DMorCVD	CVD+AF+HF	Origin country: Scotland	0
wo T2DMorCVD	CVD+AF+HF	Type of milk	0
wo T2DMorCVD	CVD+AF+HF	Father: chronic bronchitis/emphysema	0
wo T2DMorCVD	CVD+AF+HF	Processed meat intake	0
wo T2DMorCVD	CVD+AF+HF	No manic/hyper symptoms	0
wo T2DMorCVD	CVD+AF+HF	Self-reported: snoring	0
wo T2DMorCVD	CVD+AF+HF	Cooked vegetable portions	0
wo T2DMorCVD	CVD+AF+HF	Shift work	0
wo T2DMorCVD	CVD+AF+HF	Eosinophill (%)	0
wo T2DMorCVD	CVD+AF+HF	Solid fuel heating	0
wo T2DMorCVD	CVD+AF+HF	Type of house	0
wo T2DMorCVD	CVD+AF+HF	Self-reported: recent depressive mood	0
wo T2DMorCVD	CVD+AF+HF	Subling: Alzheimer's/dementia	0
wo T2DMorCVD	CVD+AF+HF	No. people in household	0
wo T2DMorCVD	CVD+AF+HF	Heating: gas hob|gas cooker	0
wo T2DMorCVD	CVD+AF+HF	Ehnicity	0
wo T2DMorCVD	CVD+AF+HF	PWD	0
wo T2DMorCVD	CVD+AF+HF	Heating: gas fire	0
wo T2DMorCVD	CVD+AF+HF	Recent: death of partner	0
wo T2DMorCVD	CVD+AF+HF	Self-reported: irritability	0
wo T2DMorCVD	CVD+AF+HF	Self-reported: recent feelings of disinterest	0
wo T2DMorCVD	CVD+AF+HF	Employment status	0
wo T2DMorCVD	CVD+AF+HF	Does not smoke	0
wo T2DMorCVD	CVD+AF+HF	NVQ/HND/HNC-equivalent	0
wo T2DMorCVD	CVD+AF+HF	Rheumatoid factor	0
wo T2DMorCVD	CVD+AF+HF	Gas central heating	0
wo T2DMorCVD	CVD+AF+HF	Hip circ	0
wo T2DMorCVD	CVD+AF+HF	Dietary variation	0
wo T2DMorCVD	CVD+AF+HF	Change in mobile phone use	0
wo T2DMorCVD	CVD+AF+HF	Fruit consumption	0
wo T2DMorCVD	CVD+AF+HF	Non-oily fish consumption	0
wo T2DMorCVD	CVD+AF+HF	Self-reported: manic symptoms	0
wo T2DMorCVD	CVD+AF+HF	Living with parents	0
wo T2DMorCVD	CVD+AF+HF	Recommended level of physical activity	0
wo T2DMorCVD	CVD+AF+HF	Sibling: chronic bronchitis/emphysema	0
wo T2DMorCVD	CVD+AF+HF	Bread consumption	0
wo T2DMorCVD	CVD+AF+HF	Oestradiol	0
wo T2DMorCVD	CVD+AF+HF	Living with grandchild	0
wo T2DMorCVD	CVD+AF+HF	Self-reported: miserableness	0
wo T2DMorCVD	CVD+AF+HF	Electric storage heating	0
wo T2DMorCVD	CVD+AF+HF	MET (min) vigorous activity	0
wo T2DMorCVD	CVD+AF+HF	Self-reported: tense	0
wo T2DMorCVD	CVD+AF+HF	Self-reported: loneliness	0
wo T2DMorCVD	CVD+AF+HF	Mobile phone use (side of head)	0
wo T2DMorCVD	CVD+AF+HF	Mother: depression	0
wo T2DMorCVD	CVD+AF+HF	Difference smoking (10-years)	0
wo T2DMorCVD	CVD+AF+HF	Sibling: prostate cancer	0
wo T2DMorCVD	CVD+AF+HF	Self-reported: sensitivity	0
wo T2DMorCVD	CVD+AF+HF	Summed MET (min)	0
wo T2DMorCVD	CVD+AF+HF	Origin country: England	-0.0003
wo T2DMorCVD	CVD+AF+HF	Smoked less as a health precaution	-0.000311
wo T2DMorCVD	CVD+AF+HF	Neuroticism score	-0.000349
wo T2DMorCVD	CVD+AF+HF	Commute: walking	-0.000731
wo T2DMorCVD	CVD+AF+HF	Living with sibling	-0.00091
wo T2DMorCVD	CVD+AF+HF	Self-reported: lack of creativity	-0.001054
wo T2DMorCVD	CVD+AF+HF	NRBC	-0.001129
wo T2DMorCVD	CVD+AF+HF	Urine potassium	-0.001466
wo T2DMorCVD	CVD+AF+HF	Sibling: severe depression	-0.001759
wo T2DMorCVD	CVD+AF+HF	Quite smoking due to financial reasons	-0.001903
wo T2DMorCVD	CVD+AF+HF	Self-reported: nervous person	-0.002191
wo T2DMorCVD	CVD+AF+HF	Living with unrelated individuals	-0.002321
wo T2DMorCVD	CVD+AF+HF	CSE-equivalent	-0.002544
wo T2DMorCVD	CVD+AF+HF	Average household income	-0.00262
wo T2DMorCVD	CVD+AF+HF	Smoked less due to finances	-0.002694
wo T2DMorCVD	CVD+AF+HF	Self-reported: morning/evening person	-0.002721
wo T2DMorCVD	CVD+AF+HF	Sibling: breast cancer	-0.002852
wo T2DMorCVD	CVD+AF+HF	Pulse rate	-0.003139
wo T2DMorCVD	CVD+AF+HF	Coffee consumption	-0.004172
wo T2DMorCVD	CVD+AF+HF	Unemployed	-0.004212
wo T2DMorCVD	CVD+AF+HF	Father: Parkinson's	-0.004313
wo T2DMorCVD	CVD+AF+HF	Self-reported: fed-up feelings	-0.004405
wo T2DMorCVD	CVD+AF+HF	Recent: marital separation/divorce	-0.004414
wo T2DMorCVD	CVD+AF+HF	Preferred drink temperature	-0.004545
wo T2DMorCVD	CVD+AF+HF	Monocyte count	-0.004837
wo T2DMorCVD	CVD+AF+HF	Mother: bowel cancer	-0.005182
wo T2DMorCVD	CVD+AF+HF	Portable gas or paraffin heating	-0.006043
wo T2DMorCVD	CVD+AF+HF	Father: lung cancer	-0.00605
wo T2DMorCVD	CVD+AF+HF	Self-reported: death of a close relative	-0.006149
wo T2DMorCVD	CVD+AF+HF	Mobile phone use (years)	-0.006462
wo T2DMorCVD	CVD+AF+HF	Cereal consumption	-0.006559
wo T2DMorCVD	CVD+AF+HF	Self-reported: guilty feelings	-0.007489
wo T2DMorCVD	CVD+AF+HF	Open solid fuel	-0.007625
wo T2DMorCVD	CVD+AF+HF	Glucose	-0.007827
wo T2DMorCVD	CVD+AF+HF	Trig	-0.008227
wo T2DMorCVD	CVD+AF+HF	A(S) levels qualifications	-0.008234
wo T2DMorCVD	CVD+AF+HF	Age quit smoking (cig)	-0.008349
wo T2DMorCVD	CVD+AF+HF	Mother: Parkinson's	-0.008487
wo T2DMorCVD	CVD+AF+HF	Mother: AD/dementia	-0.008568
wo T2DMorCVD	CVD+AF+HF	Age completed education	-0.008691
wo T2DMorCVD	CVD+AF+HF	Type non-butter spread	-0.00888
wo T2DMorCVD	CVD+AF+HF	Type of bread	-0.009127
wo T2DMorCVD	CVD+AF+HF	Pork consumption	-0.009864
wo T2DMorCVD	CVD+AF+HF	Years at current address	-0.009976
wo T2DMorCVD	CVD+AF+HF	MCHC	-0.010163
wo T2DMorCVD	CVD+AF+HF	Full/part-time student	-0.010189
wo T2DMorCVD	CVD+AF+HF	Raw vegetable consumption	-0.010217
wo T2DMorCVD	CVD+AF+HF	Self-reported: no. unenthusiastic episodes	-0.010313
wo T2DMorCVD	CVD+AF+HF	Father: diabetes	-0.010733
wo T2DMorCVD	CVD+AF+HF	Private healthcare	-0.0108
wo T2DMorCVD	CVD+AF+HF	Commute: cycling	-0.010987
wo T2DMorCVD	CVD+AF+HF	Total plasma protein	-0.011596
wo T2DMorCVD	CVD+AF+HF	Self-reported: worries after embarrassment	-0.01192
wo T2DMorCVD	CVD+AF+HF	Father: prostate cancer	-0.012296
wo T2DMorCVD	CVD+AF+HF	Self-reported: no. depressive episodes	-0.012554
wo T2DMorCVD	CVD+AF+HF	Sibling: diabetes	-0.012739
wo T2DMorCVD	CVD+AF+HF	DBP	-0.012839
wo T2DMorCVD	CVD+AF+HF	Self-reported: friendship satisfaction	-0.012867
wo T2DMorCVD	CVD+AF+HF	Pairs matching: correct	-0.013243
wo T2DMorCVD	CVD+AF+HF	PM 2.5-10um	-0.013246
wo T2DMorCVD	CVD+AF+HF	O-levels/GCSEs	-0.013515
wo T2DMorCVD	CVD+AF+HF	Father: bowel cancer	-0.014315
wo T2DMorCVD	CVD+AF+HF	Plasma vitamin D	-0.017146
wo T2DMorCVD	CVD+AF+HF	PM (10μm) 2007	-0.017209
wo T2DMorCVD	CVD+AF+HF	Commute: public transport	-0.017464
wo T2DMorCVD	CVD+AF+HF	Father: AD/dementia	-0.018866
wo T2DMorCVD	CVD+AF+HF	LDL-C	-0.020288
wo T2DMorCVD	CVD+AF+HF	Plasma creat	-0.020669
wo T2DMorCVD	CVD+AF+HF	Housing score	-0.021073
wo T2DMorCVD	CVD+AF+HF	University degree	-0.023008
wo T2DMorCVD	CVD+AF+HF	Self-reported: does not avoid particular foods	-0.023026
wo T2DMorCVD	CVD+AF+HF	Commute distance	-0.024694
wo T2DMorCVD	CVD+AF+HF	Grip strength (right hand)	-0.025691
wo T2DMorCVD	CVD+AF+HF	Type of coffee	-0.026193
wo T2DMorCVD	CVD+AF+HF	Cheese consumption	-0.026862
wo T2DMorCVD	CVD+AF+HF	ALT	-0.027444
wo T2DMorCVD	CVD+AF+HF	IGF-1	-0.033046
wo T2DMorCVD	CVD+AF+HF	PCT	-0.034349
wo T2DMorCVD	CVD+AF+HF	Urine sodium	-0.044006
wo T2DMorCVD	CVD+AF+HF	Father: age	-0.047457
wo T2DMorCVD	CVD+AF+HF	Plasma albumin	-0.049821
wo T2DMorCVD	CVD+AF+HF	HDL-C	-0.063369

## Sheet: wo T2DMorCVD_CVD
Group	Outcome	Coefficient name	Coefficient value
wo T2DMorCVD	CVD	Age (years)	0.506401
wo T2DMorCVD	CVD	Sex	0.292567
wo T2DMorCVD	CVD	SBP	0.155647
wo T2DMorCVD	CVD	Father: heart disease	0.106092
wo T2DMorCVD	CVD	HbA1c	0.100151
wo T2DMorCVD	CVD	Mother: heart disease	0.088645
wo T2DMorCVD	CVD	Sibling: heart disease	0.072408
wo T2DMorCVD	CVD	Cystatin C	0.071261
wo T2DMorCVD	CVD	Self-reported: health satisfaction	0.066797
wo T2DMorCVD	CVD	Self-reported: recent tiredness	0.066732
wo T2DMorCVD	CVD	Neutrophill count	0.055246
wo T2DMorCVD	CVD	Health score	0.048991
wo T2DMorCVD	CVD	LP[a]	0.048859
wo T2DMorCVD	CVD	Recent: illness|injury|assault	0.042737
wo T2DMorCVD	CVD	Plasma urate	0.042529
wo T2DMorCVD	CVD	Urine microalbumin	0.04207
wo T2DMorCVD	CVD	Phosphate	0.040423
wo T2DMorCVD	CVD	Quit smoking due to illness	0.039958
wo T2DMorCVD	CVD	RDW	0.039253
wo T2DMorCVD	CVD	Testosterone	0.036308
wo T2DMorCVD	CVD	MCH	0.035283
wo T2DMorCVD	CVD	Major dietary change	0.033731
wo T2DMorCVD	CVD	HLR	0.033131
wo T2DMorCVD	CVD	Housing: renting/owning	0.031742
wo T2DMorCVD	CVD	Disability parking permit (blue badge)	0.028518
wo T2DMorCVD	CVD	Weekly mobile phone use	0.027707
wo T2DMorCVD	CVD	Unemployed due to illness/disability	0.027658
wo T2DMorCVD	CVD	Self-reported: insomnia	0.026763
wo T2DMorCVD	CVD	Stopped smoking due to GP advice	0.026518
wo T2DMorCVD	CVD	Sibling: hypertension	0.026252
wo T2DMorCVD	CVD	Monocyte (%)	0.025978
wo T2DMorCVD	CVD	GP consultation: nerves/anxiety/tension/depression	0.024527
wo T2DMorCVD	CVD	Salt intake	0.023124
wo T2DMorCVD	CVD	GGT	0.02288
wo T2DMorCVD	CVD	ALP	0.020753
wo T2DMorCVD	CVD	Seen a psychiatrist for nerves/anxiety/tension/depression	0.019628
wo T2DMorCVD	CVD	Sibling: stroke	0.019153
wo T2DMorCVD	CVD	Job: walking or standing	0.018932
wo T2DMorCVD	CVD	No. glasses of water	0.018895
wo T2DMorCVD	CVD	LDL-C	0.017719
wo T2DMorCVD	CVD	Self-reported: sudden death family	0.017383
wo T2DMorCVD	CVD	Poultry consumption	0.016948
wo T2DMorCVD	CVD	Plasma Urea	0.015658
wo T2DMorCVD	CVD	No. of sisters	0.014696
wo T2DMorCVD	CVD	Mother: stroke	0.014416
wo T2DMorCVD	CVD	Self-reported: suffers from mood swings	0.014256
wo T2DMorCVD	CVD	Usage of hands-free devices	0.013807
wo T2DMorCVD	CVD	Bilirubin	0.013785
wo T2DMorCVD	CVD	Receives: disability allowance	0.013766
wo T2DMorCVD	CVD	Self-reported: narcolepsy	0.013598
wo T2DMorCVD	CVD	Fat mass (trunk)	0.013475
wo T2DMorCVD	CVD	Mother: high blood pressure	0.013234
wo T2DMorCVD	CVD	Quit smoking as a health precaution	0.013026
wo T2DMorCVD	CVD	No. vehicles in household	0.012893
wo T2DMorCVD	CVD	Father: hypertension	0.012026
wo T2DMorCVD	CVD	Risk taking	0.011146
wo T2DMorCVD	CVD	Mother: diabetes	0.010909
wo T2DMorCVD	CVD	Recent: Financial difficulties	0.010756
wo T2DMorCVD	CVD	Snap-button: initial reaction time	0.010269
wo T2DMorCVD	CVD	Father: severe depression	0.010223
wo T2DMorCVD	CVD	Smoked less due to illness	0.010001
wo T2DMorCVD	CVD	MSCV	0.009496
wo T2DMorCVD	CVD	NVQ/HND/HNC-equivalent	0.009465
wo T2DMorCVD	CVD	Origin country: England	0.009429
wo T2DMorCVD	CVD	Self-reported: miserableness	0.008955
wo T2DMorCVD	CVD	Tobacco exposure outside home	0.008469
wo T2DMorCVD	CVD	Plays computer games	0.008353
wo T2DMorCVD	CVD	Beef consumption	0.007794
wo T2DMorCVD	CVD	Basophills	0.007615
wo T2DMorCVD	CVD	Self-reported: manic - more talkative	0.007439
wo T2DMorCVD	CVD	Mother: chronic bronchitis|emphysema	0.007398
wo T2DMorCVD	CVD	Self-reported: daytime napping	0.007224
wo T2DMorCVD	CVD	Physical demanding job	0.007051
wo T2DMorCVD	CVD	Lamb or mutton consumption	0.006812
wo T2DMorCVD	CVD	Education score	0.006697
wo T2DMorCVD	CVD	Ehnicity	0.006687
wo T2DMorCVD	CVD	Attendance allowance	0.006529
wo T2DMorCVD	CVD	Neutrophill (%)	0.006241
wo T2DMorCVD	CVD	Traffic nearest major road	0.006166
wo T2DMorCVD	CVD	Self-reported: manic for 2 days	0.006138
wo T2DMorCVD	CVD	Tea consumption	0.006121
wo T2DMorCVD	CVD	Coffee consumption	0.005977
wo T2DMorCVD	CVD	Does not consume dairy	0.005783
wo T2DMorCVD	CVD	Self-reported: satisfaction finances	0.005532
wo T2DMorCVD	CVD	Haematocrit (%)	0.005375
wo T2DMorCVD	CVD	Self-reported: recent feeling restlessness	0.005351
wo T2DMorCVD	CVD	Residential traffic load	0.005218
wo T2DMorCVD	CVD	Living with grandchild	0.004976
wo T2DMorCVD	CVD	Smoked less due to GP advice	0.004723
wo T2DMorCVD	CVD	Father: stroke	0.004705
wo T2DMorCVD	CVD	Other professional qualification (nursing/teaching)	0.004604
wo T2DMorCVD	CVD	Self-reported: recent depressive mood	0.004527
wo T2DMorCVD	CVD	Pairs matching: time	0.004404
wo T2DMorCVD	CVD	Dried fruit consumption	0.003847
wo T2DMorCVD	CVD	Difference smoking (10-years)	0.003804
wo T2DMorCVD	CVD	Nearby road length	0.003544
wo T2DMorCVD	CVD	No. brothers	0.002986
wo T2DMorCVD	CVD	Does not consume wheat	0.00285
wo T2DMorCVD	CVD	Oil heater	0.002489
wo T2DMorCVD	CVD	Sibling: Parkinson's disease	0.002078
wo T2DMorCVD	CVD	Trig	0.002044
wo T2DMorCVD	CVD	Self-reported: manic symptoms	0.001851
wo T2DMorCVD	CVD	Siblings: lung cancer	0.00113
wo T2DMorCVD	CVD	Mother: lung cancer	0.000666
wo T2DMorCVD	CVD	Mother: depression	0.000634
wo T2DMorCVD	CVD	CRP	0.000559
wo T2DMorCVD	CVD	Self-reported: satisfaction family relationship	0.00039
wo T2DMorCVD	CVD	Lymphocyte count	0.000209
wo T2DMorCVD	CVD	Self-reported: worrier/anxious feelings	9.5e-05
wo T2DMorCVD	CVD	Looking after home and/or family	0
wo T2DMorCVD	CVD	Self-reported: sensitivity	0
wo T2DMorCVD	CVD	Self-reported: irritability	0
wo T2DMorCVD	CVD	Oily fish consumption	0
wo T2DMorCVD	CVD	SHBG	0
wo T2DMorCVD	CVD	AST	0
wo T2DMorCVD	CVD	Living with parents	0
wo T2DMorCVD	CVD	Change in mobile phone use	0
wo T2DMorCVD	CVD	Butter type spread	0
wo T2DMorCVD	CVD	Summed MET (min)	0
wo T2DMorCVD	CVD	Cooked vegetable portions	0
wo T2DMorCVD	CVD	Estimated trunk mass	0
wo T2DMorCVD	CVD	Does not smoke	0
wo T2DMorCVD	CVD	Dietary variation	0
wo T2DMorCVD	CVD	Snap-button: times pressed	0
wo T2DMorCVD	CVD	Manic/hyper: increased activity	0
wo T2DMorCVD	CVD	Origin country: Scotland	0
wo T2DMorCVD	CVD	Sibling: chronic bronchitis/emphysema	0
wo T2DMorCVD	CVD	Self-reported: lack of creativity	0
wo T2DMorCVD	CVD	Rheumatoid factor	0
wo T2DMorCVD	CVD	Mother: age at death	0
wo T2DMorCVD	CVD	Lives with partner	0
wo T2DMorCVD	CVD	Mother: bowel cancer	0
wo T2DMorCVD	CVD	Self-reported: illness/injury/assault	0
wo T2DMorCVD	CVD	Quite smoking due to financial reasons	0
wo T2DMorCVD	CVD	PWD	0
wo T2DMorCVD	CVD	Self-reported: easy of waking-up	0
wo T2DMorCVD	CVD	MCHC	0
wo T2DMorCVD	CVD	Plasma calcium	0
wo T2DMorCVD	CVD	Employment status	0
wo T2DMorCVD	CVD	Age quit smoking (cig)	0
wo T2DMorCVD	CVD	Shift work	0
wo T2DMorCVD	CVD	Subling: Alzheimer's/dementia	0
wo T2DMorCVD	CVD	Self-reported: fed-up feelings	0
wo T2DMorCVD	CVD	Pulse rate	0
wo T2DMorCVD	CVD	Self-reported: manic needed less sleep	0
wo T2DMorCVD	CVD	Open fire heating	0
wo T2DMorCVD	CVD	Self-reported: happiness	0
wo T2DMorCVD	CVD	No. people in household	0
wo T2DMorCVD	CVD	Gas central heating	0
wo T2DMorCVD	CVD	Bread consumption	0
wo T2DMorCVD	CVD	Unemployed	0
wo T2DMorCVD	CVD	Recent: death of partner	0
wo T2DMorCVD	CVD	CSE-equivalent	0
wo T2DMorCVD	CVD	Self-reported: recent feelings of disinterest	0
wo T2DMorCVD	CVD	Electric storage heating	0
wo T2DMorCVD	CVD	Smoked less as a health precaution	0
wo T2DMorCVD	CVD	Recommended level of physical activity	0
wo T2DMorCVD	CVD	Neuroticism score	0
wo T2DMorCVD	CVD	Eosinophill (%)	0
wo T2DMorCVD	CVD	Recent: marital separation/divorce	0
wo T2DMorCVD	CVD	Oestradiol	0
wo T2DMorCVD	CVD	MPV	0
wo T2DMorCVD	CVD	Suffers from nerves	0
wo T2DMorCVD	CVD	Doing unpaid/voluntary work	0
wo T2DMorCVD	CVD	Type of house	0
wo T2DMorCVD	CVD	PM 2.5-10um	0
wo T2DMorCVD	CVD	Self-reported: loneliness	0
wo T2DMorCVD	CVD	Work/job satisfaction	0
wo T2DMorCVD	CVD	Proximity: nearest road	0
wo T2DMorCVD	CVD	Heating: gas hob|gas cooker	0
wo T2DMorCVD	CVD	Fruit consumption	0
wo T2DMorCVD	CVD	Living with indirect relative	0
wo T2DMorCVD	CVD	Urine potassium	0
wo T2DMorCVD	CVD	Mobile phone use (side of head)	0
wo T2DMorCVD	CVD	Mother: Parkinson's	-9.2e-05
wo T2DMorCVD	CVD	Commute: walking	-0.000259
wo T2DMorCVD	CVD	Eats eggs/food containing eggs	-0.000283
wo T2DMorCVD	CVD	Living with sibling	-0.000343
wo T2DMorCVD	CVD	Heating: gas fire	-0.0006
wo T2DMorCVD	CVD	Average household income	-0.000892
wo T2DMorCVD	CVD	Processed meat intake	-0.001141
wo T2DMorCVD	CVD	Proximity: nearest major road	-0.00124
wo T2DMorCVD	CVD	Father: chronic bronchitis/emphysema	-0.001359
wo T2DMorCVD	CVD	Self-reported: guilty feelings	-0.001496
wo T2DMorCVD	CVD	Self-reported: morning/evening person	-0.001538
wo T2DMorCVD	CVD	Sibling: bowel cancer	-0.00172
wo T2DMorCVD	CVD	Non-oily fish consumption	-0.002094
wo T2DMorCVD	CVD	Self-reported: no. unenthusiastic episodes	-0.002342
wo T2DMorCVD	CVD	Monocyte count	-0.002364
wo T2DMorCVD	CVD	ALT	-0.002501
wo T2DMorCVD	CVD	No manic/hyper symptoms	-0.00251
wo T2DMorCVD	CVD	Type of milk	-0.002623
wo T2DMorCVD	CVD	Self-reported: death of a close relative	-0.00288
wo T2DMorCVD	CVD	Plasma creat	-0.00344
wo T2DMorCVD	CVD	MET (min) vigorous activity	-0.003572
wo T2DMorCVD	CVD	Sibling: severe depression	-0.003614
wo T2DMorCVD	CVD	Mobile phone use (years)	-0.003626
wo T2DMorCVD	CVD	Sibling: breast cancer	-0.003747
wo T2DMorCVD	CVD	Preferred drink temperature	-0.004092
wo T2DMorCVD	CVD	Father: lung cancer	-0.004271
wo T2DMorCVD	CVD	Smoked less due to finances	-0.004407
wo T2DMorCVD	CVD	Seated height	-0.004677
wo T2DMorCVD	CVD	Sibling: prostate cancer	-0.005011
wo T2DMorCVD	CVD	Mother: breast cancer	-0.005507
wo T2DMorCVD	CVD	Father: diabetes	-0.005684
wo T2DMorCVD	CVD	Cereal consumption	-0.005874
wo T2DMorCVD	CVD	Type of bread	-0.006017
wo T2DMorCVD	CVD	NRBC	-0.006375
wo T2DMorCVD	CVD	Self-reported: tense	-0.006412
wo T2DMorCVD	CVD	Self-reported: snoring	-0.006708
wo T2DMorCVD	CVD	Living with unrelated individuals	-0.006975
wo T2DMorCVD	CVD	Cereal type	-0.007456
wo T2DMorCVD	CVD	Total plasma protein	-0.007616
wo T2DMorCVD	CVD	Father: bowel cancer	-0.007947
wo T2DMorCVD	CVD	Glucose	-0.00849
wo T2DMorCVD	CVD	Hip circ	-0.008502
wo T2DMorCVD	CVD	Self-reported: friendship satisfaction	-0.008732
wo T2DMorCVD	CVD	Private healthcare	-0.008906
wo T2DMorCVD	CVD	Father: Parkinson's	-0.00907
wo T2DMorCVD	CVD	Father: prostate cancer	-0.009381
wo T2DMorCVD	CVD	Type of coffee	-0.009561
wo T2DMorCVD	CVD	Age completed education	-0.010365
wo T2DMorCVD	CVD	Sibling: diabetes	-0.010938
wo T2DMorCVD	CVD	Type non-butter spread	-0.011052
wo T2DMorCVD	CVD	Mother: AD/dementia	-0.011198
wo T2DMorCVD	CVD	PCT	-0.011598
wo T2DMorCVD	CVD	Portable gas or paraffin heating	-0.011695
wo T2DMorCVD	CVD	Sleep (hours)	-0.011969
wo T2DMorCVD	CVD	Self-reported: no. depressive episodes	-0.012798
wo T2DMorCVD	CVD	Full/part-time student	-0.012821
wo T2DMorCVD	CVD	Self-reported: worries after embarrassment	-0.012901
wo T2DMorCVD	CVD	Years at current address	-0.012982
wo T2DMorCVD	CVD	DBP	-0.013038
wo T2DMorCVD	CVD	Raw vegetable consumption	-0.014129
wo T2DMorCVD	CVD	Pairs matching: correct	-0.015305
wo T2DMorCVD	CVD	Pork consumption	-0.015602
wo T2DMorCVD	CVD	Commute: cycling	-0.016042
wo T2DMorCVD	CVD	Commute: public transport	-0.017249
wo T2DMorCVD	CVD	Open solid fuel	-0.017504
wo T2DMorCVD	CVD	Father: AD/dementia	-0.018441
wo T2DMorCVD	CVD	Urine sodium	-0.019057
wo T2DMorCVD	CVD	Self-reported: does not avoid particular foods	-0.019284
wo T2DMorCVD	CVD	PM (10μm) 2007	-0.019486
wo T2DMorCVD	CVD	O-levels/GCSEs	-0.019778
wo T2DMorCVD	CVD	A(S) levels qualifications	-0.020613
wo T2DMorCVD	CVD	Housing score	-0.022126
wo T2DMorCVD	CVD	Plasma vitamin D	-0.022273
wo T2DMorCVD	CVD	Commute distance	-0.026116
wo T2DMorCVD	CVD	IGF-1	-0.027512
wo T2DMorCVD	CVD	Grip strength (right hand)	-0.035416
wo T2DMorCVD	CVD	University degree	-0.03613
wo T2DMorCVD	CVD	Cheese consumption	-0.040444
wo T2DMorCVD	CVD	Plasma albumin	-0.041023
wo T2DMorCVD	CVD	Father: age	-0.044909
wo T2DMorCVD	CVD	HDL-C	-0.109989

## Sheet: wo T2DMorCVD_CHD
Group	Outcome	Coefficient name	Coefficient value
wo T2DMorCVD	CHD	Age (years)	0.489241
wo T2DMorCVD	CHD	Sex	0.3293
wo T2DMorCVD	CHD	SBP	0.147064
wo T2DMorCVD	CHD	Father: heart disease	0.132971
wo T2DMorCVD	CHD	Mother: heart disease	0.107047
wo T2DMorCVD	CHD	HbA1c	0.097774
wo T2DMorCVD	CHD	Sibling: heart disease	0.08158
wo T2DMorCVD	CHD	Self-reported: recent tiredness	0.074048
wo T2DMorCVD	CHD	Self-reported: health satisfaction	0.070075
wo T2DMorCVD	CHD	Neutrophill count	0.062705
wo T2DMorCVD	CHD	Cystatin C	0.058581
wo T2DMorCVD	CHD	LP[a]	0.053433
wo T2DMorCVD	CHD	Plasma urate	0.0458
wo T2DMorCVD	CHD	Quit smoking due to illness	0.043933
wo T2DMorCVD	CHD	Fat mass (trunk)	0.040781
wo T2DMorCVD	CHD	Recent: illness|injury|assault	0.040468
wo T2DMorCVD	CHD	LDL-C	0.039691
wo T2DMorCVD	CHD	Health score	0.037479
wo T2DMorCVD	CHD	Self-reported: insomnia	0.037414
wo T2DMorCVD	CHD	Major dietary change	0.03651
wo T2DMorCVD	CHD	Phosphate	0.036333
wo T2DMorCVD	CHD	Sibling: hypertension	0.032763
wo T2DMorCVD	CHD	Testosterone	0.032169
wo T2DMorCVD	CHD	HLR	0.031306
wo T2DMorCVD	CHD	Urine microalbumin	0.029887
wo T2DMorCVD	CHD	Weekly mobile phone use	0.027964
wo T2DMorCVD	CHD	RDW	0.027069
wo T2DMorCVD	CHD	Unemployed due to illness/disability	0.026353
wo T2DMorCVD	CHD	GP consultation: nerves/anxiety/tension/depression	0.026023
wo T2DMorCVD	CHD	Disability parking permit (blue badge)	0.024174
wo T2DMorCVD	CHD	MCH	0.023985
wo T2DMorCVD	CHD	Monocyte (%)	0.023278
wo T2DMorCVD	CHD	Housing: renting/owning	0.022851
wo T2DMorCVD	CHD	Plasma Urea	0.0228
wo T2DMorCVD	CHD	Seen a psychiatrist for nerves/anxiety/tension/depression	0.022038
wo T2DMorCVD	CHD	ALP	0.021376
wo T2DMorCVD	CHD	Self-reported: narcolepsy	0.020165
wo T2DMorCVD	CHD	No. of sisters	0.018045
wo T2DMorCVD	CHD	Salt intake	0.017053
wo T2DMorCVD	CHD	Job: walking or standing	0.016968
wo T2DMorCVD	CHD	Poultry consumption	0.016927
wo T2DMorCVD	CHD	Stopped smoking due to GP advice	0.016655
wo T2DMorCVD	CHD	No. glasses of water	0.016399
wo T2DMorCVD	CHD	GGT	0.016063
wo T2DMorCVD	CHD	Self-reported: sudden death family	0.015154
wo T2DMorCVD	CHD	Sibling: stroke	0.014659
wo T2DMorCVD	CHD	Usage of hands-free devices	0.013935
wo T2DMorCVD	CHD	Self-reported: suffers from mood swings	0.013437
wo T2DMorCVD	CHD	Risk taking	0.013367
wo T2DMorCVD	CHD	No. vehicles in household	0.013116
wo T2DMorCVD	CHD	Smoked less due to illness	0.012429
wo T2DMorCVD	CHD	Mother: diabetes	0.012319
wo T2DMorCVD	CHD	Tea consumption	0.012175
wo T2DMorCVD	CHD	Mother: high blood pressure	0.012053
wo T2DMorCVD	CHD	Education score	0.011547
wo T2DMorCVD	CHD	Bilirubin	0.011522
wo T2DMorCVD	CHD	Self-reported: daytime napping	0.011261
wo T2DMorCVD	CHD	Father: hypertension	0.011196
wo T2DMorCVD	CHD	Self-reported: manic - more talkative	0.011169
wo T2DMorCVD	CHD	Attendance allowance	0.011044
wo T2DMorCVD	CHD	No. brothers	0.009654
wo T2DMorCVD	CHD	Living with grandchild	0.009418
wo T2DMorCVD	CHD	Trig	0.009262
wo T2DMorCVD	CHD	Smoked less due to GP advice	0.009168
wo T2DMorCVD	CHD	Ehnicity	0.008456
wo T2DMorCVD	CHD	Tobacco exposure outside home	0.008285
wo T2DMorCVD	CHD	NVQ/HND/HNC-equivalent	0.008224
wo T2DMorCVD	CHD	Mother: stroke	0.007895
wo T2DMorCVD	CHD	Quit smoking as a health precaution	0.007857
wo T2DMorCVD	CHD	Summed MET (min)	0.007492
wo T2DMorCVD	CHD	Does not consume dairy	0.006982
wo T2DMorCVD	CHD	Self-reported: manic for 2 days	0.00643
wo T2DMorCVD	CHD	Physical demanding job	0.006136
wo T2DMorCVD	CHD	Origin country: England	0.005673
wo T2DMorCVD	CHD	Plays computer games	0.005394
wo T2DMorCVD	CHD	Dried fruit consumption	0.005145
wo T2DMorCVD	CHD	Beef consumption	0.004972
wo T2DMorCVD	CHD	Nearby road length	0.004906
wo T2DMorCVD	CHD	Self-reported: miserableness	0.004894
wo T2DMorCVD	CHD	Self-reported: recent depressive mood	0.00485
wo T2DMorCVD	CHD	Receives: disability allowance	0.004754
wo T2DMorCVD	CHD	Recent: Financial difficulties	0.003906
wo T2DMorCVD	CHD	Mother: chronic bronchitis|emphysema	0.003858
wo T2DMorCVD	CHD	Self-reported: sensitivity	0.003674
wo T2DMorCVD	CHD	Snap-button: initial reaction time	0.003315
wo T2DMorCVD	CHD	Basophill (%)	0.003277
wo T2DMorCVD	CHD	Self-reported: manic symptoms	0.003175
wo T2DMorCVD	CHD	Haematocrit (%)	0.002694
wo T2DMorCVD	CHD	Self-reported: satisfaction finances	0.002405
wo T2DMorCVD	CHD	Lymphocyte count	0.002348
wo T2DMorCVD	CHD	Coffee consumption	0.002048
wo T2DMorCVD	CHD	Self-reported: recent feeling restlessness	0.001842
wo T2DMorCVD	CHD	Eosinophill (%)	0.001587
wo T2DMorCVD	CHD	MPV	0.001037
wo T2DMorCVD	CHD	ALT	0.000977
wo T2DMorCVD	CHD	Lamb or mutton consumption	0.000515
wo T2DMorCVD	CHD	Self-reported: illness/injury/assault	0.000264
wo T2DMorCVD	CHD	Plasma creat	0
wo T2DMorCVD	CHD	Sibling: Parkinson's disease	0
wo T2DMorCVD	CHD	Open fire heating	0
wo T2DMorCVD	CHD	Unemployed	0
wo T2DMorCVD	CHD	Oestradiol	0
wo T2DMorCVD	CHD	Sibling: chronic bronchitis/emphysema	0
wo T2DMorCVD	CHD	Living with indirect relative	0
wo T2DMorCVD	CHD	Doing unpaid/voluntary work	0
wo T2DMorCVD	CHD	Electric storage heating	0
wo T2DMorCVD	CHD	Gas central heating	0
wo T2DMorCVD	CHD	Preferred drink temperature	0
wo T2DMorCVD	CHD	Sibling: prostate cancer	0
wo T2DMorCVD	CHD	MCHC	0
wo T2DMorCVD	CHD	Self-reported: manic needed less sleep	0
wo T2DMorCVD	CHD	Father: chronic bronchitis/emphysema	0
wo T2DMorCVD	CHD	Butter type spread	0
wo T2DMorCVD	CHD	Quite smoking due to financial reasons	0
wo T2DMorCVD	CHD	Fruit consumption	0
wo T2DMorCVD	CHD	Work/job satisfaction	0
wo T2DMorCVD	CHD	Mother: bowel cancer	0
wo T2DMorCVD	CHD	Basophills	0
wo T2DMorCVD	CHD	Self-reported: no. unenthusiastic episodes	0
wo T2DMorCVD	CHD	Mother: depression	0
wo T2DMorCVD	CHD	Suffers from nerves	0
wo T2DMorCVD	CHD	Type of bread	0
wo T2DMorCVD	CHD	Plasma calcium	0
wo T2DMorCVD	CHD	Recent: marital separation/divorce	0
wo T2DMorCVD	CHD	Employment status	0
wo T2DMorCVD	CHD	Pulse rate	0
wo T2DMorCVD	CHD	PWD	0
wo T2DMorCVD	CHD	Self-reported: no. depressive episodes	0
wo T2DMorCVD	CHD	Mobile phone use (years)	0
wo T2DMorCVD	CHD	Traffic nearest major road	0
wo T2DMorCVD	CHD	Siblings: lung cancer	0
wo T2DMorCVD	CHD	Manic/hyper: increased activity	0
wo T2DMorCVD	CHD	Looking after home and/or family	0
wo T2DMorCVD	CHD	Neutrophill (%)	0
wo T2DMorCVD	CHD	Proximity: nearest major road	0
wo T2DMorCVD	CHD	AST	0
wo T2DMorCVD	CHD	Self-reported: irritability	0
wo T2DMorCVD	CHD	Recent: death of partner	0
wo T2DMorCVD	CHD	Smoked less as a health precaution	0
wo T2DMorCVD	CHD	Age quit smoking (cig)	0
wo T2DMorCVD	CHD	Heating: gas fire	0
wo T2DMorCVD	CHD	CRP	0
wo T2DMorCVD	CHD	Oily fish consumption	0
wo T2DMorCVD	CHD	Dietary variation	0
wo T2DMorCVD	CHD	Self-reported: lack of creativity	0
wo T2DMorCVD	CHD	Does not consume wheat	0
wo T2DMorCVD	CHD	Self-reported: easy of waking-up	0
wo T2DMorCVD	CHD	Mother: lung cancer	0
wo T2DMorCVD	CHD	Sibling: severe depression	0
wo T2DMorCVD	CHD	Mother: age at death	0
wo T2DMorCVD	CHD	No. people in household	0
wo T2DMorCVD	CHD	Living with sibling	0
wo T2DMorCVD	CHD	Change in mobile phone use	0
wo T2DMorCVD	CHD	Father: severe depression	0
wo T2DMorCVD	CHD	Subling: Alzheimer's/dementia	0
wo T2DMorCVD	CHD	Self-reported: loneliness	0
wo T2DMorCVD	CHD	Does not smoke	0
wo T2DMorCVD	CHD	Difference smoking (10-years)	0
wo T2DMorCVD	CHD	Shift work	0
wo T2DMorCVD	CHD	Father: stroke	0
wo T2DMorCVD	CHD	Bread consumption	0
wo T2DMorCVD	CHD	Eats eggs/food containing eggs	0
wo T2DMorCVD	CHD	Oil heater	0
wo T2DMorCVD	CHD	Proximity: nearest road	0
wo T2DMorCVD	CHD	SHBG	0
wo T2DMorCVD	CHD	No manic/hyper symptoms	0
wo T2DMorCVD	CHD	Other professional qualification (nursing/teaching)	0
wo T2DMorCVD	CHD	MSCV	0
wo T2DMorCVD	CHD	Rheumatoid factor	0
wo T2DMorCVD	CHD	Estimated trunk mass	0
wo T2DMorCVD	CHD	Self-reported: fed-up feelings	0
wo T2DMorCVD	CHD	Neuroticism score	0
wo T2DMorCVD	CHD	Father: bowel cancer	0
wo T2DMorCVD	CHD	Self-reported: recent feelings of disinterest	0
wo T2DMorCVD	CHD	Mobile phone use (side of head)	0
wo T2DMorCVD	CHD	Lives with partner	0
wo T2DMorCVD	CHD	CSE-equivalent	-0.00038
wo T2DMorCVD	CHD	Heating: gas hob|gas cooker	-0.000468
wo T2DMorCVD	CHD	Cereal consumption	-0.000554
wo T2DMorCVD	CHD	Pairs matching: time	-0.000561
wo T2DMorCVD	CHD	Self-reported: morning/evening person	-0.000611
wo T2DMorCVD	CHD	Recommended level of physical activity	-0.001163
wo T2DMorCVD	CHD	Smoked less due to finances	-0.001176
wo T2DMorCVD	CHD	Commute: walking	-0.001355
wo T2DMorCVD	CHD	Snap-button: times pressed	-0.00157
wo T2DMorCVD	CHD	Non-oily fish consumption	-0.001584
wo T2DMorCVD	CHD	Self-reported: friendship satisfaction	-0.001704
wo T2DMorCVD	CHD	Self-reported: happiness	-0.00177
wo T2DMorCVD	CHD	Living with parents	-0.001841
wo T2DMorCVD	CHD	Father: lung cancer	-0.00187
wo T2DMorCVD	CHD	Type of house	-0.002501
wo T2DMorCVD	CHD	Type of milk	-0.002606
wo T2DMorCVD	CHD	Average household income	-0.003163
wo T2DMorCVD	CHD	PM 2.5-10um	-0.00323
wo T2DMorCVD	CHD	Living with grandparent	-0.003418
wo T2DMorCVD	CHD	NRBC	-0.003495
wo T2DMorCVD	CHD	Monocyte count	-0.003739
wo T2DMorCVD	CHD	Urine potassium	-0.003893
wo T2DMorCVD	CHD	Father: diabetes	-0.003945
wo T2DMorCVD	CHD	Mother: Parkinson's	-0.004129
wo T2DMorCVD	CHD	Father: prostate cancer	-0.004244
wo T2DMorCVD	CHD	Self-reported: death of a close relative	-0.004411
wo T2DMorCVD	CHD	Self-reported: tense	-0.004678
wo T2DMorCVD	CHD	Sibling: breast cancer	-0.005283
wo T2DMorCVD	CHD	Processed meat intake	-0.005381
wo T2DMorCVD	CHD	Sibling: bowel cancer	-0.005871
wo T2DMorCVD	CHD	Self-reported: does not avoid particular foods	-0.006177
wo T2DMorCVD	CHD	Sibling: diabetes	-0.006381
wo T2DMorCVD	CHD	Total plasma protein	-0.006678
wo T2DMorCVD	CHD	Age completed education	-0.007278
wo T2DMorCVD	CHD	Self-reported: guilty feelings	-0.007477
wo T2DMorCVD	CHD	Cooked vegetable portions	-0.007686
wo T2DMorCVD	CHD	Type non-butter spread	-0.007905
wo T2DMorCVD	CHD	MET (min) vigorous activity	-0.008637
wo T2DMorCVD	CHD	Hip circ	-0.008669
wo T2DMorCVD	CHD	Mother: AD/dementia	-0.009125
wo T2DMorCVD	CHD	Seated height	-0.009743
wo T2DMorCVD	CHD	Father: Parkinson's	-0.010015
wo T2DMorCVD	CHD	Pork consumption	-0.010342
wo T2DMorCVD	CHD	Commute distance	-0.010463
wo T2DMorCVD	CHD	Self-reported: worries after embarrassment	-0.010675
wo T2DMorCVD	CHD	Portable gas or paraffin heating	-0.010708
wo T2DMorCVD	CHD	Glucose	-0.01083
wo T2DMorCVD	CHD	Self-reported: snoring	-0.011535
wo T2DMorCVD	CHD	Raw vegetable consumption	-0.012164
wo T2DMorCVD	CHD	Full/part-time student	-0.013163
wo T2DMorCVD	CHD	Private healthcare	-0.013245
wo T2DMorCVD	CHD	Pairs matching: correct	-0.013586
wo T2DMorCVD	CHD	Type of coffee	-0.01388
wo T2DMorCVD	CHD	Living with unrelated individuals	-0.014136
wo T2DMorCVD	CHD	Sleep (hours)	-0.015385
wo T2DMorCVD	CHD	PM (10μm) 2007	-0.015578
wo T2DMorCVD	CHD	Urine sodium	-0.015704
wo T2DMorCVD	CHD	Cereal type	-0.016154
wo T2DMorCVD	CHD	Mother: breast cancer	-0.016571
wo T2DMorCVD	CHD	Commute: public transport	-0.016772
wo T2DMorCVD	CHD	Open solid fuel	-0.017262
wo T2DMorCVD	CHD	Plasma albumin	-0.018695
wo T2DMorCVD	CHD	Origin country: Scotland	-0.019364
wo T2DMorCVD	CHD	O-levels/GCSEs	-0.020897
wo T2DMorCVD	CHD	Housing score	-0.022109
wo T2DMorCVD	CHD	Origin country: Wales	-0.024088
wo T2DMorCVD	CHD	IGF-1	-0.024204
wo T2DMorCVD	CHD	Years at current address	-0.024279
wo T2DMorCVD	CHD	Father: AD/dementia	-0.02481
wo T2DMorCVD	CHD	Commute: cycling	-0.025171
wo T2DMorCVD	CHD	Plasma vitamin D	-0.025467
wo T2DMorCVD	CHD	PCT	-0.026334
wo T2DMorCVD	CHD	Grip strength (right hand)	-0.028471
wo T2DMorCVD	CHD	A(S) levels qualifications	-0.028726
wo T2DMorCVD	CHD	University degree	-0.02958
wo T2DMorCVD	CHD	DBP	-0.033885
wo T2DMorCVD	CHD	Cheese consumption	-0.043401
wo T2DMorCVD	CHD	Father: age	-0.046229
wo T2DMorCVD	CHD	HDL-C	-0.130502

## Sheet: wo T2DMorCVD_HF
Group	Outcome	Coefficient name	Coefficient value
wo T2DMorCVD	HF	Age (years)	0.538865
wo T2DMorCVD	HF	Estimated trunk mass	0.14463
wo T2DMorCVD	HF	SBP	0.115648
wo T2DMorCVD	HF	Sex	0.113723
wo T2DMorCVD	HF	Cystatin C	0.10956
wo T2DMorCVD	HF	RDW	0.097283
wo T2DMorCVD	HF	Plasma urate	0.094542
wo T2DMorCVD	HF	Urine microalbumin	0.086925
wo T2DMorCVD	HF	HbA1c	0.08546
wo T2DMorCVD	HF	Disability parking permit (blue badge)	0.075996
wo T2DMorCVD	HF	Self-reported: health satisfaction	0.071168
wo T2DMorCVD	HF	Neutrophill (%)	0.066079
wo T2DMorCVD	HF	Neutrophill count	0.065647
wo T2DMorCVD	HF	Health score	0.06424
wo T2DMorCVD	HF	Fat mass (trunk)	0.061602
wo T2DMorCVD	HF	MSCV	0.05926
wo T2DMorCVD	HF	SHBG	0.049391
wo T2DMorCVD	HF	Bilirubin	0.04741
wo T2DMorCVD	HF	Quit smoking due to illness	0.045989
wo T2DMorCVD	HF	Sibling: heart disease	0.0454
wo T2DMorCVD	HF	CRP	0.041633
wo T2DMorCVD	HF	Recent: illness|injury|assault	0.040722
wo T2DMorCVD	HF	Hip circ	0.038468
wo T2DMorCVD	HF	Self-reported: recent tiredness	0.03547
wo T2DMorCVD	HF	Snap-button: initial reaction time	0.034087
wo T2DMorCVD	HF	Self-reported: satisfaction family relationship	0.031333
wo T2DMorCVD	HF	Plasma Urea	0.030971
wo T2DMorCVD	HF	Self-reported: daytime napping	0.030252
wo T2DMorCVD	HF	MPV	0.029461
wo T2DMorCVD	HF	HLR	0.027567
wo T2DMorCVD	HF	Self-reported: insomnia	0.027116
wo T2DMorCVD	HF	Seen a psychiatrist for nerves/anxiety/tension/depression	0.026247
wo T2DMorCVD	HF	GGT	0.02574
wo T2DMorCVD	HF	Living with sibling	0.024741
wo T2DMorCVD	HF	Mother: heart disease	0.023638
wo T2DMorCVD	HF	Stopped smoking due to GP advice	0.02283
wo T2DMorCVD	HF	Unemployed due to illness/disability	0.021857
wo T2DMorCVD	HF	MCH	0.021822
wo T2DMorCVD	HF	Self-reported: sudden death family	0.021488
wo T2DMorCVD	HF	LP[a]	0.020848
wo T2DMorCVD	HF	Father: heart disease	0.020263
wo T2DMorCVD	HF	Major dietary change	0.019428
wo T2DMorCVD	HF	Pairs matching: time	0.019352
wo T2DMorCVD	HF	Beef consumption	0.017087
wo T2DMorCVD	HF	Monocyte (%)	0.014223
wo T2DMorCVD	HF	Subling: Alzheimer's/dementia	0.012721
wo T2DMorCVD	HF	Recent: Financial difficulties	0.012611
wo T2DMorCVD	HF	Tobacco exposure outside home	0.012084
wo T2DMorCVD	HF	Phosphate	0.011325
wo T2DMorCVD	HF	Sibling: hypertension	0.010243
wo T2DMorCVD	HF	Sibling: chronic bronchitis/emphysema	0.009769
wo T2DMorCVD	HF	Eats eggs/food containing eggs	0.009567
wo T2DMorCVD	HF	Mother: stroke	0.009064
wo T2DMorCVD	HF	Housing: renting/owning	0.008854
wo T2DMorCVD	HF	Smoked less due to illness	0.00806
wo T2DMorCVD	HF	Receives: disability allowance	0.00732
wo T2DMorCVD	HF	Education score	0.006598
wo T2DMorCVD	HF	Mother: age at death	0.00655
wo T2DMorCVD	HF	Self-reported: narcolepsy	0.005759
wo T2DMorCVD	HF	Self-reported: snoring	0.004658
wo T2DMorCVD	HF	Tea consumption	0.004373
wo T2DMorCVD	HF	Dried fruit consumption	0.003991
wo T2DMorCVD	HF	Self-reported: satisfaction finances	0.003457
wo T2DMorCVD	HF	Usage of hands-free devices	0.003434
wo T2DMorCVD	HF	Testosterone	0.003417
wo T2DMorCVD	HF	Snap-button: times pressed	0.002214
wo T2DMorCVD	HF	Plays computer games	0.002032
wo T2DMorCVD	HF	Living with indirect relative	0.00131
wo T2DMorCVD	HF	Years at current address	0.000955
wo T2DMorCVD	HF	AST	0.00046
wo T2DMorCVD	HF	Bread consumption	0.000308
wo T2DMorCVD	HF	Glucose	0.000264
wo T2DMorCVD	HF	Type of house	6.6e-05
wo T2DMorCVD	HF	GP consultation: nerves/anxiety/tension/depression	0
wo T2DMorCVD	HF	PM (10μm) 2007	0
wo T2DMorCVD	HF	Self-reported: recent depressive mood	0
wo T2DMorCVD	HF	Smoked less due to finances	0
wo T2DMorCVD	HF	Does not consume dairy	0
wo T2DMorCVD	HF	Fruit consumption	0
wo T2DMorCVD	HF	No. brothers	0
wo T2DMorCVD	HF	Siblings: lung cancer	0
wo T2DMorCVD	HF	Self-reported: manic for 2 days	0
wo T2DMorCVD	HF	Living with unrelated individuals	0
wo T2DMorCVD	HF	No. glasses of water	0
wo T2DMorCVD	HF	Basophills	0
wo T2DMorCVD	HF	Dietary variation	0
wo T2DMorCVD	HF	Change in mobile phone use	0
wo T2DMorCVD	HF	Father: severe depression	0
wo T2DMorCVD	HF	Neuroticism score	0
wo T2DMorCVD	HF	Recommended level of physical activity	0
wo T2DMorCVD	HF	ALP	0
wo T2DMorCVD	HF	MCHC	0
wo T2DMorCVD	HF	Sibling: breast cancer	0
wo T2DMorCVD	HF	Recent: death of partner	0
wo T2DMorCVD	HF	Father: chronic bronchitis/emphysema	0
wo T2DMorCVD	HF	Eosinophill (%)	0
wo T2DMorCVD	HF	Quit smoking as a health precaution	0
wo T2DMorCVD	HF	Ehnicity	0
wo T2DMorCVD	HF	Proximity: nearest major road	0
wo T2DMorCVD	HF	Self-reported: loneliness	0
wo T2DMorCVD	HF	Origin country: England	0
wo T2DMorCVD	HF	Origin country: Wales	0
wo T2DMorCVD	HF	Residential traffic load	0
wo T2DMorCVD	HF	Electric storage heating	0
wo T2DMorCVD	HF	Self-reported: no. depressive episodes	0
wo T2DMorCVD	HF	Does not consume wheat	0
wo T2DMorCVD	HF	ALT	0
wo T2DMorCVD	HF	HDL-C	0
wo T2DMorCVD	HF	Nearby road length	0
wo T2DMorCVD	HF	Self-reported: nervous person	0
wo T2DMorCVD	HF	Cheese consumption	0
wo T2DMorCVD	HF	Father: stroke	0
wo T2DMorCVD	HF	Self-reported: happiness	0
wo T2DMorCVD	HF	Basophill (%)	0
wo T2DMorCVD	HF	Commute: walking	0
wo T2DMorCVD	HF	Father: Parkinson's	0
wo T2DMorCVD	HF	Mother: high blood pressure	0
wo T2DMorCVD	HF	Portable gas or paraffin heating	0
wo T2DMorCVD	HF	Processed meat intake	0
wo T2DMorCVD	HF	Smoked less due to GP advice	0
wo T2DMorCVD	HF	Type of milk	0
wo T2DMorCVD	HF	Non-oily fish consumption	0
wo T2DMorCVD	HF	No manic/hyper symptoms	0
wo T2DMorCVD	HF	Poultry consumption	0
wo T2DMorCVD	HF	Total plasma protein	0
wo T2DMorCVD	HF	Weekly mobile phone use	0
wo T2DMorCVD	HF	Shift work	0
wo T2DMorCVD	HF	Unemployed	0
wo T2DMorCVD	HF	Mobile phone use (side of head)	0
wo T2DMorCVD	HF	Coffee consumption	0
wo T2DMorCVD	HF	Cereal type	0
wo T2DMorCVD	HF	Sibling: stroke	0
wo T2DMorCVD	HF	Type of coffee	0
wo T2DMorCVD	HF	Type of bread	0
wo T2DMorCVD	HF	Traffic nearest major road	0
wo T2DMorCVD	HF	Rheumatoid factor	0
wo T2DMorCVD	HF	Proximity: nearest road	0
wo T2DMorCVD	HF	Risk taking	0
wo T2DMorCVD	HF	Father: hypertension	0
wo T2DMorCVD	HF	Pork consumption	0
wo T2DMorCVD	HF	Self-reported: easy of waking-up	0
wo T2DMorCVD	HF	Sibling: diabetes	0
wo T2DMorCVD	HF	Mother: chronic bronchitis|emphysema	0
wo T2DMorCVD	HF	Type non-butter spread	0
wo T2DMorCVD	HF	Looking after home and/or family	0
wo T2DMorCVD	HF	Sibling: bowel cancer	0
wo T2DMorCVD	HF	Oestradiol	0
wo T2DMorCVD	HF	Sibling: prostate cancer	0
wo T2DMorCVD	HF	Mother: lung cancer	0
wo T2DMorCVD	HF	Other professional qualification (nursing/teaching)	0
wo T2DMorCVD	HF	Self-reported: lack of creativity	0
wo T2DMorCVD	HF	Living with grandparent	0
wo T2DMorCVD	HF	Self-reported: manic - more talkative	0
wo T2DMorCVD	HF	MET (min) vigorous activity	0
wo T2DMorCVD	HF	Mother: AD/dementia	0
wo T2DMorCVD	HF	Pulse rate	0
wo T2DMorCVD	HF	Gas central heating	0
wo T2DMorCVD	HF	Self-reported: recent feelings of disinterest	0
wo T2DMorCVD	HF	Attendance allowance	0
wo T2DMorCVD	HF	PM 2.5-10um	0
wo T2DMorCVD	HF	Self-reported: irritability	0
wo T2DMorCVD	HF	Manic/hyper: increased activity	0
wo T2DMorCVD	HF	DBP	0
wo T2DMorCVD	HF	PWD	0
wo T2DMorCVD	HF	Self-reported: suffers from mood swings	0
wo T2DMorCVD	HF	Plasma calcium	0
wo T2DMorCVD	HF	Open fire heating	0
wo T2DMorCVD	HF	Job: walking or standing	0
wo T2DMorCVD	HF	Quite smoking due to financial reasons	0
wo T2DMorCVD	HF	Work/job satisfaction	0
wo T2DMorCVD	HF	Does not smoke	0
wo T2DMorCVD	HF	Self-reported: tense	0
wo T2DMorCVD	HF	Self-reported: death of a close relative	0
wo T2DMorCVD	HF	Self-reported: morning/evening person	0
wo T2DMorCVD	HF	Mother: bowel cancer	0
wo T2DMorCVD	HF	Age quit smoking (cig)	0
wo T2DMorCVD	HF	No. of sisters	0
wo T2DMorCVD	HF	Self-reported: illness/injury/assault	0
wo T2DMorCVD	HF	Haematocrit (%)	0
wo T2DMorCVD	HF	Sibling: Parkinson's disease	0
wo T2DMorCVD	HF	Private healthcare	0
wo T2DMorCVD	HF	NVQ/HND/HNC-equivalent	0
wo T2DMorCVD	HF	Seated height	0
wo T2DMorCVD	HF	Self-reported: manic needed less sleep	0
wo T2DMorCVD	HF	Cooked vegetable portions	0
wo T2DMorCVD	HF	Raw vegetable consumption	0
wo T2DMorCVD	HF	Self-reported: manic symptoms	0
wo T2DMorCVD	HF	Smoked less as a health precaution	0
wo T2DMorCVD	HF	No. people in household	0
wo T2DMorCVD	HF	Preferred drink temperature	0
wo T2DMorCVD	HF	Living with grandchild	0
wo T2DMorCVD	HF	Lamb or mutton consumption	0
wo T2DMorCVD	HF	Suffers from nerves	0
wo T2DMorCVD	HF	Commute: public transport	0
wo T2DMorCVD	HF	Age completed education	0
wo T2DMorCVD	HF	Self-reported: recent feeling restlessness	0
wo T2DMorCVD	HF	Full/part-time student	0
wo T2DMorCVD	HF	Solid fuel heating	0
wo T2DMorCVD	HF	Physical demanding job	0
wo T2DMorCVD	HF	Salt intake	0
wo T2DMorCVD	HF	Mother: breast cancer	0
wo T2DMorCVD	HF	Average household income	0
wo T2DMorCVD	HF	Heating: gas fire	0
wo T2DMorCVD	HF	Self-reported: no. unenthusiastic episodes	0
wo T2DMorCVD	HF	Difference smoking (10-years)	0
wo T2DMorCVD	HF	Self-reported: fed-up feelings	0
wo T2DMorCVD	HF	Self-reported: miserableness	0
wo T2DMorCVD	HF	Monocyte count	0
wo T2DMorCVD	HF	Self-reported: worrier/anxious feelings	-0.000807
wo T2DMorCVD	HF	Heating: gas hob|gas cooker	-0.000984
wo T2DMorCVD	HF	Commute distance	-0.001021
wo T2DMorCVD	HF	Urine sodium	-0.001201
wo T2DMorCVD	HF	Sleep (hours)	-0.001339
wo T2DMorCVD	HF	Recent: marital separation/divorce	-0.001692
wo T2DMorCVD	HF	A(S) levels qualifications	-0.002462
wo T2DMorCVD	HF	Lymphocyte count	-0.002546
wo T2DMorCVD	HF	Father: lung cancer	-0.003772
wo T2DMorCVD	HF	Cereal consumption	-0.004425
wo T2DMorCVD	HF	CSE-equivalent	-0.004511
wo T2DMorCVD	HF	Father: prostate cancer	-0.006102
wo T2DMorCVD	HF	Employment status	-0.006114
wo T2DMorCVD	HF	Father: bowel cancer	-0.006189
wo T2DMorCVD	HF	Trig	-0.007338
wo T2DMorCVD	HF	Butter type spread	-0.007773
wo T2DMorCVD	HF	Self-reported: guilty feelings	-0.007806
wo T2DMorCVD	HF	Summed MET (min)	-0.008578
wo T2DMorCVD	HF	Open solid fuel	-0.008716
wo T2DMorCVD	HF	Mother: diabetes	-0.008787
wo T2DMorCVD	HF	Urine potassium	-0.008951
wo T2DMorCVD	HF	Commute: cycling	-0.009118
wo T2DMorCVD	HF	Housing score	-0.010527
wo T2DMorCVD	HF	O-levels/GCSEs	-0.011611
wo T2DMorCVD	HF	Father: diabetes	-0.011658
wo T2DMorCVD	HF	Self-reported: does not avoid particular foods	-0.014766
wo T2DMorCVD	HF	Oil heater	-0.017165
wo T2DMorCVD	HF	Father: AD/dementia	-0.017374
wo T2DMorCVD	HF	Pairs matching: correct	-0.017383
wo T2DMorCVD	HF	Oily fish consumption	-0.019149
wo T2DMorCVD	HF	IGF-1	-0.019342
wo T2DMorCVD	HF	PCT	-0.02077
wo T2DMorCVD	HF	Plasma creat	-0.02097
wo T2DMorCVD	HF	Self-reported: sensitivity	-0.024448
wo T2DMorCVD	HF	Origin country: Scotland	-0.028417
wo T2DMorCVD	HF	Self-reported: worries after embarrassment	-0.031273
wo T2DMorCVD	HF	LDL-C	-0.032635
wo T2DMorCVD	HF	No. vehicles in household	-0.036985
wo T2DMorCVD	HF	Mobile phone use (years)	-0.040279
wo T2DMorCVD	HF	University degree	-0.041275
wo T2DMorCVD	HF	Plasma vitamin D	-0.041816
wo T2DMorCVD	HF	Father: age	-0.043469
wo T2DMorCVD	HF	Plasma albumin	-0.091409

## Sheet: wo T2DMorCVD_AF
Group	Outcome	Coefficient name	Coefficient value
wo T2DMorCVD	AF	Age (years)	0.677439
wo T2DMorCVD	AF	Estimated trunk mass	0.314076
wo T2DMorCVD	AF	Plasma urate	0.103946
wo T2DMorCVD	AF	Fat mass (trunk)	0.088165
wo T2DMorCVD	AF	SHBG	0.085754
wo T2DMorCVD	AF	Neutrophill count	0.084509
wo T2DMorCVD	AF	MPV	0.07895
wo T2DMorCVD	AF	Testosterone	0.077199
wo T2DMorCVD	AF	Recent: illness|injury|assault	0.076267
wo T2DMorCVD	AF	RDW	0.076024
wo T2DMorCVD	AF	Urine microalbumin	0.073863
wo T2DMorCVD	AF	Seated height	0.072386
wo T2DMorCVD	AF	Mother: heart disease	0.07232
wo T2DMorCVD	AF	Plasma Urea	0.059883
wo T2DMorCVD	AF	Bilirubin	0.057648
wo T2DMorCVD	AF	Self-reported: health satisfaction	0.05758
wo T2DMorCVD	AF	Father: heart disease	0.052357
wo T2DMorCVD	AF	MSCV	0.049724
wo T2DMorCVD	AF	Self-reported: recent tiredness	0.048482
wo T2DMorCVD	AF	Sibling: heart disease	0.047654
wo T2DMorCVD	AF	Monocyte (%)	0.04713
wo T2DMorCVD	AF	No. glasses of water	0.04713
wo T2DMorCVD	AF	Cystatin C	0.046968
wo T2DMorCVD	AF	Phosphate	0.042942
wo T2DMorCVD	AF	GGT	0.035441
wo T2DMorCVD	AF	Sibling: hypertension	0.035047
wo T2DMorCVD	AF	HbA1c	0.033904
wo T2DMorCVD	AF	Quit smoking as a health precaution	0.031396
wo T2DMorCVD	AF	MCH	0.03118
wo T2DMorCVD	AF	Self-reported: insomnia	0.029659
wo T2DMorCVD	AF	Hip circ	0.028692
wo T2DMorCVD	AF	Oily fish consumption	0.026136
wo T2DMorCVD	AF	Mother: stroke	0.023227
wo T2DMorCVD	AF	HLR	0.023182
wo T2DMorCVD	AF	Unemployed due to illness/disability	0.022845
wo T2DMorCVD	AF	Job: walking or standing	0.02257
wo T2DMorCVD	AF	Neutrophill (%)	0.022229
wo T2DMorCVD	AF	LP[a]	0.021726
wo T2DMorCVD	AF	Stopped smoking due to GP advice	0.019262
wo T2DMorCVD	AF	Self-reported: easy of waking-up	0.019009
wo T2DMorCVD	AF	SBP	0.018646
wo T2DMorCVD	AF	Quit smoking due to illness	0.018574
wo T2DMorCVD	AF	Self-reported: worrier/anxious feelings	0.016353
wo T2DMorCVD	AF	Major dietary change	0.01612
wo T2DMorCVD	AF	Smoked less due to illness	0.014861
wo T2DMorCVD	AF	Self-reported: daytime napping	0.014292
wo T2DMorCVD	AF	Disability parking permit (blue badge)	0.013887
wo T2DMorCVD	AF	Housing: renting/owning	0.013871
wo T2DMorCVD	AF	Father: stroke	0.013175
wo T2DMorCVD	AF	Health score	0.012857
wo T2DMorCVD	AF	GP consultation: nerves/anxiety/tension/depression	0.012773
wo T2DMorCVD	AF	Sibling: stroke	0.012562
wo T2DMorCVD	AF	Self-reported: suffers from mood swings	0.012555
wo T2DMorCVD	AF	Manic/hyper: increased activity	0.012376
wo T2DMorCVD	AF	Snap-button: initial reaction time	0.012017
wo T2DMorCVD	AF	Origin country: Wales	0.011579
wo T2DMorCVD	AF	Mother: chronic bronchitis|emphysema	0.011066
wo T2DMorCVD	AF	Self-reported: sudden death family	0.01088
wo T2DMorCVD	AF	Self-reported: manic for 2 days	0.009885
wo T2DMorCVD	AF	No manic/hyper symptoms	0.008561
wo T2DMorCVD	AF	CRP	0.00842
wo T2DMorCVD	AF	Cooked vegetable portions	0.007821
wo T2DMorCVD	AF	Seen a psychiatrist for nerves/anxiety/tension/depression	0.007487
wo T2DMorCVD	AF	Mother: high blood pressure	0.007458
wo T2DMorCVD	AF	Open fire heating	0.006845
wo T2DMorCVD	AF	Smoked less due to GP advice	0.006577
wo T2DMorCVD	AF	Eosinophill (%)	0.005962
wo T2DMorCVD	AF	Non-oily fish consumption	0.005893
wo T2DMorCVD	AF	Sibling: Parkinson's disease	0.005886
wo T2DMorCVD	AF	Basophill (%)	0.003536
wo T2DMorCVD	AF	Living with grandparent	0.003167
wo T2DMorCVD	AF	Self-reported: snoring	0.003105
wo T2DMorCVD	AF	Doing unpaid/voluntary work	0.002935
wo T2DMorCVD	AF	Sibling: bowel cancer	0.002531
wo T2DMorCVD	AF	Eats eggs/food containing eggs	0.002495
wo T2DMorCVD	AF	Recommended level of physical activity	0.002445
wo T2DMorCVD	AF	Father: hypertension	0.002113
wo T2DMorCVD	AF	Poultry consumption	0.002111
wo T2DMorCVD	AF	Suffers from nerves	0.002032
wo T2DMorCVD	AF	Change in mobile phone use	0.001937
wo T2DMorCVD	AF	MET (min) vigorous activity	0.001562
wo T2DMorCVD	AF	Salt intake	0.001366
wo T2DMorCVD	AF	Pairs matching: time	0.001114
wo T2DMorCVD	AF	Sibling: chronic bronchitis/emphysema	0.000995
wo T2DMorCVD	AF	Preferred drink temperature	0.000649
wo T2DMorCVD	AF	AST	0.00051
wo T2DMorCVD	AF	Self-reported: manic needed less sleep	2.9e-05
wo T2DMorCVD	AF	Physical demanding job	1.3e-05
wo T2DMorCVD	AF	Sibling: severe depression	0
wo T2DMorCVD	AF	Heating: gas fire	0
wo T2DMorCVD	AF	Summed MET (min)	0
wo T2DMorCVD	AF	Raw vegetable consumption	0
wo T2DMorCVD	AF	Self-reported: irritability	0
wo T2DMorCVD	AF	Living with parents	0
wo T2DMorCVD	AF	Solid fuel heating	0
wo T2DMorCVD	AF	Processed meat intake	0
wo T2DMorCVD	AF	Monocyte count	0
wo T2DMorCVD	AF	Self-reported: recent feeling restlessness	0
wo T2DMorCVD	AF	Risk taking	0
wo T2DMorCVD	AF	Major road proximity	0
wo T2DMorCVD	AF	Usage of hands-free devices	0
wo T2DMorCVD	AF	Self-reported: recent feelings of disinterest	0
wo T2DMorCVD	AF	Smoked less due to finances	0
wo T2DMorCVD	AF	Neuroticism score	0
wo T2DMorCVD	AF	ALP	0
wo T2DMorCVD	AF	Self-reported: tense	0
wo T2DMorCVD	AF	Butter type spread	0
wo T2DMorCVD	AF	Dietary variation	0
wo T2DMorCVD	AF	Weekly mobile phone use	0
wo T2DMorCVD	AF	Living with indirect relative	0
wo T2DMorCVD	AF	PM (10μm) 2007	0
wo T2DMorCVD	AF	Private healthcare	0
wo T2DMorCVD	AF	Residential traffic load	0
wo T2DMorCVD	AF	Oestradiol	0
wo T2DMorCVD	AF	Commute: cycling	0
wo T2DMorCVD	AF	Smoked less as a health precaution	0
wo T2DMorCVD	AF	Mother: age at death	0
wo T2DMorCVD	AF	Sibling: prostate cancer	0
wo T2DMorCVD	AF	Work/job satisfaction	0
wo T2DMorCVD	AF	Proximity: nearest major road	0
wo T2DMorCVD	AF	Siblings: lung cancer	0
wo T2DMorCVD	AF	Heating: gas hob|gas cooker	0
wo T2DMorCVD	AF	Recent: death of partner	0
wo T2DMorCVD	AF	Haematocrit (%)	0
wo T2DMorCVD	AF	Does not smoke	0
wo T2DMorCVD	AF	Recent: Financial difficulties	0
wo T2DMorCVD	AF	Self-reported: worries after embarrassment	0
wo T2DMorCVD	AF	Gas central heating	0
wo T2DMorCVD	AF	Tea consumption	0
wo T2DMorCVD	AF	MCHC	0
wo T2DMorCVD	AF	Does not consume dairy	0
wo T2DMorCVD	AF	Bread consumption	0
wo T2DMorCVD	AF	Open solid fuel	0
wo T2DMorCVD	AF	NRBC	0
wo T2DMorCVD	AF	Self-reported: illness/injury/assault	0
wo T2DMorCVD	AF	Cereal type	0
wo T2DMorCVD	AF	Beef consumption	0
wo T2DMorCVD	AF	Mobile phone use (side of head)	0
wo T2DMorCVD	AF	Self-reported: satisfaction family relationship	0
wo T2DMorCVD	AF	Self-reported: no. depressive episodes	0
wo T2DMorCVD	AF	No. of sisters	0
wo T2DMorCVD	AF	Shift work	0
wo T2DMorCVD	AF	Average household income	0
wo T2DMorCVD	AF	Glucose	0
wo T2DMorCVD	AF	Attendance allowance	0
wo T2DMorCVD	AF	Self-reported: narcolepsy	0
wo T2DMorCVD	AF	Wants to stop smoking	0
wo T2DMorCVD	AF	Fruit consumption	0
wo T2DMorCVD	AF	Self-reported: morning/evening person	0
wo T2DMorCVD	AF	Cereal consumption	0
wo T2DMorCVD	AF	PWD	0
wo T2DMorCVD	AF	Plays computer games	0
wo T2DMorCVD	AF	Type of house	0
wo T2DMorCVD	AF	Sex	0
wo T2DMorCVD	AF	University degree	0
wo T2DMorCVD	AF	Portable gas or paraffin heating	0
wo T2DMorCVD	AF	Looking after home and/or family	0
wo T2DMorCVD	AF	Father: chronic bronchitis/emphysema	0
wo T2DMorCVD	AF	Mother: diabetes	0
wo T2DMorCVD	AF	No. vehicles in household	0
wo T2DMorCVD	AF	Grip strength (right hand)	0
wo T2DMorCVD	AF	Mother: depression	0
wo T2DMorCVD	AF	Self-reported: satisfaction finances	0
wo T2DMorCVD	AF	Origin country: Scotland	0
wo T2DMorCVD	AF	Rheumatoid factor	0
wo T2DMorCVD	AF	A(S) levels qualifications	0
wo T2DMorCVD	AF	Snap-button: times pressed	0
wo T2DMorCVD	AF	Dried fruit consumption	0
wo T2DMorCVD	AF	Plasma calcium	0
wo T2DMorCVD	AF	Receives: disability allowance	0
wo T2DMorCVD	AF	Father: Parkinson's	0
wo T2DMorCVD	AF	Mother: lung cancer	0
wo T2DMorCVD	AF	Proximity: nearest road	0
wo T2DMorCVD	AF	Self-reported: nervous person	0
wo T2DMorCVD	AF	Pairs matching: correct	0
wo T2DMorCVD	AF	Living with unrelated individuals	0
wo T2DMorCVD	AF	PM 2.5-10um	0
wo T2DMorCVD	AF	Lives with partner	0
wo T2DMorCVD	AF	O-levels/GCSEs	0
wo T2DMorCVD	AF	Full/part-time student	-0.000147
wo T2DMorCVD	AF	Father: severe depression	-0.0003
wo T2DMorCVD	AF	Education score	-0.000564
wo T2DMorCVD	AF	Urine potassium	-0.000764
wo T2DMorCVD	AF	Tobacco exposure outside home	-0.000947
wo T2DMorCVD	AF	Nearby traffic intensity	-0.001038
wo T2DMorCVD	AF	Sibling: breast cancer	-0.001195
wo T2DMorCVD	AF	Oil heater	-0.00123
wo T2DMorCVD	AF	Subling: Alzheimer's/dementia	-0.00131
wo T2DMorCVD	AF	No. people in household	-0.001453
wo T2DMorCVD	AF	Lamb or mutton consumption	-0.001512
wo T2DMorCVD	AF	Self-reported: happiness	-0.00171
wo T2DMorCVD	AF	Does not consume wheat	-0.001788
wo T2DMorCVD	AF	Pork consumption	-0.002373
wo T2DMorCVD	AF	Commute: walking	-0.002804
wo T2DMorCVD	AF	Years at current address	-0.002961
wo T2DMorCVD	AF	Plasma vitamin D	-0.003135
wo T2DMorCVD	AF	Self-reported: manic - more talkative	-0.003162
wo T2DMorCVD	AF	Sleep (hours)	-0.003297
wo T2DMorCVD	AF	Age completed education	-0.003668
wo T2DMorCVD	AF	Type of bread	-0.003828
wo T2DMorCVD	AF	Age quit smoking (cig)	-0.003928
wo T2DMorCVD	AF	Mother: AD/dementia	-0.004025
wo T2DMorCVD	AF	Father: lung cancer	-0.004626
wo T2DMorCVD	AF	Self-reported: fed-up feelings	-0.004675
wo T2DMorCVD	AF	Mobile phone use (years)	-0.005045
wo T2DMorCVD	AF	Self-reported: manic symptoms	-0.005252
wo T2DMorCVD	AF	Other professional qualification (nursing/teaching)	-0.005306
wo T2DMorCVD	AF	Living with sibling	-0.005315
wo T2DMorCVD	AF	CSE-equivalent	-0.00533
wo T2DMorCVD	AF	Self-reported: recent depressive mood	-0.005417
wo T2DMorCVD	AF	Father: AD/dementia	-0.005566
wo T2DMorCVD	AF	Pulse rate	-0.005829
wo T2DMorCVD	AF	Basophills	-0.006091
wo T2DMorCVD	AF	Quite smoking due to financial reasons	-0.006692
wo T2DMorCVD	AF	Lymphocyte count	-0.006787
wo T2DMorCVD	AF	Employment status	-0.007135
wo T2DMorCVD	AF	NVQ/HND/HNC-equivalent	-0.007347
wo T2DMorCVD	AF	Self-reported: sensitivity	-0.007877
wo T2DMorCVD	AF	Self-reported: friendship satisfaction	-0.007892
wo T2DMorCVD	AF	DBP	-0.007928
wo T2DMorCVD	AF	Self-reported: lack of creativity	-0.008739
wo T2DMorCVD	AF	Cheese consumption	-0.008848
wo T2DMorCVD	AF	Self-reported: no. unenthusiastic episodes	-0.008906
wo T2DMorCVD	AF	Recent: marital separation/divorce	-0.009425
wo T2DMorCVD	AF	Unemployed	-0.009799
wo T2DMorCVD	AF	Commute distance	-0.009867
wo T2DMorCVD	AF	Mother: bowel cancer	-0.010682
wo T2DMorCVD	AF	Type non-butter spread	-0.011011
wo T2DMorCVD	AF	HDL-C	-0.011476
wo T2DMorCVD	AF	No. brothers	-0.011796
wo T2DMorCVD	AF	Living with grandchild	-0.012793
wo T2DMorCVD	AF	Self-reported: guilty feelings	-0.013266
wo T2DMorCVD	AF	Self-reported: loneliness	-0.014042
wo T2DMorCVD	AF	Self-reported: death of a close relative	-0.014547
wo T2DMorCVD	AF	Self-reported: miserableness	-0.014561
wo T2DMorCVD	AF	Father: diabetes	-0.01572
wo T2DMorCVD	AF	Sibling: diabetes	-0.015854
wo T2DMorCVD	AF	Father: bowel cancer	-0.016218
wo T2DMorCVD	AF	Mother: Parkinson's	-0.017808
wo T2DMorCVD	AF	Housing score	-0.017938
wo T2DMorCVD	AF	Total plasma protein	-0.01796
wo T2DMorCVD	AF	Self-reported: does not avoid particular foods	-0.018046
wo T2DMorCVD	AF	Origin country: England	-0.018625
wo T2DMorCVD	AF	Father: prostate cancer	-0.021015
wo T2DMorCVD	AF	Commute: public transport	-0.022155
wo T2DMorCVD	AF	Coffee consumption	-0.026581
wo T2DMorCVD	AF	Plasma creat	-0.035025
wo T2DMorCVD	AF	Ehnicity	-0.037793
wo T2DMorCVD	AF	IGF-1	-0.040637
wo T2DMorCVD	AF	Trig	-0.047819
wo T2DMorCVD	AF	Type of coffee	-0.047909
wo T2DMorCVD	AF	ALT	-0.050047
wo T2DMorCVD	AF	Plasma albumin	-0.056636
wo T2DMorCVD	AF	LDL-C	-0.058695
wo T2DMorCVD	AF	Father: age	-0.062569
wo T2DMorCVD	AF	PCT	-0.063901
wo T2DMorCVD	AF	Urine sodium	-0.07606

## Sheet: wo T2DMorCVD_Is. Stroke
Group	Outcome	Coefficient name	Coefficient value
wo T2DMorCVD	Is. Stroke	Age (years)	0.532201
wo T2DMorCVD	Is. Stroke	SBP	0.164211
wo T2DMorCVD	Is. Stroke	Testosterone	0.108575
wo T2DMorCVD	Is. Stroke	Cystatin C	0.092729
wo T2DMorCVD	Is. Stroke	Sex	0.072426
wo T2DMorCVD	Is. Stroke	HbA1c	0.070697
wo T2DMorCVD	Is. Stroke	Health score	0.067907
wo T2DMorCVD	Is. Stroke	Difference smoking (10-years)	0.058764
wo T2DMorCVD	Is. Stroke	Urine microalbumin	0.055771
wo T2DMorCVD	Is. Stroke	Neutrophill count	0.045335
wo T2DMorCVD	Is. Stroke	Recent: illness|injury|assault	0.042497
wo T2DMorCVD	Is. Stroke	Receives: disability allowance	0.041815
wo T2DMorCVD	Is. Stroke	Mother: stroke	0.041413
wo T2DMorCVD	Is. Stroke	MCH	0.041085
wo T2DMorCVD	Is. Stroke	RDW	0.037775
wo T2DMorCVD	Is. Stroke	Self-reported: recent tiredness	0.037356
wo T2DMorCVD	Is. Stroke	Father: stroke	0.037154
wo T2DMorCVD	Is. Stroke	DBP	0.035137
wo T2DMorCVD	Is. Stroke	Traffic nearest major road	0.035079
wo T2DMorCVD	Is. Stroke	Sibling: heart disease	0.034699
wo T2DMorCVD	Is. Stroke	Self-reported: health satisfaction	0.03283
wo T2DMorCVD	Is. Stroke	Origin country: Scotland	0.03227
wo T2DMorCVD	Is. Stroke	Snap-button: initial reaction time	0.0309
wo T2DMorCVD	Is. Stroke	Lamb or mutton consumption	0.030316
wo T2DMorCVD	Is. Stroke	Pairs matching: time	0.030195
wo T2DMorCVD	Is. Stroke	Plasma urate	0.030077
wo T2DMorCVD	Is. Stroke	Disability parking permit (blue badge)	0.026409
wo T2DMorCVD	Is. Stroke	Father: severe depression	0.024437
wo T2DMorCVD	Is. Stroke	Self-reported: daytime napping	0.02431
wo T2DMorCVD	Is. Stroke	LP[a]	0.02403
wo T2DMorCVD	Is. Stroke	Suffers from nerves	0.023399
wo T2DMorCVD	Is. Stroke	Sibling: stroke	0.023119
wo T2DMorCVD	Is. Stroke	Self-reported: sudden death family	0.02269
wo T2DMorCVD	Is. Stroke	Housing: renting/owning	0.022469
wo T2DMorCVD	Is. Stroke	Mother: chronic bronchitis|emphysema	0.019313
wo T2DMorCVD	Is. Stroke	Stopped smoking due to GP advice	0.017876
wo T2DMorCVD	Is. Stroke	Unemployed due to illness/disability	0.017457
wo T2DMorCVD	Is. Stroke	MSCV	0.017399
wo T2DMorCVD	Is. Stroke	Does not consume wheat	0.017191
wo T2DMorCVD	Is. Stroke	GGT	0.015991
wo T2DMorCVD	Is. Stroke	Haematocrit (%)	0.015874
wo T2DMorCVD	Is. Stroke	ALP	0.015479
wo T2DMorCVD	Is. Stroke	Monocyte (%)	0.015076
wo T2DMorCVD	Is. Stroke	Weekly mobile phone use	0.014413
wo T2DMorCVD	Is. Stroke	Self-reported: satisfaction finances	0.014386
wo T2DMorCVD	Is. Stroke	Sibling: Parkinson's disease	0.013591
wo T2DMorCVD	Is. Stroke	Salt intake	0.013435
wo T2DMorCVD	Is. Stroke	PCT	0.013059
wo T2DMorCVD	Is. Stroke	Physical demanding job	0.012473
wo T2DMorCVD	Is. Stroke	Origin country: Wales	0.010128
wo T2DMorCVD	Is. Stroke	Type of house	0.009081
wo T2DMorCVD	Is. Stroke	Self-reported: recent depressive mood	0.008549
wo T2DMorCVD	Is. Stroke	Bilirubin	0.00827
wo T2DMorCVD	Is. Stroke	Risk taking	0.007939
wo T2DMorCVD	Is. Stroke	Electric storage heating	0.007696
wo T2DMorCVD	Is. Stroke	Major dietary change	0.007378
wo T2DMorCVD	Is. Stroke	No. glasses of water	0.006177
wo T2DMorCVD	Is. Stroke	Sibling: hypertension	0.006176
wo T2DMorCVD	Is. Stroke	Snap-button: times pressed	0.004808
wo T2DMorCVD	Is. Stroke	Self-reported: satisfaction family relationship	0.003792
wo T2DMorCVD	Is. Stroke	HLR	0.003426
wo T2DMorCVD	Is. Stroke	Solid fuel heating	0.003345
wo T2DMorCVD	Is. Stroke	Attendance allowance	0.003168
wo T2DMorCVD	Is. Stroke	Mother: age at death	0.003119
wo T2DMorCVD	Is. Stroke	Quit smoking due to illness	0.003108
wo T2DMorCVD	Is. Stroke	Urine potassium	0.0029
wo T2DMorCVD	Is. Stroke	Self-reported: irritability	0.002079
wo T2DMorCVD	Is. Stroke	Seen a psychiatrist for nerves/anxiety/tension/depression	0.001796
wo T2DMorCVD	Is. Stroke	Other professional qualification (nursing/teaching)	0.000416
wo T2DMorCVD	Is. Stroke	SHBG	0.000292
wo T2DMorCVD	Is. Stroke	Average household income	0
wo T2DMorCVD	Is. Stroke	Nearby road length	0
wo T2DMorCVD	Is. Stroke	Self-reported: guilty feelings	0
wo T2DMorCVD	Is. Stroke	Manic/hyper: increased activity	0
wo T2DMorCVD	Is. Stroke	Beef consumption	0
wo T2DMorCVD	Is. Stroke	Smoked less as a health precaution	0
wo T2DMorCVD	Is. Stroke	Private healthcare	0
wo T2DMorCVD	Is. Stroke	No. brothers	0
wo T2DMorCVD	Is. Stroke	Type non-butter spread	0
wo T2DMorCVD	Is. Stroke	Self-reported: suffers from mood swings	0
wo T2DMorCVD	Is. Stroke	Origin country: England	0
wo T2DMorCVD	Is. Stroke	Hip circ	0
wo T2DMorCVD	Is. Stroke	Eosinophill (%)	0
wo T2DMorCVD	Is. Stroke	Ehnicity	0
wo T2DMorCVD	Is. Stroke	Heating: gas fire	0
wo T2DMorCVD	Is. Stroke	Plasma vitamin D	0
wo T2DMorCVD	Is. Stroke	Total plasma protein	0
wo T2DMorCVD	Is. Stroke	Education score	0
wo T2DMorCVD	Is. Stroke	Age quit smoking (cig)	0
wo T2DMorCVD	Is. Stroke	AST	0
wo T2DMorCVD	Is. Stroke	Neuroticism score	0
wo T2DMorCVD	Is. Stroke	CRP	0
wo T2DMorCVD	Is. Stroke	Monocyte count	0
wo T2DMorCVD	Is. Stroke	Mobile phone use (side of head)	0
wo T2DMorCVD	Is. Stroke	Rheumatoid factor	0
wo T2DMorCVD	Is. Stroke	Employment status	0
wo T2DMorCVD	Is. Stroke	NVQ/HND/HNC-equivalent	0
wo T2DMorCVD	Is. Stroke	Mother: high blood pressure	0
wo T2DMorCVD	Is. Stroke	Self-reported: morning/evening person	0
wo T2DMorCVD	Is. Stroke	Commute: public transport	0
wo T2DMorCVD	Is. Stroke	Smoked less due to GP advice	0
wo T2DMorCVD	Is. Stroke	Years at current address	0
wo T2DMorCVD	Is. Stroke	Neutrophill (%)	0
wo T2DMorCVD	Is. Stroke	Mother: bowel cancer	0
wo T2DMorCVD	Is. Stroke	Fat mass (trunk)	0
wo T2DMorCVD	Is. Stroke	Recent: death of partner	0
wo T2DMorCVD	Is. Stroke	No. vehicles in household	0
wo T2DMorCVD	Is. Stroke	Residential traffic load	0
wo T2DMorCVD	Is. Stroke	Self-reported: insomnia	0
wo T2DMorCVD	Is. Stroke	Estimated trunk mass	0
wo T2DMorCVD	Is. Stroke	Sibling: breast cancer	0
wo T2DMorCVD	Is. Stroke	Sibling: bowel cancer	0
wo T2DMorCVD	Is. Stroke	Living with parents	0
wo T2DMorCVD	Is. Stroke	MPV	0
wo T2DMorCVD	Is. Stroke	Commute: cycling	0
wo T2DMorCVD	Is. Stroke	Processed meat intake	0
wo T2DMorCVD	Is. Stroke	Summed MET (min)	0
wo T2DMorCVD	Is. Stroke	Sibling: chronic bronchitis/emphysema	0
wo T2DMorCVD	Is. Stroke	Lives with partner	0
wo T2DMorCVD	Is. Stroke	Siblings: lung cancer	0
wo T2DMorCVD	Is. Stroke	Type of milk	0
wo T2DMorCVD	Is. Stroke	Self-reported: happiness	0
wo T2DMorCVD	Is. Stroke	Mother: Parkinson's	0
wo T2DMorCVD	Is. Stroke	Cereal consumption	0
wo T2DMorCVD	Is. Stroke	Self-reported: recent feeling restlessness	0
wo T2DMorCVD	Is. Stroke	Basophills	0
wo T2DMorCVD	Is. Stroke	Cooked vegetable portions	0
wo T2DMorCVD	Is. Stroke	Smoked less due to illness	0
wo T2DMorCVD	Is. Stroke	Self-reported: loneliness	0
wo T2DMorCVD	Is. Stroke	O-levels/GCSEs	0
wo T2DMorCVD	Is. Stroke	Heating: gas hob|gas cooker	0
wo T2DMorCVD	Is. Stroke	Self-reported: tense	0
wo T2DMorCVD	Is. Stroke	Recent: marital separation/divorce	0
wo T2DMorCVD	Is. Stroke	Self-reported: recent feelings of disinterest	0
wo T2DMorCVD	Is. Stroke	PM 2.5-10um	0
wo T2DMorCVD	Is. Stroke	Father: AD/dementia	0
wo T2DMorCVD	Is. Stroke	Plasma calcium	0
wo T2DMorCVD	Is. Stroke	Poultry consumption	0
wo T2DMorCVD	Is. Stroke	Dietary variation	0
wo T2DMorCVD	Is. Stroke	GP consultation: nerves/anxiety/tension/depression	0
wo T2DMorCVD	Is. Stroke	Open fire heating	0
wo T2DMorCVD	Is. Stroke	Unemployed	0
wo T2DMorCVD	Is. Stroke	Plasma Urea	0
wo T2DMorCVD	Is. Stroke	A(S) levels qualifications	0
wo T2DMorCVD	Is. Stroke	Father: lung cancer	0
wo T2DMorCVD	Is. Stroke	Recommended level of physical activity	0
wo T2DMorCVD	Is. Stroke	Job: walking or standing	0
wo T2DMorCVD	Is. Stroke	Usage of hands-free devices	0
wo T2DMorCVD	Is. Stroke	Portable gas or paraffin heating	0
wo T2DMorCVD	Is. Stroke	Trig	0
wo T2DMorCVD	Is. Stroke	Father: Parkinson's	0
wo T2DMorCVD	Is. Stroke	No. of sisters	0
wo T2DMorCVD	Is. Stroke	Self-reported: worrier/anxious feelings	0
wo T2DMorCVD	Is. Stroke	Subling: Alzheimer's/dementia	0
wo T2DMorCVD	Is. Stroke	Living with unrelated individuals	0
wo T2DMorCVD	Is. Stroke	Father: heart disease	0
wo T2DMorCVD	Is. Stroke	Work/job satisfaction	0
wo T2DMorCVD	Is. Stroke	Self-reported: fed-up feelings	0
wo T2DMorCVD	Is. Stroke	Tea consumption	0
wo T2DMorCVD	Is. Stroke	Bread consumption	0
wo T2DMorCVD	Is. Stroke	Urine sodium	0
wo T2DMorCVD	Is. Stroke	Living with indirect relative	0
wo T2DMorCVD	Is. Stroke	Father: hypertension	0
wo T2DMorCVD	Is. Stroke	Self-reported: no. unenthusiastic episodes	0
wo T2DMorCVD	Is. Stroke	Mother: depression	0
wo T2DMorCVD	Is. Stroke	Full/part-time student	0
wo T2DMorCVD	Is. Stroke	Self-reported: nervous person	0
wo T2DMorCVD	Is. Stroke	Pork consumption	0
wo T2DMorCVD	Is. Stroke	Self-reported: easy of waking-up	0
wo T2DMorCVD	Is. Stroke	Self-reported: illness/injury/assault	0
wo T2DMorCVD	Is. Stroke	Change in mobile phone use	0
wo T2DMorCVD	Is. Stroke	Quit smoking as a health precaution	0
wo T2DMorCVD	Is. Stroke	Living with grandparent	0
wo T2DMorCVD	Is. Stroke	Seated height	0
wo T2DMorCVD	Is. Stroke	Self-reported: manic for 2 days	0
wo T2DMorCVD	Is. Stroke	Oil heater	0
wo T2DMorCVD	Is. Stroke	Non-oily fish consumption	0
wo T2DMorCVD	Is. Stroke	Mother: lung cancer	0
wo T2DMorCVD	Is. Stroke	Type of coffee	0
wo T2DMorCVD	Is. Stroke	Self-reported: narcolepsy	0
wo T2DMorCVD	Is. Stroke	Commute: walking	0
wo T2DMorCVD	Is. Stroke	Open solid fuel	0
wo T2DMorCVD	Is. Stroke	PWD	0
wo T2DMorCVD	Is. Stroke	Mother: heart disease	0
wo T2DMorCVD	Is. Stroke	Dried fruit consumption	0
wo T2DMorCVD	Is. Stroke	Living with grandchild	0
wo T2DMorCVD	Is. Stroke	Housing score	0
wo T2DMorCVD	Is. Stroke	Looking after home and/or family	0
wo T2DMorCVD	Is. Stroke	Self-reported: no. depressive episodes	0
wo T2DMorCVD	Is. Stroke	Fruit consumption	0
wo T2DMorCVD	Is. Stroke	Phosphate	0
wo T2DMorCVD	Is. Stroke	Proximity: nearest major road	0
wo T2DMorCVD	Is. Stroke	Does not consume dairy	0
wo T2DMorCVD	Is. Stroke	Quite smoking due to financial reasons	0
wo T2DMorCVD	Is. Stroke	Smoked less due to finances	0
wo T2DMorCVD	Is. Stroke	CSE-equivalent	0
wo T2DMorCVD	Is. Stroke	Shift work	0
wo T2DMorCVD	Is. Stroke	Father: chronic bronchitis/emphysema	0
wo T2DMorCVD	Is. Stroke	Sleep (hours)	0
wo T2DMorCVD	Is. Stroke	Self-reported: death of a close relative	0
wo T2DMorCVD	Is. Stroke	Self-reported: snoring	0
wo T2DMorCVD	Is. Stroke	Self-reported: manic needed less sleep	0
wo T2DMorCVD	Is. Stroke	Does not smoke	0
wo T2DMorCVD	Is. Stroke	Self-reported: miserableness	0
wo T2DMorCVD	Is. Stroke	NRBC	0
wo T2DMorCVD	Is. Stroke	Sibling: diabetes	0
wo T2DMorCVD	Is. Stroke	Coffee consumption	0
wo T2DMorCVD	Is. Stroke	Mother: diabetes	0
wo T2DMorCVD	Is. Stroke	No. people in household	0
wo T2DMorCVD	Is. Stroke	Glucose	0
wo T2DMorCVD	Is. Stroke	MET (min) vigorous activity	0
wo T2DMorCVD	Is. Stroke	Tobacco exposure outside home	0
wo T2DMorCVD	Is. Stroke	Doing unpaid/voluntary work	0
wo T2DMorCVD	Is. Stroke	MCHC	0
wo T2DMorCVD	Is. Stroke	Butter type spread	0
wo T2DMorCVD	Is. Stroke	Self-reported: lack of creativity	0
wo T2DMorCVD	Is. Stroke	Oily fish consumption	0
wo T2DMorCVD	Is. Stroke	Cereal type	0
wo T2DMorCVD	Is. Stroke	Oestradiol	0
wo T2DMorCVD	Is. Stroke	Gas central heating	-0.00023
wo T2DMorCVD	Is. Stroke	Age completed education	-0.001272
wo T2DMorCVD	Is. Stroke	Raw vegetable consumption	-0.00217
wo T2DMorCVD	Is. Stroke	Father: diabetes	-0.002362
wo T2DMorCVD	Is. Stroke	Eats eggs/food containing eggs	-0.002665
wo T2DMorCVD	Is. Stroke	Sibling: prostate cancer	-0.002704
wo T2DMorCVD	Is. Stroke	Mother: AD/dementia	-0.002815
wo T2DMorCVD	Is. Stroke	Preferred drink temperature	-0.003081
wo T2DMorCVD	Is. Stroke	Left hand grip strength	-0.003345
wo T2DMorCVD	Is. Stroke	HDL-C	-0.005121
wo T2DMorCVD	Is. Stroke	Father: prostate cancer	-0.007444
wo T2DMorCVD	Is. Stroke	Self-reported: friendship satisfaction	-0.00965
wo T2DMorCVD	Is. Stroke	Lymphocyte count	-0.010166
wo T2DMorCVD	Is. Stroke	Self-reported: worries after embarrassment	-0.012589
wo T2DMorCVD	Is. Stroke	Cheese consumption	-0.013192
wo T2DMorCVD	Is. Stroke	No manic/hyper symptoms	-0.014053
wo T2DMorCVD	Is. Stroke	PM (10μm) 2007	-0.0151
wo T2DMorCVD	Is. Stroke	ALT	-0.015147
wo T2DMorCVD	Is. Stroke	Sibling: severe depression	-0.016402
wo T2DMorCVD	Is. Stroke	Self-reported: sensitivity	-0.017868
wo T2DMorCVD	Is. Stroke	University degree	-0.020097
wo T2DMorCVD	Is. Stroke	Plasma creat	-0.021774
wo T2DMorCVD	Is. Stroke	Mobile phone use (years)	-0.022529
wo T2DMorCVD	Is. Stroke	Pairs matching: correct	-0.024955
wo T2DMorCVD	Is. Stroke	LDL-C	-0.030505
wo T2DMorCVD	Is. Stroke	IGF-1	-0.038422
wo T2DMorCVD	Is. Stroke	Type of bread	-0.03857
wo T2DMorCVD	Is. Stroke	Father: bowel cancer	-0.03945
wo T2DMorCVD	Is. Stroke	Self-reported: does not avoid particular foods	-0.044955
wo T2DMorCVD	Is. Stroke	Father: age	-0.048736
wo T2DMorCVD	Is. Stroke	Commute distance	-0.057247
wo T2DMorCVD	Is. Stroke	Plasma albumin	-0.092404

## Sheet: w T2DM_CVD+AF+HF
Group	Outcome	Coefficient name	Coefficient value
w T2DM	CVD+AF+HF	Age (years)	0.274617
w T2DM	CVD+AF+HF	Cystatin C	0.226846
w T2DM	CVD+AF+HF	Sex	0.129877
w T2DM	CVD+AF+HF	Self-reported: health satisfaction	0.102672
w T2DM	CVD+AF+HF	Disability parking permit (blue badge)	0.074455
w T2DM	CVD+AF+HF	Recent: illness|injury|assault	0.06106
w T2DM	CVD+AF+HF	Estimated trunk mass	0.060899
w T2DM	CVD+AF+HF	Mother: heart disease	0.057348
w T2DM	CVD+AF+HF	SBP	0.043868
w T2DM	CVD+AF+HF	Self-reported: insomnia	0.037582
w T2DM	CVD+AF+HF	Quit smoking due to illness	0.035623
w T2DM	CVD+AF+HF	Unemployed due to illness/disability	0.035574
w T2DM	CVD+AF+HF	Health score	0.024778
w T2DM	CVD+AF+HF	Urine microalbumin	0.024076
w T2DM	CVD+AF+HF	Mother: chronic bronchitis|emphysema	0.020461
w T2DM	CVD+AF+HF	Plasma urate	0.020186
w T2DM	CVD+AF+HF	Father: heart disease	0.01985
w T2DM	CVD+AF+HF	Neutrophill (%)	0.019817
w T2DM	CVD+AF+HF	Fat mass (trunk)	0.019718
w T2DM	CVD+AF+HF	Self-reported: recent tiredness	0.016814
w T2DM	CVD+AF+HF	Receives: disability allowance	0.016681
w T2DM	CVD+AF+HF	Neutrophill count	0.01566
w T2DM	CVD+AF+HF	RDW	0.015163
w T2DM	CVD+AF+HF	Self-reported: narcolepsy	0.012687
w T2DM	CVD+AF+HF	Self-reported: daytime napping	0.01016
w T2DM	CVD+AF+HF	Testosterone	0.009673
w T2DM	CVD+AF+HF	HLR	0.006777
w T2DM	CVD+AF+HF	Plasma Urea	0.003499
w T2DM	CVD+AF+HF	Monocyte count	0.003289
w T2DM	CVD+AF+HF	Attendance allowance	0.002274
w T2DM	CVD+AF+HF	Mother: age at death	0.001521
w T2DM	CVD+AF+HF	Electric storage heating	0.001477
w T2DM	CVD+AF+HF	ALP	0.001031
w T2DM	CVD+AF+HF	Self-reported: sudden death family	0.000943
w T2DM	CVD+AF+HF	GGT	3.4e-05
w T2DM	CVD+AF+HF	Plasma creat	0
w T2DM	CVD+AF+HF	Father: severe depression	0
w T2DM	CVD+AF+HF	Age quit smoking (cig)	0
w T2DM	CVD+AF+HF	Weekly mobile phone use	0
w T2DM	CVD+AF+HF	Solid fuel heating	0
w T2DM	CVD+AF+HF	Father: prostate cancer	0
w T2DM	CVD+AF+HF	Poultry consumption	0
w T2DM	CVD+AF+HF	Father: bowel cancer	0
w T2DM	CVD+AF+HF	Self-reported: tense	0
w T2DM	CVD+AF+HF	Neuroticism score	0
w T2DM	CVD+AF+HF	Living with parents	0
w T2DM	CVD+AF+HF	Sibling: stroke	0
w T2DM	CVD+AF+HF	Father: AD/dementia	0
w T2DM	CVD+AF+HF	Plays computer games	0
w T2DM	CVD+AF+HF	Seen a psychiatrist for nerves/anxiety/tension/depression	0
w T2DM	CVD+AF+HF	LDL-C	0
w T2DM	CVD+AF+HF	AST	0
w T2DM	CVD+AF+HF	Nearby road length	0
w T2DM	CVD+AF+HF	Commute: walking	0
w T2DM	CVD+AF+HF	Recommended level of physical activity	0
w T2DM	CVD+AF+HF	Beef consumption	0
w T2DM	CVD+AF+HF	Pork consumption	0
w T2DM	CVD+AF+HF	Change in mobile phone use	0
w T2DM	CVD+AF+HF	Does not consume wheat	0
w T2DM	CVD+AF+HF	No. glasses of water	0
w T2DM	CVD+AF+HF	Self-reported: no. depressive episodes	0
w T2DM	CVD+AF+HF	Sibling: diabetes	0
w T2DM	CVD+AF+HF	Mother: Parkinson's	0
w T2DM	CVD+AF+HF	Self-reported: worries after embarrassment	0
w T2DM	CVD+AF+HF	NRBC	0
w T2DM	CVD+AF+HF	PWD	0
w T2DM	CVD+AF+HF	Tea consumption	0
w T2DM	CVD+AF+HF	Heating: gas fire	0
w T2DM	CVD+AF+HF	Salt intake	0
w T2DM	CVD+AF+HF	Self-reported: manic needed less sleep	0
w T2DM	CVD+AF+HF	Full/part-time student	0
w T2DM	CVD+AF+HF	CSE-equivalent	0
w T2DM	CVD+AF+HF	CRP	0
w T2DM	CVD+AF+HF	Mother: stroke	0
w T2DM	CVD+AF+HF	Quite smoking due to financial reasons	0
w T2DM	CVD+AF+HF	Father: age	0
w T2DM	CVD+AF+HF	Type of milk	0
w T2DM	CVD+AF+HF	Total plasma protein	0
w T2DM	CVD+AF+HF	Pairs matching: time	0
w T2DM	CVD+AF+HF	Non-oily fish consumption	0
w T2DM	CVD+AF+HF	Work/job satisfaction	0
w T2DM	CVD+AF+HF	Tobacco exposure outside home	0
w T2DM	CVD+AF+HF	Type of coffee	0
w T2DM	CVD+AF+HF	Type non-butter spread	0
w T2DM	CVD+AF+HF	Suffers from nerves	0
w T2DM	CVD+AF+HF	MPV	0
w T2DM	CVD+AF+HF	Pulse rate	0
w T2DM	CVD+AF+HF	Does not consume dairy	0
w T2DM	CVD+AF+HF	PCT	0
w T2DM	CVD+AF+HF	Self-reported: suffers from mood swings	0
w T2DM	CVD+AF+HF	Processed meat intake	0
w T2DM	CVD+AF+HF	Self-reported: happiness	0
w T2DM	CVD+AF+HF	Unemployed	0
w T2DM	CVD+AF+HF	Sibling: bowel cancer	0
w T2DM	CVD+AF+HF	Self-reported: worrier/anxious feelings	0
w T2DM	CVD+AF+HF	Summed MET (min)	0
w T2DM	CVD+AF+HF	MCH	0
w T2DM	CVD+AF+HF	Living with grandchild	0
w T2DM	CVD+AF+HF	Sibling: prostate cancer	0
w T2DM	CVD+AF+HF	Lives with partner	0
w T2DM	CVD+AF+HF	No. brothers	0
w T2DM	CVD+AF+HF	Gas central heating	0
w T2DM	CVD+AF+HF	HDL-C	0
w T2DM	CVD+AF+HF	Housing: renting/owning	0
w T2DM	CVD+AF+HF	Job: walking or standing	0
w T2DM	CVD+AF+HF	Ehnicity	0
w T2DM	CVD+AF+HF	Proximity: nearest major road	0
w T2DM	CVD+AF+HF	Shift work	0
w T2DM	CVD+AF+HF	Urine sodium	0
w T2DM	CVD+AF+HF	Snap-button: times pressed	0
w T2DM	CVD+AF+HF	Siblings: lung cancer	0
w T2DM	CVD+AF+HF	Self-reported: recent feelings of disinterest	0
w T2DM	CVD+AF+HF	Origin country: Wales	0
w T2DM	CVD+AF+HF	Self-reported: fed-up feelings	0
w T2DM	CVD+AF+HF	Employment status	0
w T2DM	CVD+AF+HF	Open fire heating	0
w T2DM	CVD+AF+HF	Hip circ	0
w T2DM	CVD+AF+HF	Stopped smoking due to GP advice	0
w T2DM	CVD+AF+HF	Average household income	0
w T2DM	CVD+AF+HF	Self-reported: illness/injury/assault	0
w T2DM	CVD+AF+HF	Mobile phone use (years)	0
w T2DM	CVD+AF+HF	SHBG	0
w T2DM	CVD+AF+HF	Self-reported: no. unenthusiastic episodes	0
w T2DM	CVD+AF+HF	Self-reported: sensitivity	0
w T2DM	CVD+AF+HF	Private healthcare	0
w T2DM	CVD+AF+HF	Living with unrelated individuals	0
w T2DM	CVD+AF+HF	Self-reported: nervous person	0
w T2DM	CVD+AF+HF	Difference smoking (10-years)	0
w T2DM	CVD+AF+HF	Quit smoking as a health precaution	0
w T2DM	CVD+AF+HF	Manic/hyper: increased activity	0
w T2DM	CVD+AF+HF	Dried fruit consumption	0
w T2DM	CVD+AF+HF	Rheumatoid factor	0
w T2DM	CVD+AF+HF	Physical demanding job	0
w T2DM	CVD+AF+HF	Raw vegetable consumption	0
w T2DM	CVD+AF+HF	Lymphocyte count	0
w T2DM	CVD+AF+HF	Living with sibling	0
w T2DM	CVD+AF+HF	NVQ/HND/HNC-equivalent	0
w T2DM	CVD+AF+HF	Self-reported: miserableness	0
w T2DM	CVD+AF+HF	O-levels/GCSEs	0
w T2DM	CVD+AF+HF	No. people in household	0
w T2DM	CVD+AF+HF	Mother: diabetes	0
w T2DM	CVD+AF+HF	Bread consumption	0
w T2DM	CVD+AF+HF	Father: stroke	0
w T2DM	CVD+AF+HF	Self-reported: lack of creativity	0
w T2DM	CVD+AF+HF	Oil heater	0
w T2DM	CVD+AF+HF	Sibling: heart disease	0
w T2DM	CVD+AF+HF	Sibling: Parkinson's disease	0
w T2DM	CVD+AF+HF	Grip strength (right hand)	0
w T2DM	CVD+AF+HF	Dietary variation	0
w T2DM	CVD+AF+HF	Glucose	0
w T2DM	CVD+AF+HF	Coffee consumption	0
w T2DM	CVD+AF+HF	Self-reported: loneliness	0
w T2DM	CVD+AF+HF	Proximity: nearest road	0
w T2DM	CVD+AF+HF	Age completed education	0
w T2DM	CVD+AF+HF	Plasma calcium	0
w T2DM	CVD+AF+HF	Looking after home and/or family	0
w T2DM	CVD+AF+HF	Other professional qualification (nursing/teaching)	0
w T2DM	CVD+AF+HF	Usage of hands-free devices	0
w T2DM	CVD+AF+HF	Urine potassium	0
w T2DM	CVD+AF+HF	Basophills	0
w T2DM	CVD+AF+HF	Self-reported: manic for 2 days	0
w T2DM	CVD+AF+HF	Father: hypertension	0
w T2DM	CVD+AF+HF	LP[a]	0
w T2DM	CVD+AF+HF	Smoked less due to illness	0
w T2DM	CVD+AF+HF	Father: chronic bronchitis/emphysema	0
w T2DM	CVD+AF+HF	Heating: gas hob|gas cooker	0
w T2DM	CVD+AF+HF	Recent: death of partner	0
w T2DM	CVD+AF+HF	Self-reported: manic - more talkative	0
w T2DM	CVD+AF+HF	Mother: depression	0
w T2DM	CVD+AF+HF	Mother: high blood pressure	0
w T2DM	CVD+AF+HF	Smoked less due to GP advice	0
w T2DM	CVD+AF+HF	Phosphate	0
w T2DM	CVD+AF+HF	Years at current address	0
w T2DM	CVD+AF+HF	Eats eggs/food containing eggs	0
w T2DM	CVD+AF+HF	No. vehicles in household	0
w T2DM	CVD+AF+HF	Haematocrit (%)	0
w T2DM	CVD+AF+HF	Self-reported: death of a close relative	0
w T2DM	CVD+AF+HF	Living with grandparent	0
w T2DM	CVD+AF+HF	MET (min) vigorous activity	0
w T2DM	CVD+AF+HF	MSCV	0
w T2DM	CVD+AF+HF	MCHC	0
w T2DM	CVD+AF+HF	Eosinophill (%)	0
w T2DM	CVD+AF+HF	Oestradiol	0
w T2DM	CVD+AF+HF	Seated height	0
w T2DM	CVD+AF+HF	Monocyte (%)	0
w T2DM	CVD+AF+HF	PM 2.5-10um	0
w T2DM	CVD+AF+HF	Self-reported: easy of waking-up	0
w T2DM	CVD+AF+HF	Self-reported: guilty feelings	0
w T2DM	CVD+AF+HF	Plasma vitamin D	0
w T2DM	CVD+AF+HF	Mother: AD/dementia	0
w T2DM	CVD+AF+HF	Subling: Alzheimer's/dementia	0
w T2DM	CVD+AF+HF	Mobile phone use (side of head)	0
w T2DM	CVD+AF+HF	Father: diabetes	0
w T2DM	CVD+AF+HF	Residential traffic load	0
w T2DM	CVD+AF+HF	Lamb or mutton consumption	0
w T2DM	CVD+AF+HF	Oily fish consumption	0
w T2DM	CVD+AF+HF	Type of bread	0
w T2DM	CVD+AF+HF	Self-reported: irritability	0
w T2DM	CVD+AF+HF	Sibling: hypertension	0
w T2DM	CVD+AF+HF	Father: lung cancer	0
w T2DM	CVD+AF+HF	Smoked less as a health precaution	0
w T2DM	CVD+AF+HF	Self-reported: manic symptoms	0
w T2DM	CVD+AF+HF	Pairs matching: correct	0
w T2DM	CVD+AF+HF	Mother: bowel cancer	0
w T2DM	CVD+AF+HF	GP consultation: nerves/anxiety/tension/depression	0
w T2DM	CVD+AF+HF	Portable gas or paraffin heating	0
w T2DM	CVD+AF+HF	Does not smoke	0
w T2DM	CVD+AF+HF	Fruit consumption	0
w T2DM	CVD+AF+HF	Snap-button: initial reaction time	0
w T2DM	CVD+AF+HF	Commute: cycling	0
w T2DM	CVD+AF+HF	Sibling: chronic bronchitis/emphysema	0
w T2DM	CVD+AF+HF	Sibling: breast cancer	0
w T2DM	CVD+AF+HF	Commute: public transport	0
w T2DM	CVD+AF+HF	Self-reported: recent depressive mood	0
w T2DM	CVD+AF+HF	Self-reported: recent feeling restlessness	0
w T2DM	CVD+AF+HF	Doing unpaid/voluntary work	0
w T2DM	CVD+AF+HF	Type of house	0
w T2DM	CVD+AF+HF	Recent: Financial difficulties	0
w T2DM	CVD+AF+HF	Origin country: England	0
w T2DM	CVD+AF+HF	ALT	0
w T2DM	CVD+AF+HF	PM (10μm) 2007	0
w T2DM	CVD+AF+HF	Cereal consumption	0
w T2DM	CVD+AF+HF	Preferred drink temperature	0
w T2DM	CVD+AF+HF	HbA1c	0
w T2DM	CVD+AF+HF	Education score	0
w T2DM	CVD+AF+HF	Cereal type	0
w T2DM	CVD+AF+HF	Trig	0
w T2DM	CVD+AF+HF	Sleep (hours)	0
w T2DM	CVD+AF+HF	Plasma bilirubin	0
w T2DM	CVD+AF+HF	Open solid fuel	0
w T2DM	CVD+AF+HF	Sibling: severe depression	0
w T2DM	CVD+AF+HF	Self-reported: satisfaction finances	0
w T2DM	CVD+AF+HF	Major dietary change	0
w T2DM	CVD+AF+HF	Self-reported: snoring	0
w T2DM	CVD+AF+HF	Butter type spread	0
w T2DM	CVD+AF+HF	No manic/hyper symptoms	0
w T2DM	CVD+AF+HF	Cheese consumption	-0.003813
w T2DM	CVD+AF+HF	Mother: lung cancer	-0.011245
w T2DM	CVD+AF+HF	University degree	-0.01267
w T2DM	CVD+AF+HF	Housing score	-0.013714
w T2DM	CVD+AF+HF	Self-reported: does not avoid particular foods	-0.015964
w T2DM	CVD+AF+HF	DBP	-0.019695
w T2DM	CVD+AF+HF	IGF-1	-0.02016
w T2DM	CVD+AF+HF	A(S) levels qualifications	-0.023943
w T2DM	CVD+AF+HF	Commute distance	-0.047941
w T2DM	CVD+AF+HF	Plasma albumin	-0.111986

## Sheet: w T2DM_CVD
Group	Outcome	Coefficient name	Coefficient value
w T2DM	CVD	Age (years)	0.200295
w T2DM	CVD	Cystatin C	0.186474
w T2DM	CVD	Sex	0.148487
w T2DM	CVD	Self-reported: health satisfaction	0.115916
w T2DM	CVD	Disability parking permit (blue badge)	0.065794
w T2DM	CVD	Recent: illness|injury|assault	0.05541
w T2DM	CVD	Self-reported: insomnia	0.04806
w T2DM	CVD	SBP	0.043687
w T2DM	CVD	Mother: heart disease	0.037347
w T2DM	CVD	Mother: age at death	0.036316
w T2DM	CVD	Unemployed due to illness/disability	0.035823
w T2DM	CVD	HbA1c	0.033551
w T2DM	CVD	Urine microalbumin	0.032825
w T2DM	CVD	Quit smoking due to illness	0.032546
w T2DM	CVD	Health score	0.028133
w T2DM	CVD	Neutrophill count	0.022189
w T2DM	CVD	Self-reported: recent tiredness	0.01814
w T2DM	CVD	Father: heart disease	0.015649
w T2DM	CVD	Self-reported: recent feeling restlessness	0.013352
w T2DM	CVD	Mother: chronic bronchitis|emphysema	0.013195
w T2DM	CVD	Self-reported: narcolepsy	0.012876
w T2DM	CVD	Receives: disability allowance	0.011444
w T2DM	CVD	Stopped smoking due to GP advice	0.006908
w T2DM	CVD	Sibling: heart disease	0.006636
w T2DM	CVD	Self-reported: daytime napping	0.005462
w T2DM	CVD	Portable gas or paraffin heating	0.004279
w T2DM	CVD	Sibling: stroke	0.004077
w T2DM	CVD	Testosterone	0.000397
w T2DM	CVD	MPV	0
w T2DM	CVD	Usage of hands-free devices	0
w T2DM	CVD	Phosphate	0
w T2DM	CVD	PWD	0
w T2DM	CVD	Snap-button: initial reaction time	0
w T2DM	CVD	Urine sodium	0
w T2DM	CVD	Sibling: Parkinson's disease	0
w T2DM	CVD	Unemployed	0
w T2DM	CVD	Processed meat intake	0
w T2DM	CVD	Private healthcare	0
w T2DM	CVD	Ehnicity	0
w T2DM	CVD	PM 2.5-10um	0
w T2DM	CVD	Father: Parkinson's	0
w T2DM	CVD	Salt intake	0
w T2DM	CVD	PM (10μm) 2007	0
w T2DM	CVD	Nearby traffic intensity	0
w T2DM	CVD	Beef consumption	0
w T2DM	CVD	Self-reported: recent depressive mood	0
w T2DM	CVD	Plasma Urea	0
w T2DM	CVD	Does not consume wheat	0
w T2DM	CVD	Self-reported: worrier/anxious feelings	0
w T2DM	CVD	Sibling: diabetes	0
w T2DM	CVD	CSE-equivalent	0
w T2DM	CVD	Type non-butter spread	0
w T2DM	CVD	Dietary variation	0
w T2DM	CVD	Residential traffic load	0
w T2DM	CVD	Origin country: Wales	0
w T2DM	CVD	Haematocrit (%)	0
w T2DM	CVD	Proximity: nearest road	0
w T2DM	CVD	Father: bowel cancer	0
w T2DM	CVD	HLR	0
w T2DM	CVD	Looking after home and/or family	0
w T2DM	CVD	GGT	0
w T2DM	CVD	Plasma urate	0
w T2DM	CVD	Grip strength (right hand)	0
w T2DM	CVD	Living with unrelated individuals	0
w T2DM	CVD	Attendance allowance	0
w T2DM	CVD	Living with indirect relative	0
w T2DM	CVD	Does not smoke	0
w T2DM	CVD	Self-reported: no. depressive episodes	0
w T2DM	CVD	Fat mass (trunk)	0
w T2DM	CVD	Sleep (hours)	0
w T2DM	CVD	ALT	0
w T2DM	CVD	AST	0
w T2DM	CVD	Pork consumption	0
w T2DM	CVD	No. glasses of water	0
w T2DM	CVD	Age completed education	0
w T2DM	CVD	Seated height	0
w T2DM	CVD	Self-reported: manic - more talkative	0
w T2DM	CVD	Weekly mobile phone use	0
w T2DM	CVD	Fruit consumption	0
w T2DM	CVD	Mobile phone use (years)	0
w T2DM	CVD	Self-reported: satisfaction family relationship	0
w T2DM	CVD	Type of coffee	0
w T2DM	CVD	Lamb or mutton consumption	0
w T2DM	CVD	Mother: bowel cancer	0
w T2DM	CVD	Plasma vitamin D	0
w T2DM	CVD	Commute: cycling	0
w T2DM	CVD	Self-reported: lack of creativity	0
w T2DM	CVD	GP consultation: nerves/anxiety/tension/depression	0
w T2DM	CVD	Oil heater	0
w T2DM	CVD	Lymphocyte count	0
w T2DM	CVD	Self-reported: nervous person	0
w T2DM	CVD	Eosinophill (%)	0
w T2DM	CVD	Preferred drink temperature	0
w T2DM	CVD	Self-reported: suffers from mood swings	0
w T2DM	CVD	Plasma creat	0
w T2DM	CVD	Living with sibling	0
w T2DM	CVD	Major road proximity	0
w T2DM	CVD	Employment status	0
w T2DM	CVD	Living with parents	0
w T2DM	CVD	Butter type spread	0
w T2DM	CVD	LDL-C	0
w T2DM	CVD	No manic/hyper symptoms	0
w T2DM	CVD	Self-reported: easy of waking-up	0
w T2DM	CVD	O-levels/GCSEs	0
w T2DM	CVD	ALP	0
w T2DM	CVD	IGF-1	0
w T2DM	CVD	Glucose	0
w T2DM	CVD	Quite smoking due to financial reasons	0
w T2DM	CVD	Self-reported: manic symptoms	0
w T2DM	CVD	Tobacco exposure outside home	0
w T2DM	CVD	Bread consumption	0
w T2DM	CVD	CRP	0
w T2DM	CVD	Gas central heating	0
w T2DM	CVD	Housing score	0
w T2DM	CVD	Monocyte count	0
w T2DM	CVD	Solid fuel heating	0
w T2DM	CVD	Years at current address	0
w T2DM	CVD	Urine creat	0
w T2DM	CVD	Father: chronic bronchitis/emphysema	0
w T2DM	CVD	Self-reported: illness/injury/assault	0
w T2DM	CVD	Shift work	0
w T2DM	CVD	Self-reported: miserableness	0
w T2DM	CVD	Pairs matching: time	0
w T2DM	CVD	Bilirubin	0
w T2DM	CVD	Father: hypertension	0
w T2DM	CVD	Type of house	0
w T2DM	CVD	SHBG	0
w T2DM	CVD	Self-reported: sudden death family	0
w T2DM	CVD	Mother: stroke	0
w T2DM	CVD	Living with grandchild	0
w T2DM	CVD	Seen a psychiatrist for nerves/anxiety/tension/depression	0
w T2DM	CVD	Other professional qualification (nursing/teaching)	0
w T2DM	CVD	Subling: Alzheimer's/dementia	0
w T2DM	CVD	Summed MET (min)	0
w T2DM	CVD	Self-reported: loneliness	0
w T2DM	CVD	Electric storage heating	0
w T2DM	CVD	Work/job satisfaction	0
w T2DM	CVD	Mother: Parkinson's	0
w T2DM	CVD	Self-reported: tense	0
w T2DM	CVD	Self-reported: sensitivity	0
w T2DM	CVD	Estimated trunk mass	0
w T2DM	CVD	Father: stroke	0
w T2DM	CVD	Basophill (%)	0
w T2DM	CVD	Cooked vegetable portions	0
w T2DM	CVD	Self-reported: recent feelings of disinterest	0
w T2DM	CVD	Type of milk	0
w T2DM	CVD	Physical demanding job	0
w T2DM	CVD	Neuroticism score	0
w T2DM	CVD	Father: age	0
w T2DM	CVD	LP[a]	0
w T2DM	CVD	Self-reported: fed-up feelings	0
w T2DM	CVD	Mobile phone use (side of head)	0
w T2DM	CVD	Oestradiol	0
w T2DM	CVD	Age quit smoking (cig)	0
w T2DM	CVD	Education score	0
w T2DM	CVD	Snap-button: times pressed	0
w T2DM	CVD	Self-reported: happiness	0
w T2DM	CVD	Plays computer games	0
w T2DM	CVD	Quit smoking as a health precaution	0
w T2DM	CVD	Risk taking	0
w T2DM	CVD	Basophills	0
w T2DM	CVD	Trig	0
w T2DM	CVD	Self-reported: manic for 2 days	0
w T2DM	CVD	Job: walking or standing	0
w T2DM	CVD	Cereal consumption	0
w T2DM	CVD	Self-reported: snoring	0
w T2DM	CVD	Recommended level of physical activity	0
w T2DM	CVD	Total plasma protein	0
w T2DM	CVD	Mother: breast cancer	0
w T2DM	CVD	Poultry consumption	0
w T2DM	CVD	No. of sisters	0
w T2DM	CVD	Dried fruit consumption	0
w T2DM	CVD	Sibling: severe depression	0
w T2DM	CVD	Mother: diabetes	0
w T2DM	CVD	Open fire heating	0
w T2DM	CVD	Self-reported: no. unenthusiastic episodes	0
w T2DM	CVD	MCH	0
w T2DM	CVD	Self-reported: irritability	0
w T2DM	CVD	Difference smoking (10-years)	0
w T2DM	CVD	NRBC	0
w T2DM	CVD	No. brothers	0
w T2DM	CVD	Coffee consumption	0
w T2DM	CVD	Sibling: hypertension	0
w T2DM	CVD	Smoked less as a health precaution	0
w T2DM	CVD	RDW	0
w T2DM	CVD	Commute: walking	0
w T2DM	CVD	Hip circ	0
w T2DM	CVD	Origin country: England	0
w T2DM	CVD	Self-reported: manic needed less sleep	0
w T2DM	CVD	Full/part-time student	0
w T2DM	CVD	Commute: public transport	0
w T2DM	CVD	Smoked less due to GP advice	0
w T2DM	CVD	Heating: gas fire	0
w T2DM	CVD	Living with grandparent	0
w T2DM	CVD	NVQ/HND/HNC-equivalent	0
w T2DM	CVD	Siblings: lung cancer	0
w T2DM	CVD	PCT	0
w T2DM	CVD	Neutrophill (%)	0
w T2DM	CVD	Pairs matching: correct	0
w T2DM	CVD	Non-oily fish consumption	0
w T2DM	CVD	Suffers from nerves	0
w T2DM	CVD	Self-reported: morning/evening person	0
w T2DM	CVD	Plasma calcium	0
w T2DM	CVD	Father: diabetes	0
w T2DM	CVD	Cereal type	0
w T2DM	CVD	No. people in household	0
w T2DM	CVD	MET (min) vigorous activity	0
w T2DM	CVD	Smoked less due to illness	0
w T2DM	CVD	Father: lung cancer	0
w T2DM	CVD	Mother: high blood pressure	0
w T2DM	CVD	Smoked less due to finances	0
w T2DM	CVD	Doing unpaid/voluntary work	0
w T2DM	CVD	Lives with partner	0
w T2DM	CVD	Sibling: bowel cancer	0
w T2DM	CVD	Self-reported: guilty feelings	0
w T2DM	CVD	Sibling: chronic bronchitis/emphysema	0
w T2DM	CVD	Open solid fuel	0
w T2DM	CVD	Sibling: prostate cancer	0
w T2DM	CVD	Recent: Financial difficulties	0
w T2DM	CVD	Rheumatoid factor	0
w T2DM	CVD	Major dietary change	0
w T2DM	CVD	Raw vegetable consumption	0
w T2DM	CVD	MRV	0
w T2DM	CVD	Recent: death of partner	0
w T2DM	CVD	Eats eggs/food containing eggs	0
w T2DM	CVD	Monocyte (%)	0
w T2DM	CVD	Traffic nearest major road	0
w T2DM	CVD	Self-reported: does not avoid particular foods	-0.001578
w T2DM	CVD	No. vehicles in household	-0.002664
w T2DM	CVD	HDL-C	-0.003961
w T2DM	CVD	DBP	-0.004638
w T2DM	CVD	Type of bread	-0.006169
w T2DM	CVD	Average household income	-0.009294
w T2DM	CVD	Oily fish consumption	-0.009805
w T2DM	CVD	University degree	-0.014483
w T2DM	CVD	Cheese consumption	-0.024868
w T2DM	CVD	A(S) levels qualifications	-0.031849
w T2DM	CVD	Commute distance	-0.040953
w T2DM	CVD	Plasma albumin	-0.069475

## Sheet: w T2DM_CHD
Group	Outcome	Coefficient name	Coefficient value
w T2DM	CHD	Cystatin C	0.165163
w T2DM	CHD	Age (years)	0.140867
w T2DM	CHD	Self-reported: health satisfaction	0.129275
w T2DM	CHD	Sex	0.117898
w T2DM	CHD	Self-reported: insomnia	0.064303
w T2DM	CHD	Recent: illness|injury|assault	0.04729
w T2DM	CHD	Disability parking permit (blue badge)	0.046316
w T2DM	CHD	Urine microalbumin	0.034466
w T2DM	CHD	Self-reported: recent tiredness	0.030767
w T2DM	CHD	Quit smoking due to illness	0.020266
w T2DM	CHD	Father: heart disease	0.019482
w T2DM	CHD	Health score	0.019481
w T2DM	CHD	Mother: age at death	0.018864
w T2DM	CHD	Self-reported: narcolepsy	0.017912
w T2DM	CHD	Mother: heart disease	0.017715
w T2DM	CHD	Suffers from nerves	0.014371
w T2DM	CHD	Unemployed due to illness/disability	0.012607
w T2DM	CHD	Snap-button: initial reaction time	0.012476
w T2DM	CHD	SBP	0.012271
w T2DM	CHD	Neutrophill count	0.008838
w T2DM	CHD	Receives: disability allowance	0.008835
w T2DM	CHD	Trig	0.006041
w T2DM	CHD	Self-reported: loneliness	0.005499
w T2DM	CHD	Siblings: lung cancer	0.003312
w T2DM	CHD	Self-reported: recent feeling restlessness	0.002913
w T2DM	CHD	Sibling: heart disease	0.001726
w T2DM	CHD	Self-reported: happiness	0.001078
w T2DM	CHD	Plasma creat	0.001027
w T2DM	CHD	Self-reported: does not avoid particular foods	0
w T2DM	CHD	Job: walking or standing	0
w T2DM	CHD	Self-reported: no. depressive episodes	0
w T2DM	CHD	Sibling: stroke	0
w T2DM	CHD	CRP	0
w T2DM	CHD	Father: severe depression	0
w T2DM	CHD	Unemployed	0
w T2DM	CHD	Fat mass (trunk)	0
w T2DM	CHD	Plasma calcium	0
w T2DM	CHD	Neuroticism score	0
w T2DM	CHD	Seen a psychiatrist for nerves/anxiety/tension/depression	0
w T2DM	CHD	Employment status	0
w T2DM	CHD	HbA1c	0
w T2DM	CHD	Self-reported: lack of creativity	0
w T2DM	CHD	O-levels/GCSEs	0
w T2DM	CHD	IGF-1	0
w T2DM	CHD	Commute: public transport	0
w T2DM	CHD	PWD	0
w T2DM	CHD	Sibling: severe depression	0
w T2DM	CHD	Education score	0
w T2DM	CHD	Summed MET (min)	0
w T2DM	CHD	ALP	0
w T2DM	CHD	Attendance allowance	0
w T2DM	CHD	No. people in household	0
w T2DM	CHD	Work/job satisfaction	0
w T2DM	CHD	Usage of hands-free devices	0
w T2DM	CHD	Father: age	0
w T2DM	CHD	Sleep (hours)	0
w T2DM	CHD	PCT	0
w T2DM	CHD	Eosinophill (%)	0
w T2DM	CHD	Eats eggs/food containing eggs	0
w T2DM	CHD	Self-reported: manic - more talkative	0
w T2DM	CHD	Mother: chronic bronchitis|emphysema	0
w T2DM	CHD	Tobacco exposure outside home	0
w T2DM	CHD	NRBC	0
w T2DM	CHD	Mobile phone use (side of head)	0
w T2DM	CHD	Ehnicity	0
w T2DM	CHD	NVQ/HND/HNC-equivalent	0
w T2DM	CHD	Mother: AD/dementia	0
w T2DM	CHD	Self-reported: manic symptoms	0
w T2DM	CHD	AST	0
w T2DM	CHD	Monocyte count	0
w T2DM	CHD	CSE-equivalent	0
w T2DM	CHD	Type non-butter spread	0
w T2DM	CHD	No manic/hyper symptoms	0
w T2DM	CHD	Portable gas or paraffin heating	0
w T2DM	CHD	Self-reported: guilty feelings	0
w T2DM	CHD	Cereal type	0
w T2DM	CHD	ALT	0
w T2DM	CHD	Age quit smoking (cig)	0
w T2DM	CHD	Self-reported: satisfaction finances	0
w T2DM	CHD	No. vehicles in household	0
w T2DM	CHD	Lamb or mutton consumption	0
w T2DM	CHD	Mother: bowel cancer	0
w T2DM	CHD	Lymphocyte count	0
w T2DM	CHD	Self-reported: daytime napping	0
w T2DM	CHD	Cooked vegetable portions	0
w T2DM	CHD	GP consultation: nerves/anxiety/tension/depression	0
w T2DM	CHD	Living with grandchild	0
w T2DM	CHD	Pork consumption	0
w T2DM	CHD	Smoked less due to finances	0
w T2DM	CHD	Recent: death of partner	0
w T2DM	CHD	Subling: Alzheimer's/dementia	0
w T2DM	CHD	Father: diabetes	0
w T2DM	CHD	Self-reported: sudden death family	0
w T2DM	CHD	Self-reported: worries after embarrassment	0
w T2DM	CHD	Father: chronic bronchitis/emphysema	0
w T2DM	CHD	Does not smoke	0
w T2DM	CHD	Mother: depression	0
w T2DM	CHD	Father: bowel cancer	0
w T2DM	CHD	Urine potassium	0
w T2DM	CHD	Urine sodium	0
w T2DM	CHD	Age completed education	0
w T2DM	CHD	Testosterone	0
w T2DM	CHD	PM (10μm) 2007	0
w T2DM	CHD	Plasma vitamin D	0
w T2DM	CHD	Plays computer games	0
w T2DM	CHD	Total plasma protein	0
w T2DM	CHD	Living with indirect relative	0
w T2DM	CHD	DBP	0
w T2DM	CHD	Pairs matching: time	0
w T2DM	CHD	Self-reported: morning/evening person	0
w T2DM	CHD	Physical demanding job	0
w T2DM	CHD	Oily fish consumption	0
w T2DM	CHD	Sibling: chronic bronchitis/emphysema	0
w T2DM	CHD	Bread consumption	0
w T2DM	CHD	MCH	0
w T2DM	CHD	MSCV	0
w T2DM	CHD	Sibling: diabetes	0
w T2DM	CHD	Lives with partner	0
w T2DM	CHD	Recent: marital separation/divorce	0
w T2DM	CHD	Looking after home and/or family	0
w T2DM	CHD	Self-reported: worrier/anxious feelings	0
w T2DM	CHD	Grip strength (right hand)	0
w T2DM	CHD	Quite smoking due to financial reasons	0
w T2DM	CHD	Cheese consumption	0
w T2DM	CHD	Haematocrit (%)	0
w T2DM	CHD	Residential traffic load	0
w T2DM	CHD	Self-reported: sensitivity	0
w T2DM	CHD	Preferred drink temperature	0
w T2DM	CHD	Processed meat intake	0
w T2DM	CHD	Sibling: bowel cancer	0
w T2DM	CHD	Tea consumption	0
w T2DM	CHD	Monocyte (%)	0
w T2DM	CHD	Sibling: prostate cancer	0
w T2DM	CHD	Open solid fuel	0
w T2DM	CHD	Self-reported: friendship satisfaction	0
w T2DM	CHD	Electric storage heating	0
w T2DM	CHD	Living with sibling	0
w T2DM	CHD	Self-reported: recent feelings of disinterest	0
w T2DM	CHD	Self-reported: illness/injury/assault	0
w T2DM	CHD	Rheumatoid factor	0
w T2DM	CHD	Glucose	0
w T2DM	CHD	Open fire heating	0
w T2DM	CHD	Years at current address	0
w T2DM	CHD	Living with parents	0
w T2DM	CHD	Recent: Financial difficulties	0
w T2DM	CHD	Average household income	0
w T2DM	CHD	Cereal consumption	0
w T2DM	CHD	Origin country: Scotland	0
w T2DM	CHD	MPV	0
w T2DM	CHD	Type of coffee	0
w T2DM	CHD	Poultry consumption	0
w T2DM	CHD	Sibling: hypertension	0
w T2DM	CHD	Mother: diabetes	0
w T2DM	CHD	Does not consume dairy	0
w T2DM	CHD	Mobile phone use (years)	0
w T2DM	CHD	Nearby road length	0
w T2DM	CHD	Commute: cycling	0
w T2DM	CHD	Raw vegetable consumption	0
w T2DM	CHD	Self-reported: manic for 2 days	0
w T2DM	CHD	Origin country: Wales	0
w T2DM	CHD	Plasma Urea	0
w T2DM	CHD	Fruit consumption	0
w T2DM	CHD	Father: hypertension	0
w T2DM	CHD	Heating: gas hob|gas cooker	0
w T2DM	CHD	Father: AD/dementia	0
w T2DM	CHD	No. of sisters	0
w T2DM	CHD	PM 2.5-10um	0
w T2DM	CHD	RDW	0
w T2DM	CHD	Private healthcare	0
w T2DM	CHD	Doing unpaid/voluntary work	0
w T2DM	CHD	Dried fruit consumption	0
w T2DM	CHD	Self-reported: suffers from mood swings	0
w T2DM	CHD	Self-reported: no. unenthusiastic episodes	0
w T2DM	CHD	MET (min) vigorous activity	0
w T2DM	CHD	Oil heater	0
w T2DM	CHD	Neutrophill (%)	0
w T2DM	CHD	GGT	0
w T2DM	CHD	Self-reported: miserableness	0
w T2DM	CHD	Major dietary change	0
w T2DM	CHD	No. brothers	0
w T2DM	CHD	Self-reported: manic needed less sleep	0
w T2DM	CHD	SHBG	0
w T2DM	CHD	MCHC	0
w T2DM	CHD	Estimated trunk mass	0
w T2DM	CHD	Salt intake	0
w T2DM	CHD	Oestradiol	0
w T2DM	CHD	Does not consume wheat	0
w T2DM	CHD	Seated height	0
w T2DM	CHD	Butter type spread	0
w T2DM	CHD	Living with unrelated individuals	0
w T2DM	CHD	Self-reported: satisfaction family relationship	0
w T2DM	CHD	Heating: gas fire	0
w T2DM	CHD	Type of bread	0
w T2DM	CHD	Self-reported: recent depressive mood	0
w T2DM	CHD	Plasma urate	0
w T2DM	CHD	Weekly mobile phone use	0
w T2DM	CHD	Father: lung cancer	0
w T2DM	CHD	Phosphate	0
w T2DM	CHD	Shift work	0
w T2DM	CHD	Proximity: nearest road	0
w T2DM	CHD	Recommended level of physical activity	0
w T2DM	CHD	Other professional qualification (nursing/teaching)	0
w T2DM	CHD	LDL-C	0
w T2DM	CHD	Beef consumption	0
w T2DM	CHD	Snap-button: times pressed	0
w T2DM	CHD	LP[a]	0
w T2DM	CHD	Stopped smoking due to GP advice	0
w T2DM	CHD	Mother: breast cancer	0
w T2DM	CHD	Difference smoking (10-years)	0
w T2DM	CHD	Commute: walking	0
w T2DM	CHD	HLR	0
w T2DM	CHD	Type of milk	0
w T2DM	CHD	Self-reported: easy of waking-up	0
w T2DM	CHD	Father: Parkinson's	0
w T2DM	CHD	Does not smoke	0
w T2DM	CHD	Self-reported: irritability	0
w T2DM	CHD	Hip circ	0
w T2DM	CHD	Self-reported: tense	0
w T2DM	CHD	Basophills	0
w T2DM	CHD	Sibling: breast cancer	0
w T2DM	CHD	Living with grandparent	0
w T2DM	CHD	Self-reported: snoring	0
w T2DM	CHD	Housing score	0
w T2DM	CHD	Coffee consumption	0
w T2DM	CHD	Self-reported: fed-up feelings	0
w T2DM	CHD	Self-reported: nervous person	0
w T2DM	CHD	Bilirubin	0
w T2DM	CHD	Father: prostate cancer	0
w T2DM	CHD	University degree	-0.002313
w T2DM	CHD	HDL-C	-0.022536
w T2DM	CHD	A(S) levels qualifications	-0.022755
w T2DM	CHD	Plasma albumin	-0.033606
w T2DM	CHD	Commute distance	-0.059405

## Sheet: w T2DM_HF
Group	Outcome	Coefficient name	Coefficient value
w T2DM	HF	Age (years)	0.350698
w T2DM	HF	Sex	0.242054
w T2DM	HF	Cystatin C	0.210096
w T2DM	HF	Plasma urate	0.190495
w T2DM	HF	HbA1c	0.178038
w T2DM	HF	SBP	0.130817
w T2DM	HF	Fat mass (trunk)	0.125355
w T2DM	HF	RDW	0.099353
w T2DM	HF	Does not consume wheat	0.085296
w T2DM	HF	Disability parking permit (blue badge)	0.083035
w T2DM	HF	Change in mobile phone use	0.079999
w T2DM	HF	Father: lung cancer	0.072554
w T2DM	HF	LP[a]	0.063658
w T2DM	HF	Neutrophill count	0.056219
w T2DM	HF	Phosphate	0.055331
w T2DM	HF	Sibling: stroke	0.052367
w T2DM	HF	Housing: renting/owning	0.050869
w T2DM	HF	Self-reported: daytime napping	0.045549
w T2DM	HF	Mother: chronic bronchitis|emphysema	0.040082
w T2DM	HF	Sleep (hours)	0.032651
w T2DM	HF	Plasma Urea	0.032167
w T2DM	HF	Self-reported: narcolepsy	0.029085
w T2DM	HF	Recent: illness|injury|assault	0.028426
w T2DM	HF	Open fire heating	0.02781
w T2DM	HF	Unemployed due to illness/disability	0.024206
w T2DM	HF	Plays computer games	0.023124
w T2DM	HF	Self-reported: sudden death family	0.022831
w T2DM	HF	Suffers from nerves	0.021996
w T2DM	HF	Pairs matching: time	0.021609
w T2DM	HF	Mother: heart disease	0.019815
w T2DM	HF	Recent: death of partner	0.01818
w T2DM	HF	Years at current address	0.01781
w T2DM	HF	Unemployed	0.014976
w T2DM	HF	HLR	0.012737
w T2DM	HF	No. glasses of water	0.009592
w T2DM	HF	Urine microalbumin	0.00843
w T2DM	HF	Snap-button: initial reaction time	0.006335
w T2DM	HF	Self-reported: health satisfaction	0.004606
w T2DM	HF	Butter type spread	0.004424
w T2DM	HF	Snap-button: times pressed	0.004018
w T2DM	HF	Type of bread	0
w T2DM	HF	MPV	0
w T2DM	HF	Non-oily fish consumption	0
w T2DM	HF	Physical demanding job	0
w T2DM	HF	Quit smoking as a health precaution	0
w T2DM	HF	Heating: gas fire	0
w T2DM	HF	Haematocrit (%)	0
w T2DM	HF	MCH	0
w T2DM	HF	Pairs matching: correct	0
w T2DM	HF	Origin country: Wales	0
w T2DM	HF	Seated height	0
w T2DM	HF	Health score	0
w T2DM	HF	Testosterone	0
w T2DM	HF	Quite smoking due to financial reasons	0
w T2DM	HF	Father: heart disease	0
w T2DM	HF	Father: hypertension	0
w T2DM	HF	Recent: Financial difficulties	0
w T2DM	HF	Tea consumption	0
w T2DM	HF	Lymphocyte count	0
w T2DM	HF	Self-reported: sensitivity	0
w T2DM	HF	Self-reported: fed-up feelings	0
w T2DM	HF	Self-reported: nervous person	0
w T2DM	HF	ALT	0
w T2DM	HF	Living with sibling	0
w T2DM	HF	Self-reported: satisfaction finances	0
w T2DM	HF	Neutrophill (%)	0
w T2DM	HF	Father: severe depression	0
w T2DM	HF	Self-reported: death of a close relative	0
w T2DM	HF	Dietary variation	0
w T2DM	HF	Beef consumption	0
w T2DM	HF	Self-reported: snoring	0
w T2DM	HF	Portable gas or paraffin heating	0
w T2DM	HF	Manic/hyper: increased activity	0
w T2DM	HF	MRV	0
w T2DM	HF	Mother: bowel cancer	0
w T2DM	HF	MET (min) vigorous activity	0
w T2DM	HF	Private healthcare	0
w T2DM	HF	IGF-1	0
w T2DM	HF	Smoked less due to finances	0
w T2DM	HF	Smoked less as a health precaution	0
w T2DM	HF	Attendance allowance	0
w T2DM	HF	Self-reported: irritability	0
w T2DM	HF	Stopped smoking due to GP advice	0
w T2DM	HF	Cooked vegetable portions	0
w T2DM	HF	Does not smoke	0
w T2DM	HF	Smoked less due to GP advice	0
w T2DM	HF	Self-reported: worrier/anxious feelings	0
w T2DM	HF	No. brothers	0
w T2DM	HF	Sibling: chronic bronchitis/emphysema	0
w T2DM	HF	Doing unpaid/voluntary work	0
w T2DM	HF	GP consultation: nerves/anxiety/tension/depression	0
w T2DM	HF	Mother: stroke	0
w T2DM	HF	Neuroticism score	0
w T2DM	HF	Hip circ	0
w T2DM	HF	NO2 (2006)	0
w T2DM	HF	Plasma vitamin D	0
w T2DM	HF	Urine potassium	0
w T2DM	HF	Oil heater	0
w T2DM	HF	Full/part-time student	0
w T2DM	HF	Bread consumption	0
w T2DM	HF	Father: prostate cancer	0
w T2DM	HF	Processed meat intake	0
w T2DM	HF	Father: stroke	0
w T2DM	HF	Shift work	0
w T2DM	HF	Sibling: heart disease	0
w T2DM	HF	ALP	0
w T2DM	HF	Living with unrelated individuals	0
w T2DM	HF	Self-reported: recent depressive mood	0
w T2DM	HF	Job: walking or standing	0
w T2DM	HF	Basophill (%)	0
w T2DM	HF	Traffic nearest major road	0
w T2DM	HF	Coffee consumption	0
w T2DM	HF	Cereal consumption	0
w T2DM	HF	PM 2.5-10um	0
w T2DM	HF	PCT	0
w T2DM	HF	Self-reported: recent feelings of disinterest	0
w T2DM	HF	SHBG	0
w T2DM	HF	Work/job satisfaction	0
w T2DM	HF	CSE-equivalent	0
w T2DM	HF	Total plasma protein	0
w T2DM	HF	Does not consume dairy	0
w T2DM	HF	Self-reported: manic - more talkative	0
w T2DM	HF	Smoked less due to illness	0
w T2DM	HF	Eats eggs/food containing eggs	0
w T2DM	HF	No. of sisters	0
w T2DM	HF	Self-reported: insomnia	0
w T2DM	HF	Weekly mobile phone use	0
w T2DM	HF	Self-reported: friendship satisfaction	0
w T2DM	HF	Lamb or mutton consumption	0
w T2DM	HF	Pulse rate	0
w T2DM	HF	Self-reported: loneliness	0
w T2DM	HF	Electric storage heating	0
w T2DM	HF	Self-reported: no. unenthusiastic episodes	0
w T2DM	HF	Father: diabetes	0
w T2DM	HF	Dried fruit consumption	0
w T2DM	HF	Other professional qualification (nursing/teaching)	0
w T2DM	HF	Pork consumption	0
w T2DM	HF	Looking after home and/or family	0
w T2DM	HF	Mother: age at death	0
w T2DM	HF	PWD	0
w T2DM	HF	Type of milk	0
w T2DM	HF	Education score	0
w T2DM	HF	Ehnicity	0
w T2DM	HF	Basophills	0
w T2DM	HF	Commute: cycling	0
w T2DM	HF	University degree	0
w T2DM	HF	Sibling: diabetes	0
w T2DM	HF	GGT	0
w T2DM	HF	Siblings: lung cancer	0
w T2DM	HF	Type of house	0
w T2DM	HF	Salt intake	0
w T2DM	HF	Trig	0
w T2DM	HF	Receives: disability allowance	0
w T2DM	HF	Oily fish consumption	0
w T2DM	HF	No. vehicles in household	0
w T2DM	HF	PM (10μm) 2007	0
w T2DM	HF	Self-reported: recent tiredness	0
w T2DM	HF	Open solid fuel	0
w T2DM	HF	Self-reported: manic symptoms	0
w T2DM	HF	O-levels/GCSEs	0
w T2DM	HF	Oestradiol	0
w T2DM	HF	Father: age	0
w T2DM	HF	Mother: depression	0
w T2DM	HF	Plasma calcium	0
w T2DM	HF	Living with grandparent	0
w T2DM	HF	Usage of hands-free devices	0
w T2DM	HF	Fruit consumption	0
w T2DM	HF	Sibling: breast cancer	0
w T2DM	HF	CRP	0
w T2DM	HF	Glucose	0
w T2DM	HF	Sibling: severe depression	0
w T2DM	HF	Eosinophill (%)	0
w T2DM	HF	Major dietary change	0
w T2DM	HF	Subling: Alzheimer's/dementia	0
w T2DM	HF	Mother: diabetes	0
w T2DM	HF	Poultry consumption	0
w T2DM	HF	Monocyte count	0
w T2DM	HF	Estimated trunk mass	0
w T2DM	HF	Age quit smoking (cig)	0
w T2DM	HF	Mother: high blood pressure	0
w T2DM	HF	Bilirubin	0
w T2DM	HF	Monocyte (%)	0
w T2DM	HF	Self-reported: satisfaction family relationship	0
w T2DM	HF	Self-reported: worries after embarrassment	0
w T2DM	HF	Proximity: nearest major road	0
w T2DM	HF	Self-reported: no. depressive episodes	0
w T2DM	HF	MCHC	0
w T2DM	HF	Quit smoking due to illness	0
w T2DM	HF	Commute: walking	0
w T2DM	HF	Commute distance	0
w T2DM	HF	Tobacco exposure outside home	0
w T2DM	HF	Commute: public transport	0
w T2DM	HF	Proximity: nearest road	0
w T2DM	HF	Mother: breast cancer	0
w T2DM	HF	No manic/hyper symptoms	0
w T2DM	HF	NVQ/HND/HNC-equivalent	0
w T2DM	HF	LDL-C	0
w T2DM	HF	Sibling: bowel cancer	0
w T2DM	HF	Difference smoking (10-years)	0
w T2DM	HF	No. people in household	-0.000263
w T2DM	HF	Father: Parkinson's	-0.001343
w T2DM	HF	Self-reported: tense	-0.001532
w T2DM	HF	Average household income	-0.002861
w T2DM	HF	DBP	-0.003077
w T2DM	HF	Summed MET (min)	-0.003234
w T2DM	HF	Age completed education	-0.004371
w T2DM	HF	HDL-C	-0.005689
w T2DM	HF	Origin country: England	-0.011761
w T2DM	HF	Mobile phone use (years)	-0.013515
w T2DM	HF	Nearby road length	-0.014856
w T2DM	HF	Housing score	-0.023715
w T2DM	HF	Preferred drink temperature	-0.02508
w T2DM	HF	A(S) levels qualifications	-0.026856
w T2DM	HF	Father: AD/dementia	-0.035314
w T2DM	HF	Mother: AD/dementia	-0.048111
w T2DM	HF	Self-reported: guilty feelings	-0.058946
w T2DM	HF	Heating: gas hob|gas cooker	-0.070363
w T2DM	HF	Grip strength (right hand)	-0.072384
w T2DM	HF	Sibling: prostate cancer	-0.073953
w T2DM	HF	Plasma creat	-0.081319
w T2DM	HF	Recommended level of physical activity	-0.0842
w T2DM	HF	Urine sodium	-0.088797
w T2DM	HF	Self-reported: does not avoid particular foods	-0.098494
w T2DM	HF	Plasma albumin	-0.108859

[truncated: 8 more sheets: w T2DM_AF, w T2DM_Is. Stroke, w T2DM&CVD_CVD+AF+HF, w T2DM&CVD_CVD, w T2DM&CVD_CHD, w T2DM&CVD_HF, w T2DM&CVD_AF, w T2DM&CVD_Is. Stroke]
