# Supplementary material for: Identifying and ranking non-traditional risk factors for cardiovascular disease prediction in people with type 2 diabetes
Source: Commun Med (Lond). 2025 Mar 14;5:77. doi: 10.1038/s43856-025-00785-y (PMC11906859; doi:10.1038/s43856-025-00785-y)
Supplement: Supplementary file 6 — Supplementary Data 4 [file 43856_2025_785_MOESM6_ESM.xlsx]

## Sheet: wo T2DMorCVD_CVD+AF+HF
Data field id	Description	UKB category id	UKB category description	Mean permuted feature importance (change in c-statistic)	Std after permuted feature importance (change in c-statistic)	Outcome	Feature rank
age_defined_baseline	Age (years)	basic_characteristics	Basic characteristics	0.00613	0.000702	CVD+AF+HF	1
30720	Cystatin C	17518	Blood biochemistry - Blood assays - Biological samples	0.003845	0.000379	CVD+AF+HF	2
genetic_sex	Sex	basic_characteristics	Basic characteristics	0.002732	0.000218	CVD+AF+HF	3
30850	Testosterone	17518	Blood biochemistry - Blood assays - Biological samples	0.002284	0.000294	CVD+AF+HF	4
4080	SBP	100011	Assessment centre - Physical measures - Blood pressure	0.001217	0.000108	CVD+AF+HF	5
20111	Sibling: heart disease	100034	Family history - Touchscreen - Assessment Centre	0.001216	0.000137	CVD+AF+HF	6
30500	Urine microalbumin	100083	Urine assays - Biological samples	0.000989	0.000138	CVD+AF+HF	7
23130	Estimated trunk mass	100009	Body composition by impedance - Anthropometry - Physical measures - Assessment Centre	0.000936	0.000152	CVD+AF+HF	8
30750	HbA1c	17518	Blood biochemistry - Blood assays - Biological samples	0.000917	9.8e-05	CVD+AF+HF	9
30710	CRP	17518	Blood biochemistry - Blood assays - Biological samples	0.000877	0.000158	CVD+AF+HF	10
6145	Recent: illness|injury|assault	100060	Mental health - Psychosocial factors - Touchscreen - Assessment Centre	0.000772	0.000116	CVD+AF+HF	11
4548	Self-reported: health satisfaction	100060	Mental health - Psychosocial factors - Touchscreen - Assessment Centre	0.000677	6.9e-05	CVD+AF+HF	12
30880	Plasma urate	17518	Blood biochemistry - Blood assays - Biological samples	0.000651	0.00013	CVD+AF+HF	13
6146	Disability parking permit (blue badge)	100067	Other sociodemographic factors - Sociodemographics - Touchscreen - Assessment Centre	0.000604	0.000154	CVD+AF+HF	14
30070	RDW	100081	Blood count - Blood assays - Biological samples	0.000587	7.3e-05	CVD+AF+HF	15
30130	Monocyte count	100081	Blood count - Blood assays - Biological samples	0.000581	6.1e-05	CVD+AF+HF	16
6157	Quit smoking due to illness	100058	Smoking - Lifestyle and environment - Touchscreen - Assessment Centre	0.000572	0.000141	CVD+AF+HF	17
23128	Fat mass (trunk)	100009	Body composition by impedance - Anthropometry - Physical measures - Assessment Centre	0.000496	0.000139	CVD+AF+HF	18
845	Age completed education	100063	Education - Sociodemographics - Touchscreen - Assessment Centre	0.000405	0.000135	CVD+AF+HF	19
3526	Mother: age at death	100034	Family history - Touchscreen - Assessment Centre	0.000401	0.000213	CVD+AF+HF	20
20110	Mother: heart disease	100034	Family history - Touchscreen - Assessment Centre	0.000393	3.7e-05	CVD+AF+HF	21
30760	HDL-C	17518	Blood biochemistry - Blood assays - Biological samples	0.000377	8.3e-05	CVD+AF+HF	22
1190	Self-reported: daytime napping	100057	Sleep - Lifestyle and environment - Touchscreen - Assessment Centre	0.000375	0.000101	CVD+AF+HF	23
30730	GGT	17518	Blood biochemistry - Blood assays - Biological samples	0.000367	0.000227	CVD+AF+HF	24
30780	LDL-C	17518	Blood biochemistry - Blood assays - Biological samples	0.000358	5.8e-05	CVD+AF+HF	25
30140	Neutrophill count	100081	Blood count - Blood assays - Biological samples	0.000335	3.6e-05	CVD+AF+HF	26
6146	Receives: disability allowance	100067	Other sociodemographic factors - Sociodemographics - Touchscreen - Assessment Centre	0.000324	7.6e-05	CVD+AF+HF	27
3506	Difference smoking (10-years)	100058	Smoking - Lifestyle and environment - Touchscreen - Assessment Centre	0.000303	4.6e-05	CVD+AF+HF	28
30200	Neutrophill (%)	100081	Blood count - Blood assays - Biological samples	0.000288	5.6e-05	CVD+AF+HF	29
30300	HLR	100081	Blood count - Blood assays - Biological samples	0.000287	0.000102	CVD+AF+HF	30
6138	University degree	100063	Education - Sociodemographics - Touchscreen - Assessment Centre	0.000282	0.000104	CVD+AF+HF	31
20111	Sibling: hypertension	100034	Family history - Touchscreen - Assessment Centre	0.000271	6.8e-05	CVD+AF+HF	32
51	Seated height	100010	Body size measures - Anthropometry - Physical measures - Assessment Centre	0.000265	3e-05	CVD+AF+HF	33
4079	DBP	100011	Assessment centre - Physical measures - Blood pressure	0.000235	5.8e-05	CVD+AF+HF	34
6144	Self-reported: does not avoid particular foods	100052	Diet - Lifestyle and environment - Touchscreen - Assessment Centre	0.000234	6.4e-05	CVD+AF+HF	35
30670	Plasma Urea	17518	Blood biochemistry - Blood assays - Biological samples	0.000224	4.7e-05	CVD+AF+HF	36
6138	CSE-equivalent	100063	Education - Sociodemographics - Touchscreen - Assessment Centre	0.00021	0.000115	CVD+AF+HF	37
404	Snap-button: initial reaction time	100032	Reaction time - Cognitive function - Assessment Centre	0.000199	5.3e-05	CVD+AF+HF	38
47	Grip strength (right hand)	100019	Hand grip strength - Physical measures - Assessment Centre	0.000182	9.2e-05	CVD+AF+HF	39
30700	Plasma creat	17518	Blood biochemistry - Blood assays - Biological samples	0.000178	0.000112	CVD+AF+HF	40
30800	Oestradiol	17518	Blood biochemistry - Blood assays - Biological samples	0.000177	0.000174	CVD+AF+HF	41
49	Hip circ	100010	Body size measures - Anthropometry - Physical measures - Assessment Centre	0.000174	3.8e-05	CVD+AF+HF	42
20107	Father: heart disease	100034	Family history - Touchscreen - Assessment Centre	0.000171	5.5e-05	CVD+AF+HF	43
1220	Self-reported: narcolepsy	100057	Sleep - Lifestyle and environment - Touchscreen - Assessment Centre	0.000169	5.7e-05	CVD+AF+HF	44
30600	Plasma albumin	17518	Blood biochemistry - Blood assays - Biological samples	0.000157	5.2e-05	CVD+AF+HF	45
30270	MSCV	100081	Blood count - Blood assays - Biological samples	0.000141	3.9e-05	CVD+AF+HF	46
6157	Stopped smoking due to GP advice	100058	Smoking - Lifestyle and environment - Touchscreen - Assessment Centre	0.000133	3.5e-05	CVD+AF+HF	47
30120	Lymphocyte count	100081	Blood count - Blood assays - Biological samples	0.000128	3.8e-05	CVD+AF+HF	48
30740	Glucose	17518	Blood biochemistry - Blood assays - Biological samples	0.000127	4.8e-05	CVD+AF+HF	49
2080	Self-reported: recent tiredness	100060	Mental health - Psychosocial factors - Touchscreen - Assessment Centre	0.000126	2.3e-05	CVD+AF+HF	50
6138	A(S) levels qualifications	100063	Education - Sociodemographics - Touchscreen - Assessment Centre	0.000118	2.5e-05	CVD+AF+HF	51
30190	Monocyte (%)	100081	Blood count - Blood assays - Biological samples	0.000116	3.7e-05	CVD+AF+HF	52
30030	Haematocrit (%)	100081	Blood count - Blood assays - Biological samples	0.000115	2.5e-05	CVD+AF+HF	53
6138	O-levels/GCSEs	100063	Education - Sociodemographics - Touchscreen - Assessment Centre	0.000115	5.1e-05	CVD+AF+HF	54
6142	Unemployed due to illness/disability	100064	Employment - Sociodemographics - Touchscreen - Assessment Centre	0.000107	9.3e-05	CVD+AF+HF	55
30090	PCT	100081	Blood count - Blood assays - Biological samples	0.000104	4.8e-05	CVD+AF+HF	56
1279	Tobacco exposure outside home	100058	Smoking - Lifestyle and environment - Touchscreen - Assessment Centre	0.000102	2.7e-05	CVD+AF+HF	57
738	Average household income	100066	Household - Sociodemographics - Touchscreen - Assessment Centre	9.9e-05	9.4e-05	CVD+AF+HF	58
1329	Oily fish consumption	100052	Diet - Lifestyle and environment - Touchscreen - Assessment Centre	9.2e-05	3.3e-05	CVD+AF+HF	59
30620	ALT	17518	Blood biochemistry - Blood assays - Biological samples	8.2e-05	5.4e-05	CVD+AF+HF	60
30870	Trig	17518	Blood biochemistry - Blood assays - Biological samples	8.2e-05	5.7e-05	CVD+AF+HF	61
26413	Health score	76	Indices of Multiple Deprivation - Baseline characteristics - Population characteristics	7.8e-05	3.6e-05	CVD+AF+HF	62
400	Pairs matching: time	100030	Pairs matching - Cognitive function - Assessment Centre	7.6e-05	7e-05	CVD+AF+HF	63
30860	Total plasma protein	17518	Blood biochemistry - Blood assays - Biological samples	7.6e-05	1.3e-05	CVD+AF+HF	64
1458	Cereal consumption	100052	Diet - Lifestyle and environment - Touchscreen - Assessment Centre	7.5e-05	2.1e-05	CVD+AF+HF	65
1538	Major dietary change	100052	Diet - Lifestyle and environment - Touchscreen - Assessment Centre	6.4e-05	1.5e-05	CVD+AF+HF	66
2946	Father: age	100034	Family history - Touchscreen - Assessment Centre	6.4e-05	0.000257	CVD+AF+HF	67
2010	Suffers from nerves	100060	Mental health - Psychosocial factors - Touchscreen - Assessment Centre	5.8e-05	1.7e-05	CVD+AF+HF	68
30050	MCH	100081	Blood count - Blood assays - Biological samples	5.7e-05	3.6e-05	CVD+AF+HF	69
30770	IGF-1	17518	Blood biochemistry - Blood assays - Biological samples	5.7e-05	3.6e-05	CVD+AF+HF	70
20110	Mother: stroke	100034	Family history - Touchscreen - Assessment Centre	5.3e-05	2.9e-05	CVD+AF+HF	71
30680	Plasma calcium	17518	Blood biochemistry - Blood assays - Biological samples	5.3e-05	2.9e-05	CVD+AF+HF	72
1200	Self-reported: insomnia	100057	Sleep - Lifestyle and environment - Touchscreen - Assessment Centre	5.2e-05	1.6e-05	CVD+AF+HF	73
1438	Bread consumption	100052	Diet - Lifestyle and environment - Touchscreen - Assessment Centre	4.9e-05	4e-05	CVD+AF+HF	74
6157	Quit smoking as a health precaution	100058	Smoking - Lifestyle and environment - Touchscreen - Assessment Centre	4.8e-05	4.5e-05	CVD+AF+HF	75
1448	Type of bread	100052	Diet - Lifestyle and environment - Touchscreen - Assessment Centre	4.6e-05	4.2e-05	CVD+AF+HF	76
6157	Quite smoking due to financial reasons	100058	Smoking - Lifestyle and environment - Touchscreen - Assessment Centre	4.6e-05	1.9e-05	CVD+AF+HF	77
30610	ALP	17518	Blood biochemistry - Blood assays - Biological samples	4.6e-05	4.3e-05	CVD+AF+HF	78
20110	Mother: high blood pressure	100034	Family history - Touchscreen - Assessment Centre	4.5e-05	2.3e-05	CVD+AF+HF	79
2060	Self-reported: recent feelings of disinterest	100060	Mental health - Psychosocial factors - Touchscreen - Assessment Centre	4.2e-05	3.7e-05	CVD+AF+HF	80
6158	Smoked less due to illness	100058	Smoking - Lifestyle and environment - Touchscreen - Assessment Centre	4.2e-05	1.2e-05	CVD+AF+HF	81
30810	Phosphate	17518	Blood biochemistry - Blood assays - Biological samples	3.8e-05	2.7e-05	CVD+AF+HF	82
22039	MET (min) vigorous activity	54	MET Scores - Physical activity - Lifestyle and environment - Touchscreen - Assessment Centre	3.8e-05	4.1e-05	CVD+AF+HF	83
30650	AST	17518	Blood biochemistry - Blood assays - Biological samples	3.7e-05	2.7e-05	CVD+AF+HF	84
30530	Urine sodium	100083	Urine assays - Biological samples	3.7e-05	1.9e-05	CVD+AF+HF	85
26415	Housing score	76	Indices of Multiple Deprivation - Baseline characteristics - Population characteristics	3.6e-05	1.6e-05	CVD+AF+HF	86
30840	Bilirubin	17518	Blood biochemistry - Blood assays - Biological samples	3.5e-05	2.6e-05	CVD+AF+HF	87
1210	Self-reported: snoring	100057	Sleep - Lifestyle and environment - Touchscreen - Assessment Centre	3.2e-05	4.1e-05	CVD+AF+HF	88
6146	Attendance allowance	100067	Other sociodemographic factors - Sociodemographics - Touchscreen - Assessment Centre	3.1e-05	1.9e-05	CVD+AF+HF	89
30060	MCHC	100081	Blood count - Blood assays - Biological samples	3e-05	9e-06	CVD+AF+HF	90
4501	Self-reported: sudden death family	100034	Family history - Touchscreen - Assessment Centre	2.9e-05	4.4e-05	CVD+AF+HF	91
1299	Raw vegetable consumption	100052	Diet - Lifestyle and environment - Touchscreen - Assessment Centre	2.9e-05	9e-06	CVD+AF+HF	92
2100	Seen a psychiatrist for nerves/anxiety/tension/depression	100060	Mental health - Psychosocial factors - Touchscreen - Assessment Centre	2.9e-05	2.8e-05	CVD+AF+HF	93
6142	Looking after home and/or family	100064	Employment - Sociodemographics - Touchscreen - Assessment Centre	2.9e-05	1.4e-05	CVD+AF+HF	94
5386	Self-reported: no. unenthusiastic episodes	100060	Mental health - Psychosocial factors - Touchscreen - Assessment Centre	2.6e-05	1.4e-05	CVD+AF+HF	95
1873	No. brothers	100034	Family history - Touchscreen - Assessment Centre	2.5e-05	1e-05	CVD+AF+HF	96
30790	LP[a]	17518	Blood biochemistry - Blood assays - Biological samples	2.4e-05	2.4e-05	CVD+AF+HF	97
20107	Father: diabetes	100034	Family history - Touchscreen - Assessment Centre	2.4e-05	1.8e-05	CVD+AF+HF	98
30520	Urine potassium	100083	Urine assays - Biological samples	2e-05	2.6e-05	CVD+AF+HF	99
6158	Does not smoke	100058	Smoking - Lifestyle and environment - Touchscreen - Assessment Centre	1.9e-05	1.1e-05	CVD+AF+HF	100
21000	Ehnicity	100065	Ethnicity - Sociodemographics - Touchscreen - Assessment Centre	1.9e-05	2e-05	CVD+AF+HF	101
30890	Plasma vitamin D	17518	Blood biochemistry - Blood assays - Biological samples	1.7e-05	1.7e-05	CVD+AF+HF	102
1130	Usage of hands-free devices	100053	Electronic device use - Lifestyle and environment - Touchscreen - Assessment Centre	1.5e-05	1.4e-05	CVD+AF+HF	103
2090	GP consultation: nerves/anxiety/tension/depression	100060	Mental health - Psychosocial factors - Touchscreen - Assessment Centre	1.4e-05	7e-06	CVD+AF+HF	104
1498	Coffee consumption	100052	Diet - Lifestyle and environment - Touchscreen - Assessment Centre	1.4e-05	1e-05	CVD+AF+HF	105
728	No. vehicles in household	100066	Household - Sociodemographics - Touchscreen - Assessment Centre	1.3e-05	5.8e-05	CVD+AF+HF	106
20111	Sibling: stroke	100034	Family history - Touchscreen - Assessment Centre	1.3e-05	1.5e-05	CVD+AF+HF	107
26414	Education score	76	Indices of Multiple Deprivation - Baseline characteristics - Population characteristics	1.3e-05	2.8e-05	CVD+AF+HF	108
20127	Neuroticism score	100060	Mental health - Psychosocial factors - Touchscreen - Assessment Centre	1.2e-05	1.4e-05	CVD+AF+HF	109
1920	Self-reported: suffers from mood swings	100060	Mental health - Psychosocial factors - Touchscreen - Assessment Centre	1.1e-05	6e-06	CVD+AF+HF	110
24010	Proximity: nearest road	114	Residential air pollution - Local environment - Additional exposures	1.1e-05	8e-06	CVD+AF+HF	111
1418	Type of milk	100052	Diet - Lifestyle and environment - Touchscreen - Assessment Centre	1e-05	1.2e-05	CVD+AF+HF	112
24019	PM (10μm) 2007	114	Residential air pollution - Local environment - Additional exposures	1e-05	3e-05	CVD+AF+HF	113
2070	Self-reported: recent feeling restlessness	100060	Mental health - Psychosocial factors - Touchscreen - Assessment Centre	1e-05	5e-06	CVD+AF+HF	114
398	Pairs matching: correct	100030	Pairs matching - Cognitive function - Assessment Centre	1e-05	2.2e-05	CVD+AF+HF	115
1359	Poultry consumption	100052	Diet - Lifestyle and environment - Touchscreen - Assessment Centre	1e-05	7e-06	CVD+AF+HF	116
6156	Self-reported: manic - more talkative	100060	Mental health - Psychosocial factors - Touchscreen - Assessment Centre	9e-06	3e-06	CVD+AF+HF	117
22040	Summed MET (min)	54	MET Scores - Physical activity - Lifestyle and environment - Touchscreen - Assessment Centre	9e-06	1.6e-05	CVD+AF+HF	118
1110	Mobile phone use (years)	100053	Electronic device use - Lifestyle and environment - Touchscreen - Assessment Centre	9e-06	2.7e-05	CVD+AF+HF	119
6138	NVQ/HND/HNC-equivalent	100063	Education - Sociodemographics - Touchscreen - Assessment Centre	8e-06	8e-06	CVD+AF+HF	120
20111	Sibling: breast cancer	100034	Family history - Touchscreen - Assessment Centre	8e-06	6e-06	CVD+AF+HF	121
22036	Recommended level of physical activity	54	MET Scores - Physical activity - Lifestyle and environment - Touchscreen - Assessment Centre	7e-06	4e-06	CVD+AF+HF	122
1940	Self-reported: irritability	100060	Mental health - Psychosocial factors - Touchscreen - Assessment Centre	7e-06	1e-05	CVD+AF+HF	123
1970	Self-reported: nervous person	100060	Mental health - Psychosocial factors - Touchscreen - Assessment Centre	6e-06	5e-06	CVD+AF+HF	124
6145	Recent: death of partner	100060	Mental health - Psychosocial factors - Touchscreen - Assessment Centre	6e-06	3e-06	CVD+AF+HF	125
Wales	Origin country: Wales	basic_characteristics	Basic characteristics	6e-06	7e-06	CVD+AF+HF	126
4581	Self-reported: satisfaction finances	100060	Mental health - Psychosocial factors - Touchscreen - Assessment Centre	6e-06	1.1e-05	CVD+AF+HF	127
England	Origin country: England	basic_characteristics	Basic characteristics	6e-06	8e-06	CVD+AF+HF	128
2020	Self-reported: loneliness	100060	Mental health - Psychosocial factors - Touchscreen - Assessment Centre	5e-06	8e-06	CVD+AF+HF	129
6144	Does not consume dairy	100052	Diet - Lifestyle and environment - Touchscreen - Assessment Centre	4e-06	5e-06	CVD+AF+HF	130
1349	Processed meat intake	100052	Diet - Lifestyle and environment - Touchscreen - Assessment Centre	4e-06	2.6e-05	CVD+AF+HF	131
4559	Self-reported: satisfaction family relationship	100060	Mental health - Psychosocial factors - Touchscreen - Assessment Centre	4e-06	1e-05	CVD+AF+HF	132
6141	Living with grandchild	100066	Household - Sociodemographics - Touchscreen - Assessment Centre	4e-06	2e-06	CVD+AF+HF	133
1980	Self-reported: worrier/anxious feelings	100060	Mental health - Psychosocial factors - Touchscreen - Assessment Centre	4e-06	2e-06	CVD+AF+HF	134
20111	Sibling: diabetes	100034	Family history - Touchscreen - Assessment Centre	3e-06	6e-06	CVD+AF+HF	135
1408	Cheese consumption	100052	Diet - Lifestyle and environment - Touchscreen - Assessment Centre	3e-06	9e-06	CVD+AF+HF	136
6142	Full/part-time student	100064	Employment - Sociodemographics - Touchscreen - Assessment Centre	3e-06	5e-06	CVD+AF+HF	137
1960	Self-reported: fed-up feelings	100060	Mental health - Psychosocial factors - Touchscreen - Assessment Centre	3e-06	1.6e-05	CVD+AF+HF	138
6142	Unemployed	100064	Employment - Sociodemographics - Touchscreen - Assessment Centre	3e-06	3e-06	CVD+AF+HF	139
30820	Rheumatoid factor	17518	Blood biochemistry - Blood assays - Biological samples	3e-06	1.4e-05	CVD+AF+HF	140
24015	Nearby road length	114	Residential air pollution - Local environment - Additional exposures	3e-06	1e-05	CVD+AF+HF	141
1488	Tea consumption	100052	Diet - Lifestyle and environment - Touchscreen - Assessment Centre	2e-06	6e-06	CVD+AF+HF	142
2050	Self-reported: recent depressive mood	100060	Mental health - Psychosocial factors - Touchscreen - Assessment Centre	2e-06	4e-06	CVD+AF+HF	143
1478	Salt intake	100052	Diet - Lifestyle and environment - Touchscreen - Assessment Centre	2e-06	7e-06	CVD+AF+HF	144
403	Snap-button: times pressed	100032	Reaction time - Cognitive function - Assessment Centre	2e-06	6e-06	CVD+AF+HF	145
6139	Open solid fuel	100066	Household - Sociodemographics - Touchscreen - Assessment Centre	2e-06	4e-06	CVD+AF+HF	146
20107	Father: lung cancer	100034	Family history - Touchscreen - Assessment Centre	2e-06	3e-06	CVD+AF+HF	147
1528	No. glasses of water	100052	Diet - Lifestyle and environment - Touchscreen - Assessment Centre	1e-06	1.2e-05	CVD+AF+HF	148
6145	Self-reported: illness/injury/assault	100060	Mental health - Psychosocial factors - Touchscreen - Assessment Centre	1e-06	2e-06	CVD+AF+HF	149
20110	Mother: depression	100034	Family history - Touchscreen - Assessment Centre	1e-06	1.3e-05	CVD+AF+HF	150
20110	Mother: diabetes	100034	Family history - Touchscreen - Assessment Centre	1e-06	6e-06	CVD+AF+HF	151

## Sheet: wo T2DMorCVD_CVD
Data field id	Description	UKB category id	UKB category description	Mean permuted feature importance (change in c-statistic)	Std after permuted feature importance (change in c-statistic)	Outcome	Feature rank
age_defined_baseline	Age (years)	basic_characteristics	Basic characteristics	0.004751	0.000393	CVD	1
30850	Testosterone	17518	Blood biochemistry - Blood assays - Biological samples	0.003852	0.000495	CVD	2
30720	Cystatin C	17518	Blood biochemistry - Blood assays - Biological samples	0.003074	0.000375	CVD	3
30750	HbA1c	17518	Blood biochemistry - Blood assays - Biological samples	0.001895	0.000212	CVD	4
4080	SBP	100011	Assessment centre - Physical measures - Blood pressure	0.001835	0.000164	CVD	5
genetic_sex	Sex	basic_characteristics	Basic characteristics	0.001674	0.000267	CVD	6
30880	Plasma urate	17518	Blood biochemistry - Blood assays - Biological samples	0.001108	0.000424	CVD	7
20111	Sibling: heart disease	100034	Family history - Touchscreen - Assessment Centre	0.000963	0.000138	CVD	8
6146	Disability parking permit (blue badge)	100067	Other sociodemographic factors - Sociodemographics - Touchscreen - Assessment Centre	0.000807	0.000217	CVD	9
30130	Monocyte count	100081	Blood count - Blood assays - Biological samples	0.000785	0.000153	CVD	10
20107	Father: heart disease	100034	Family history - Touchscreen - Assessment Centre	0.0007	6.8e-05	CVD	11
30500	Urine microalbumin	100083	Urine assays - Biological samples	0.000672	0.000142	CVD	12
30730	GGT	17518	Blood biochemistry - Blood assays - Biological samples	0.000657	0.00027	CVD	13
4548	Self-reported: health satisfaction	100060	Mental health - Psychosocial factors - Touchscreen - Assessment Centre	0.000644	0.000113	CVD	14
23130	Estimated trunk mass	100009	Body composition by impedance - Anthropometry - Physical measures - Assessment Centre	0.000604	0.000173	CVD	15
30760	HDL-C	17518	Blood biochemistry - Blood assays - Biological samples	0.000597	0.000119	CVD	16
20110	Mother: heart disease	100034	Family history - Touchscreen - Assessment Centre	0.000528	8.8e-05	CVD	17
6146	Receives: disability allowance	100067	Other sociodemographic factors - Sociodemographics - Touchscreen - Assessment Centre	0.000517	0.00017	CVD	18
6157	Quit smoking due to illness	100058	Smoking - Lifestyle and environment - Touchscreen - Assessment Centre	0.000517	0.000123	CVD	19
6157	Stopped smoking due to GP advice	100058	Smoking - Lifestyle and environment - Touchscreen - Assessment Centre	0.000496	0.000145	CVD	20
3506	Difference smoking (10-years)	100058	Smoking - Lifestyle and environment - Touchscreen - Assessment Centre	0.000469	0.000147	CVD	21
738	Average household income	100066	Household - Sociodemographics - Touchscreen - Assessment Centre	0.000432	0.000181	CVD	22
30070	RDW	100081	Blood count - Blood assays - Biological samples	0.000404	0.000102	CVD	23
30780	LDL-C	17518	Blood biochemistry - Blood assays - Biological samples	0.000368	3.1e-05	CVD	24
30710	CRP	17518	Blood biochemistry - Blood assays - Biological samples	0.000352	9.2e-05	CVD	25
6138	University degree	100063	Education - Sociodemographics - Touchscreen - Assessment Centre	0.000338	0.000181	CVD	26
4079	DBP	100011	Assessment centre - Physical measures - Blood pressure	0.000335	0.000116	CVD	27
30870	Trig	17518	Blood biochemistry - Blood assays - Biological samples	0.000329	0.000188	CVD	28
2080	Self-reported: recent tiredness	100060	Mental health - Psychosocial factors - Touchscreen - Assessment Centre	0.000329	0.00012	CVD	29
6138	A(S) levels qualifications	100063	Education - Sociodemographics - Touchscreen - Assessment Centre	0.000299	0.000142	CVD	30
1190	Self-reported: daytime napping	100057	Sleep - Lifestyle and environment - Touchscreen - Assessment Centre	0.000291	0.000158	CVD	31
30030	Haematocrit (%)	100081	Blood count - Blood assays - Biological samples	0.000252	0.000171	CVD	32
26413	Health score	76	Indices of Multiple Deprivation - Baseline characteristics - Population characteristics	0.000236	6.8e-05	CVD	33
6138	O-levels/GCSEs	100063	Education - Sociodemographics - Touchscreen - Assessment Centre	0.000209	0.000149	CVD	34
1279	Tobacco exposure outside home	100058	Smoking - Lifestyle and environment - Touchscreen - Assessment Centre	0.000203	6.9e-05	CVD	35
400	Pairs matching: time	100030	Pairs matching - Cognitive function - Assessment Centre	0.00019	0.000157	CVD	36
30740	Glucose	17518	Blood biochemistry - Blood assays - Biological samples	0.000186	7.8e-05	CVD	37
1538	Major dietary change	100052	Diet - Lifestyle and environment - Touchscreen - Assessment Centre	0.000179	6.5e-05	CVD	38
30770	IGF-1	17518	Blood biochemistry - Blood assays - Biological samples	0.000176	7.4e-05	CVD	39
30700	Plasma creat	17518	Blood biochemistry - Blood assays - Biological samples	0.000176	0.000124	CVD	40
2946	Father: age	100034	Family history - Touchscreen - Assessment Centre	0.000171	0.000331	CVD	41
1448	Type of bread	100052	Diet - Lifestyle and environment - Touchscreen - Assessment Centre	0.000165	9.2e-05	CVD	42
30120	Lymphocyte count	100081	Blood count - Blood assays - Biological samples	0.000163	5e-05	CVD	43
23128	Fat mass (trunk)	100009	Body composition by impedance - Anthropometry - Physical measures - Assessment Centre	0.000158	0.000159	CVD	44
30620	ALT	17518	Blood biochemistry - Blood assays - Biological samples	0.000146	0.0001	CVD	45
1349	Processed meat intake	100052	Diet - Lifestyle and environment - Touchscreen - Assessment Centre	0.000141	5.1e-05	CVD	46
6138	CSE-equivalent	100063	Education - Sociodemographics - Touchscreen - Assessment Centre	0.000132	0.000101	CVD	47
30670	Plasma Urea	17518	Blood biochemistry - Blood assays - Biological samples	0.000125	5.4e-05	CVD	48
95	Pulse rate	100011	Assessment centre - Physical measures - Blood pressure	0.000116	5.2e-05	CVD	49
6144	Self-reported: does not avoid particular foods	100052	Diet - Lifestyle and environment - Touchscreen - Assessment Centre	0.000109	6.6e-05	CVD	50
26414	Education score	76	Indices of Multiple Deprivation - Baseline characteristics - Population characteristics	0.000106	6.9e-05	CVD	51
30800	Oestradiol	17518	Blood biochemistry - Blood assays - Biological samples	0.000106	0.000138	CVD	52
30140	Neutrophill count	100081	Blood count - Blood assays - Biological samples	0.000105	9.2e-05	CVD	53
30200	Neutrophill (%)	100081	Blood count - Blood assays - Biological samples	0.000101	9.3e-05	CVD	54
30300	HLR	100081	Blood count - Blood assays - Biological samples	9.3e-05	0.000113	CVD	55
6142	Unemployed due to illness/disability	100064	Employment - Sociodemographics - Touchscreen - Assessment Centre	8.4e-05	0.000177	CVD	56
1408	Cheese consumption	100052	Diet - Lifestyle and environment - Touchscreen - Assessment Centre	8.2e-05	2.3e-05	CVD	57
47	Grip strength (right hand)	100019	Hand grip strength - Physical measures - Assessment Centre	8e-05	7.5e-05	CVD	58
20111	Sibling: hypertension	100034	Family history - Touchscreen - Assessment Centre	7.4e-05	3.5e-05	CVD	59
2100	Seen a psychiatrist for nerves/anxiety/tension/depression	100060	Mental health - Psychosocial factors - Touchscreen - Assessment Centre	7.3e-05	2.2e-05	CVD	60
404	Snap-button: initial reaction time	100032	Reaction time - Cognitive function - Assessment Centre	7.1e-05	6.6e-05	CVD	61
30110	PWD	100081	Blood count - Blood assays - Biological samples	6.6e-05	3.5e-05	CVD	62
1220	Self-reported: narcolepsy	100057	Sleep - Lifestyle and environment - Touchscreen - Assessment Centre	6.5e-05	6.5e-05	CVD	63
49	Hip circ	100010	Body size measures - Anthropometry - Physical measures - Assessment Centre	6.1e-05	1.9e-05	CVD	64
1299	Raw vegetable consumption	100052	Diet - Lifestyle and environment - Touchscreen - Assessment Centre	5.6e-05	8.8e-05	CVD	65
6145	Recent: illness|injury|assault	100060	Mental health - Psychosocial factors - Touchscreen - Assessment Centre	5.5e-05	3.9e-05	CVD	66
30270	MSCV	100081	Blood count - Blood assays - Biological samples	5.3e-05	5e-05	CVD	67
1160	Sleep (hours)	100057	Sleep - Lifestyle and environment - Touchscreen - Assessment Centre	5e-05	3.4e-05	CVD	68
1309	Fruit consumption	100052	Diet - Lifestyle and environment - Touchscreen - Assessment Centre	4.7e-05	2.3e-05	CVD	69
1508	Type of coffee	100052	Diet - Lifestyle and environment - Touchscreen - Assessment Centre	4.6e-05	1.9e-05	CVD	70
21000	Ehnicity	100065	Ethnicity - Sociodemographics - Touchscreen - Assessment Centre	4.5e-05	1.4e-05	CVD	71
30190	Monocyte (%)	100081	Blood count - Blood assays - Biological samples	4.5e-05	3e-05	CVD	72
1920	Self-reported: suffers from mood swings	100060	Mental health - Psychosocial factors - Touchscreen - Assessment Centre	4.4e-05	1.1e-05	CVD	73
20119	Employment status	100064	Employment - Sociodemographics - Touchscreen - Assessment Centre	4.4e-05	0.000168	CVD	74
6158	Smoked less due to illness	100058	Smoking - Lifestyle and environment - Touchscreen - Assessment Centre	4.3e-05	3.2e-05	CVD	75
1478	Salt intake	100052	Diet - Lifestyle and environment - Touchscreen - Assessment Centre	4.3e-05	3e-05	CVD	76
6157	Quit smoking as a health precaution	100058	Smoking - Lifestyle and environment - Touchscreen - Assessment Centre	4.2e-05	1.4e-05	CVD	77
1498	Coffee consumption	100052	Diet - Lifestyle and environment - Touchscreen - Assessment Centre	4.2e-05	1.9e-05	CVD	78
709	No. people in household	100066	Household - Sociodemographics - Touchscreen - Assessment Centre	4.2e-05	9.1e-05	CVD	79
30890	Plasma vitamin D	17518	Blood biochemistry - Blood assays - Biological samples	4.1e-05	2.3e-05	CVD	80
4581	Self-reported: satisfaction finances	100060	Mental health - Psychosocial factors - Touchscreen - Assessment Centre	3.9e-05	2.4e-05	CVD	81
30210	Eosinophill (%)	100081	Blood count - Blood assays - Biological samples	3.7e-05	2e-05	CVD	82
30840	Bilirubin	17518	Blood biochemistry - Blood assays - Biological samples	3.7e-05	3.5e-05	CVD	83
4526	Self-reported: happiness	100060	Mental health - Psychosocial factors - Touchscreen - Assessment Centre	3.5e-05	2.2e-05	CVD	84
1428	Butter type spread	100052	Diet - Lifestyle and environment - Touchscreen - Assessment Centre	3.3e-05	3.4e-05	CVD	85
30860	Total plasma protein	17518	Blood biochemistry - Blood assays - Biological samples	3.2e-05	2e-05	CVD	86
30100	MPV	100081	Blood count - Blood assays - Biological samples	3.1e-05	1.8e-05	CVD	87
1930	Self-reported: miserableness	100060	Mental health - Psychosocial factors - Touchscreen - Assessment Centre	3e-05	7e-06	CVD	88
4501	Self-reported: sudden death family	100034	Family history - Touchscreen - Assessment Centre	2.8e-05	1.4e-05	CVD	89
6139	Heating: gas hob|gas cooker	100066	Household - Sociodemographics - Touchscreen - Assessment Centre	2.8e-05	1.3e-05	CVD	90
816	Physical demanding job	100064	Employment - Sociodemographics - Touchscreen - Assessment Centre	2.6e-05	2.3e-05	CVD	91
6143	Commute: cycling	100064	Employment - Sociodemographics - Touchscreen - Assessment Centre	2.6e-05	6.1e-05	CVD	92
2070	Self-reported: recent feeling restlessness	100060	Mental health - Psychosocial factors - Touchscreen - Assessment Centre	2.6e-05	4.1e-05	CVD	93
1438	Bread consumption	100052	Diet - Lifestyle and environment - Touchscreen - Assessment Centre	2.4e-05	3.5e-05	CVD	94
4559	Self-reported: satisfaction family relationship	100060	Mental health - Psychosocial factors - Touchscreen - Assessment Centre	2.3e-05	1.6e-05	CVD	95
5386	Self-reported: no. unenthusiastic episodes	100060	Mental health - Psychosocial factors - Touchscreen - Assessment Centre	2.3e-05	7e-06	CVD	96
1200	Self-reported: insomnia	100057	Sleep - Lifestyle and environment - Touchscreen - Assessment Centre	2.3e-05	4.7e-05	CVD	97
20111	Sibling: diabetes	100034	Family history - Touchscreen - Assessment Centre	2.3e-05	2.2e-05	CVD	98
30600	Plasma albumin	17518	Blood biochemistry - Blood assays - Biological samples	2.2e-05	9.9e-05	CVD	99
20110	Mother: diabetes	100034	Family history - Touchscreen - Assessment Centre	2.1e-05	7e-06	CVD	100
6139	Open solid fuel	100066	Household - Sociodemographics - Touchscreen - Assessment Centre	2.1e-05	1.3e-05	CVD	101
20111	Sibling: stroke	100034	Family history - Touchscreen - Assessment Centre	2.1e-05	2e-05	CVD	102
1960	Self-reported: fed-up feelings	100060	Mental health - Psychosocial factors - Touchscreen - Assessment Centre	2e-05	2e-05	CVD	103
30050	MCH	100081	Blood count - Blood assays - Biological samples	2e-05	3.5e-05	CVD	104
4570	Self-reported: friendship satisfaction	100060	Mental health - Psychosocial factors - Touchscreen - Assessment Centre	2e-05	1.6e-05	CVD	105
6158	Does not smoke	100058	Smoking - Lifestyle and environment - Touchscreen - Assessment Centre	1.9e-05	4.7e-05	CVD	106
6146	Attendance allowance	100067	Other sociodemographic factors - Sociodemographics - Touchscreen - Assessment Centre	1.6e-05	1.4e-05	CVD	107
20110	Mother: depression	100034	Family history - Touchscreen - Assessment Centre	1.6e-05	4e-06	CVD	108
24011	Traffic nearest major road	114	Residential air pollution - Local environment - Additional exposures	1.6e-05	2.9e-05	CVD	109
6158	Smoked less due to GP advice	100058	Smoking - Lifestyle and environment - Touchscreen - Assessment Centre	1.6e-05	1.3e-05	CVD	110
398	Pairs matching: correct	100030	Pairs matching - Cognitive function - Assessment Centre	1.6e-05	1.3e-05	CVD	111
30790	LP[a]	17518	Blood biochemistry - Blood assays - Biological samples	1.5e-05	3.7e-05	CVD	112
2040	Risk taking	100060	Mental health - Psychosocial factors - Touchscreen - Assessment Centre	1.4e-05	1.3e-05	CVD	113
845	Age completed education	100063	Education - Sociodemographics - Touchscreen - Assessment Centre	1.4e-05	8.8e-05	CVD	114
2050	Self-reported: recent depressive mood	100060	Mental health - Psychosocial factors - Touchscreen - Assessment Centre	1.3e-05	2.2e-05	CVD	115
1369	Beef consumption	100052	Diet - Lifestyle and environment - Touchscreen - Assessment Centre	1.2e-05	8e-06	CVD	116
30160	Basophills	100081	Blood count - Blood assays - Biological samples	1.2e-05	1.6e-05	CVD	117
6157	Quite smoking due to financial reasons	100058	Smoking - Lifestyle and environment - Touchscreen - Assessment Centre	1e-05	1.7e-05	CVD	118
2060	Self-reported: recent feelings of disinterest	100060	Mental health - Psychosocial factors - Touchscreen - Assessment Centre	9e-06	8e-06	CVD	119
1359	Poultry consumption	100052	Diet - Lifestyle and environment - Touchscreen - Assessment Centre	8e-06	1.2e-05	CVD	120
24012	Proximity: nearest major road	114	Residential air pollution - Local environment - Additional exposures	8e-06	1e-05	CVD	121
6156	Manic/hyper: increased activity	100060	Mental health - Psychosocial factors - Touchscreen - Assessment Centre	8e-06	6e-06	CVD	122
6145	Self-reported: death of a close relative	100060	Mental health - Psychosocial factors - Touchscreen - Assessment Centre	7e-06	9e-06	CVD	123
1548	Dietary variation	100052	Diet - Lifestyle and environment - Touchscreen - Assessment Centre	6e-06	1.5e-05	CVD	124
6145	Recent: death of partner	100060	Mental health - Psychosocial factors - Touchscreen - Assessment Centre	6e-06	5e-06	CVD	125
1389	Pork consumption	100052	Diet - Lifestyle and environment - Touchscreen - Assessment Centre	6e-06	8e-06	CVD	126
24015	Nearby road length	114	Residential air pollution - Local environment - Additional exposures	6e-06	4e-06	CVD	127
20111	Siblings: lung cancer	100034	Family history - Touchscreen - Assessment Centre	6e-06	8e-06	CVD	128
4674	Private healthcare	100067	Other sociodemographic factors - Sociodemographics - Touchscreen - Assessment Centre	6e-06	6e-06	CVD	129
England	Origin country: England	basic_characteristics	Basic characteristics	6e-06	1.1e-05	CVD	130
670	Type of house	100066	Household - Sociodemographics - Touchscreen - Assessment Centre	5e-06	1.3e-05	CVD	131
20107	Father: chronic bronchitis/emphysema	100034	Family history - Touchscreen - Assessment Centre	5e-06	1.6e-05	CVD	132
24010	Proximity: nearest road	114	Residential air pollution - Local environment - Additional exposures	5e-06	2.1e-05	CVD	133
20111	Sibling: bowel cancer	100034	Family history - Touchscreen - Assessment Centre	4e-06	5e-06	CVD	134
1990	Self-reported: tense	100060	Mental health - Psychosocial factors - Touchscreen - Assessment Centre	4e-06	1.5e-05	CVD	135
6145	Recent: Financial difficulties	100060	Mental health - Psychosocial factors - Touchscreen - Assessment Centre	3e-06	6e-06	CVD	136
1980	Self-reported: worrier/anxious feelings	100060	Mental health - Psychosocial factors - Touchscreen - Assessment Centre	3e-06	1.3e-05	CVD	137
6141	Living with indirect relative	100066	Household - Sociodemographics - Touchscreen - Assessment Centre	2e-06	4e-06	CVD	138
20127	Neuroticism score	100060	Mental health - Psychosocial factors - Touchscreen - Assessment Centre	2e-06	1.1e-05	CVD	139
20110	Mother: breast cancer	100034	Family history - Touchscreen - Assessment Centre	2e-06	2e-06	CVD	140
1339	Non-oily fish consumption	100052	Diet - Lifestyle and environment - Touchscreen - Assessment Centre	2e-06	1.5e-05	CVD	141
6142	Doing unpaid/voluntary work	100064	Employment - Sociodemographics - Touchscreen - Assessment Centre	1e-06	5e-06	CVD	142
22039	MET (min) vigorous activity	54	MET Scores - Physical activity - Lifestyle and environment - Touchscreen - Assessment Centre	1e-06	1.5e-05	CVD	143
2237	Plays computer games	100053	Electronic device use - Lifestyle and environment - Touchscreen - Assessment Centre	1e-06	1.4e-05	CVD	144
1150	Mobile phone use (side of head)	100053	Electronic device use - Lifestyle and environment - Touchscreen - Assessment Centre	1e-06	2e-06	CVD	145
51	Seated height	100010	Body size measures - Anthropometry - Physical measures - Assessment Centre	1e-06	8e-05	CVD	146

## Sheet: wo T2DMorCVD_CHD
Data field id	Description	UKB category id	UKB category description	Mean permuted feature importance (change in c-statistic)	Std after permuted feature importance (change in c-statistic)	Outcome	Feature rank
age_defined_baseline	Age (years)	basic_characteristics	Basic characteristics	0.004198	0.000455	CHD	1
20111	Sibling: heart disease	100034	Family history - Touchscreen - Assessment Centre	0.002604	0.000167	CHD	2
4080	SBP	100011	Assessment centre - Physical measures - Blood pressure	0.002423	0.000414	CHD	3
30720	Cystatin C	17518	Blood biochemistry - Blood assays - Biological samples	0.002103	0.000423	CHD	4
30750	HbA1c	17518	Blood biochemistry - Blood assays - Biological samples	0.001955	0.000251	CHD	5
30850	Testosterone	17518	Blood biochemistry - Blood assays - Biological samples	0.001637	0.000461	CHD	6
20107	Father: heart disease	100034	Family history - Touchscreen - Assessment Centre	0.001576	0.000228	CHD	7
30760	HDL-C	17518	Blood biochemistry - Blood assays - Biological samples	0.001547	0.000461	CHD	8
20110	Mother: heart disease	100034	Family history - Touchscreen - Assessment Centre	0.001458	0.000169	CHD	9
3526	Mother: age at death	100034	Family history - Touchscreen - Assessment Centre	0.001182	0.000211	CHD	10
4548	Self-reported: health satisfaction	100060	Mental health - Psychosocial factors - Touchscreen - Assessment Centre	0.000951	0.000116	CHD	11
20119	Employment status	100064	Employment - Sociodemographics - Touchscreen - Assessment Centre	0.000914	0.000368	CHD	12
845	Age completed education	100063	Education - Sociodemographics - Touchscreen - Assessment Centre	0.000852	0.000266	CHD	13
30710	CRP	17518	Blood biochemistry - Blood assays - Biological samples	0.000794	0.000146	CHD	14
6146	Disability parking permit (blue badge)	100067	Other sociodemographic factors - Sociodemographics - Touchscreen - Assessment Centre	0.000718	0.000225	CHD	15
30780	LDL-C	17518	Blood biochemistry - Blood assays - Biological samples	0.000668	0.000109	CHD	16
genetic_sex	Sex	basic_characteristics	Basic characteristics	0.000637	0.000406	CHD	17
30500	Urine microalbumin	100083	Urine assays - Biological samples	0.000522	0.0001	CHD	18
30870	Trig	17518	Blood biochemistry - Blood assays - Biological samples	0.000516	0.000155	CHD	19
6157	Stopped smoking due to GP advice	100058	Smoking - Lifestyle and environment - Touchscreen - Assessment Centre	0.000513	0.000128	CHD	20
6157	Quit smoking due to illness	100058	Smoking - Lifestyle and environment - Touchscreen - Assessment Centre	0.000507	0.000173	CHD	21
404	Snap-button: initial reaction time	100032	Reaction time - Cognitive function - Assessment Centre	0.000443	8.4e-05	CHD	22
23130	Estimated trunk mass	100009	Body composition by impedance - Anthropometry - Physical measures - Assessment Centre	0.000409	0.000451	CHD	23
6138	University degree	100063	Education - Sociodemographics - Touchscreen - Assessment Centre	0.000374	0.000125	CHD	24
1220	Self-reported: narcolepsy	100057	Sleep - Lifestyle and environment - Touchscreen - Assessment Centre	0.00037	9.5e-05	CHD	25
2060	Self-reported: recent feelings of disinterest	100060	Mental health - Psychosocial factors - Touchscreen - Assessment Centre	0.000362	7.3e-05	CHD	26
3506	Difference smoking (10-years)	100058	Smoking - Lifestyle and environment - Touchscreen - Assessment Centre	0.000323	0.000151	CHD	27
30730	GGT	17518	Blood biochemistry - Blood assays - Biological samples	0.000303	0.000144	CHD	28
30670	Plasma Urea	17518	Blood biochemistry - Blood assays - Biological samples	0.00029	0.00016	CHD	29
30070	RDW	100081	Blood count - Blood assays - Biological samples	0.000275	9e-05	CHD	30
30130	Monocyte count	100081	Blood count - Blood assays - Biological samples	0.000272	0.00013	CHD	31
1279	Tobacco exposure outside home	100058	Smoking - Lifestyle and environment - Touchscreen - Assessment Centre	0.000272	6.3e-05	CHD	32
22039	MET (min) vigorous activity	54	MET Scores - Physical activity - Lifestyle and environment - Touchscreen - Assessment Centre	0.000258	8.7e-05	CHD	33
728	No. vehicles in household	100066	Household - Sociodemographics - Touchscreen - Assessment Centre	0.000255	0.000111	CHD	34
6146	Receives: disability allowance	100067	Other sociodemographic factors - Sociodemographics - Touchscreen - Assessment Centre	0.000233	8.8e-05	CHD	35
20111	Sibling: hypertension	100034	Family history - Touchscreen - Assessment Centre	0.000233	5.1e-05	CHD	36
1200	Self-reported: insomnia	100057	Sleep - Lifestyle and environment - Touchscreen - Assessment Centre	0.000233	5e-05	CHD	37
6142	Unemployed due to illness/disability	100064	Employment - Sociodemographics - Touchscreen - Assessment Centre	0.000232	0.000108	CHD	38
26414	Education score	76	Indices of Multiple Deprivation - Baseline characteristics - Population characteristics	0.00022	6.5e-05	CHD	39
6138	O-levels/GCSEs	100063	Education - Sociodemographics - Touchscreen - Assessment Centre	0.00022	9.3e-05	CHD	40
2946	Father: age	100034	Family history - Touchscreen - Assessment Centre	0.000219	0.00021	CHD	41
23128	Fat mass (trunk)	100009	Body composition by impedance - Anthropometry - Physical measures - Assessment Centre	0.000217	0.000142	CHD	42
30140	Neutrophill count	100081	Blood count - Blood assays - Biological samples	0.000204	0.000168	CHD	43
30300	HLR	100081	Blood count - Blood assays - Biological samples	0.000199	0.000129	CHD	44
1448	Type of bread	100052	Diet - Lifestyle and environment - Touchscreen - Assessment Centre	0.000192	6.8e-05	CHD	45
1190	Self-reported: daytime napping	100057	Sleep - Lifestyle and environment - Touchscreen - Assessment Centre	0.000188	0.000116	CHD	46
30770	IGF-1	17518	Blood biochemistry - Blood assays - Biological samples	0.000185	6.2e-05	CHD	47
30880	Plasma urate	17518	Blood biochemistry - Blood assays - Biological samples	0.000182	0.00034	CHD	48
709	No. people in household	100066	Household - Sociodemographics - Touchscreen - Assessment Centre	0.000167	9.7e-05	CHD	49
6138	CSE-equivalent	100063	Education - Sociodemographics - Touchscreen - Assessment Centre	0.000166	0.000204	CHD	50
1160	Sleep (hours)	100057	Sleep - Lifestyle and environment - Touchscreen - Assessment Centre	0.000163	5.4e-05	CHD	51
738	Average household income	100066	Household - Sociodemographics - Touchscreen - Assessment Centre	0.000157	6.3e-05	CHD	52
2080	Self-reported: recent tiredness	100060	Mental health - Psychosocial factors - Touchscreen - Assessment Centre	0.000154	3.6e-05	CHD	53
6138	A(S) levels qualifications	100063	Education - Sociodemographics - Touchscreen - Assessment Centre	0.000138	6.3e-05	CHD	54
6145	Recent: illness|injury|assault	100060	Mental health - Psychosocial factors - Touchscreen - Assessment Centre	0.000129	7.7e-05	CHD	55
1309	Fruit consumption	100052	Diet - Lifestyle and environment - Touchscreen - Assessment Centre	0.00012	4.2e-05	CHD	56
1960	Self-reported: fed-up feelings	100060	Mental health - Psychosocial factors - Touchscreen - Assessment Centre	0.000119	5.1e-05	CHD	57
4501	Self-reported: sudden death family	100034	Family history - Touchscreen - Assessment Centre	0.000115	4.6e-05	CHD	58
1349	Processed meat intake	100052	Diet - Lifestyle and environment - Touchscreen - Assessment Centre	0.000111	8.2e-05	CHD	59
1538	Major dietary change	100052	Diet - Lifestyle and environment - Touchscreen - Assessment Centre	0.000105	1.9e-05	CHD	60
30120	Lymphocyte count	100081	Blood count - Blood assays - Biological samples	0.0001	3.3e-05	CHD	61
1369	Beef consumption	100052	Diet - Lifestyle and environment - Touchscreen - Assessment Centre	9.3e-05	5e-05	CHD	62
30110	PWD	100081	Blood count - Blood assays - Biological samples	8.5e-05	3.4e-05	CHD	63
1478	Salt intake	100052	Diet - Lifestyle and environment - Touchscreen - Assessment Centre	8.4e-05	4.7e-05	CHD	64
2070	Self-reported: recent feeling restlessness	100060	Mental health - Psychosocial factors - Touchscreen - Assessment Centre	8.2e-05	2.2e-05	CHD	65
30270	MSCV	100081	Blood count - Blood assays - Biological samples	7.6e-05	2e-05	CHD	66
6146	Attendance allowance	100067	Other sociodemographic factors - Sociodemographics - Touchscreen - Assessment Centre	7.4e-05	1.6e-05	CHD	67
400	Pairs matching: time	100030	Pairs matching - Cognitive function - Assessment Centre	7.3e-05	7.5e-05	CHD	68
2654	Type non-butter spread	100052	Diet - Lifestyle and environment - Touchscreen - Assessment Centre	7.1e-05	3.9e-05	CHD	69
30600	Plasma albumin	17518	Blood biochemistry - Blood assays - Biological samples	6.9e-05	5.2e-05	CHD	70
30890	Plasma vitamin D	17518	Blood biochemistry - Blood assays - Biological samples	6.7e-05	2.5e-05	CHD	71
2100	Seen a psychiatrist for nerves/anxiety/tension/depression	100060	Mental health - Psychosocial factors - Touchscreen - Assessment Centre	5.7e-05	2.7e-05	CHD	72
26413	Health score	76	Indices of Multiple Deprivation - Baseline characteristics - Population characteristics	5.5e-05	6e-05	CHD	73
2090	GP consultation: nerves/anxiety/tension/depression	100060	Mental health - Psychosocial factors - Touchscreen - Assessment Centre	5.4e-05	2.7e-05	CHD	74
1408	Cheese consumption	100052	Diet - Lifestyle and environment - Touchscreen - Assessment Centre	5e-05	4.8e-05	CHD	75
1299	Raw vegetable consumption	100052	Diet - Lifestyle and environment - Touchscreen - Assessment Centre	4.9e-05	5.3e-05	CHD	76
30160	Basophills	100081	Blood count - Blood assays - Biological samples	4.4e-05	3.9e-05	CHD	77
30790	LP[a]	17518	Blood biochemistry - Blood assays - Biological samples	4.1e-05	4.4e-05	CHD	78
30090	PCT	100081	Blood count - Blood assays - Biological samples	4.1e-05	2.8e-05	CHD	79
2020	Self-reported: loneliness	100060	Mental health - Psychosocial factors - Touchscreen - Assessment Centre	3.8e-05	1.1e-05	CHD	80
2040	Risk taking	100060	Mental health - Psychosocial factors - Touchscreen - Assessment Centre	3.8e-05	3e-05	CHD	81
20110	Mother: stroke	100034	Family history - Touchscreen - Assessment Centre	3.7e-05	2.6e-05	CHD	82
2050	Self-reported: recent depressive mood	100060	Mental health - Psychosocial factors - Touchscreen - Assessment Centre	3.7e-05	1.6e-05	CHD	83
6158	Smoked less as a health precaution	100058	Smoking - Lifestyle and environment - Touchscreen - Assessment Centre	3.7e-05	2.1e-05	CHD	84
30200	Neutrophill (%)	100081	Blood count - Blood assays - Biological samples	3.7e-05	2.2e-05	CHD	85
95	Pulse rate	100011	Assessment centre - Physical measures - Blood pressure	3.6e-05	3.2e-05	CHD	86
6158	Smoked less due to GP advice	100058	Smoking - Lifestyle and environment - Touchscreen - Assessment Centre	3.5e-05	8e-06	CHD	87
1120	Weekly mobile phone use	100053	Electronic device use - Lifestyle and environment - Touchscreen - Assessment Centre	3.4e-05	4.4e-05	CHD	88
22040	Summed MET (min)	54	MET Scores - Physical activity - Lifestyle and environment - Touchscreen - Assessment Centre	3.3e-05	3.9e-05	CHD	89
1990	Self-reported: tense	100060	Mental health - Psychosocial factors - Touchscreen - Assessment Centre	3.2e-05	1.6e-05	CHD	90
6157	Quit smoking as a health precaution	100058	Smoking - Lifestyle and environment - Touchscreen - Assessment Centre	3.1e-05	2.9e-05	CHD	91
30740	Glucose	17518	Blood biochemistry - Blood assays - Biological samples	3e-05	4.4e-05	CHD	92
1339	Non-oily fish consumption	100052	Diet - Lifestyle and environment - Touchscreen - Assessment Centre	2.9e-05	1.4e-05	CHD	93
2010	Suffers from nerves	100060	Mental health - Psychosocial factors - Touchscreen - Assessment Centre	2.9e-05	9e-06	CHD	94
20110	Mother: diabetes	100034	Family history - Touchscreen - Assessment Centre	2.9e-05	1.5e-05	CHD	95
1508	Type of coffee	100052	Diet - Lifestyle and environment - Touchscreen - Assessment Centre	2.7e-05	3.1e-05	CHD	96
1210	Self-reported: snoring	100057	Sleep - Lifestyle and environment - Touchscreen - Assessment Centre	2.7e-05	3.9e-05	CHD	97
20111	Sibling: stroke	100034	Family history - Touchscreen - Assessment Centre	2.4e-05	1.8e-05	CHD	98
30220	Basophill (%)	100081	Blood count - Blood assays - Biological samples	2.2e-05	1.7e-05	CHD	99
30520	Urine potassium	100083	Urine assays - Biological samples	2.2e-05	3.2e-05	CHD	100
1488	Tea consumption	100052	Diet - Lifestyle and environment - Touchscreen - Assessment Centre	2e-05	3.4e-05	CHD	101
24012	Proximity: nearest major road	114	Residential air pollution - Local environment - Additional exposures	1.8e-05	1.1e-05	CHD	102
1110	Mobile phone use (years)	100053	Electronic device use - Lifestyle and environment - Touchscreen - Assessment Centre	1.8e-05	3.8e-05	CHD	103
21000	Ehnicity	100065	Ethnicity - Sociodemographics - Touchscreen - Assessment Centre	1.8e-05	6e-06	CHD	104
1359	Poultry consumption	100052	Diet - Lifestyle and environment - Touchscreen - Assessment Centre	1.8e-05	2.7e-05	CHD	105
6158	Smoked less due to illness	100058	Smoking - Lifestyle and environment - Touchscreen - Assessment Centre	1.8e-05	8e-06	CHD	106
6144	Does not consume wheat	100052	Diet - Lifestyle and environment - Touchscreen - Assessment Centre	1.6e-05	6e-06	CHD	107
20110	Mother: high blood pressure	100034	Family history - Touchscreen - Assessment Centre	1.6e-05	8e-06	CHD	108
1940	Self-reported: irritability	100060	Mental health - Psychosocial factors - Touchscreen - Assessment Centre	1.5e-05	1.7e-05	CHD	109
6143	Commute: cycling	100064	Employment - Sociodemographics - Touchscreen - Assessment Centre	1.5e-05	2.2e-05	CHD	110
1150	Mobile phone use (side of head)	100053	Electronic device use - Lifestyle and environment - Touchscreen - Assessment Centre	1.5e-05	7e-06	CHD	111
398	Pairs matching: correct	100030	Pairs matching - Cognitive function - Assessment Centre	1.5e-05	3.1e-05	CHD	112
4642	Self-reported: manic for 2 days	100060	Mental health - Psychosocial factors - Touchscreen - Assessment Centre	1.5e-05	1.3e-05	CHD	113
6139	Heating: gas hob|gas cooker	100066	Household - Sociodemographics - Touchscreen - Assessment Centre	1.5e-05	4.1e-05	CHD	114
4620	Self-reported: no. depressive episodes	100060	Mental health - Psychosocial factors - Touchscreen - Assessment Centre	1.4e-05	9e-06	CHD	115
6156	Self-reported: manic - more talkative	100060	Mental health - Psychosocial factors - Touchscreen - Assessment Centre	1.2e-05	8e-06	CHD	116
6141	Lives with partner	100066	Household - Sociodemographics - Touchscreen - Assessment Centre	1e-05	8e-06	CHD	117
670	Type of house	100066	Household - Sociodemographics - Touchscreen - Assessment Centre	1e-05	1.4e-05	CHD	118
1319	Dried fruit consumption	100052	Diet - Lifestyle and environment - Touchscreen - Assessment Centre	1e-05	3.9e-05	CHD	119
30060	MCHC	100081	Blood count - Blood assays - Biological samples	9e-06	1.2e-05	CHD	120
4581	Self-reported: satisfaction finances	100060	Mental health - Psychosocial factors - Touchscreen - Assessment Centre	9e-06	5e-06	CHD	121
2000	Self-reported: worries after embarrassment	100060	Mental health - Psychosocial factors - Touchscreen - Assessment Centre	8e-06	4e-06	CHD	122
6144	Does not consume dairy	100052	Diet - Lifestyle and environment - Touchscreen - Assessment Centre	8e-06	4e-06	CHD	123
1458	Cereal consumption	100052	Diet - Lifestyle and environment - Touchscreen - Assessment Centre	8e-06	1.4e-05	CHD	124
1170	Self-reported: easy of waking-up	100057	Sleep - Lifestyle and environment - Touchscreen - Assessment Centre	7e-06	4.4e-05	CHD	125
6144	Self-reported: does not avoid particular foods	100052	Diet - Lifestyle and environment - Touchscreen - Assessment Centre	6e-06	1.9e-05	CHD	126
30530	Urine sodium	100083	Urine assays - Biological samples	6e-06	1.5e-05	CHD	127
699	Years at current address	100066	Household - Sociodemographics - Touchscreen - Assessment Centre	6e-06	0.000114	CHD	128
20107	Father: stroke	100034	Family history - Touchscreen - Assessment Centre	6e-06	7e-06	CHD	129
6145	Recent: marital separation/divorce	100060	Mental health - Psychosocial factors - Touchscreen - Assessment Centre	5e-06	1.8e-05	CHD	130
6145	Recent: Financial difficulties	100060	Mental health - Psychosocial factors - Touchscreen - Assessment Centre	5e-06	1.6e-05	CHD	131
6139	Open solid fuel	100066	Household - Sociodemographics - Touchscreen - Assessment Centre	5e-06	1.3e-05	CHD	132
6156	Self-reported: manic needed less sleep	100060	Mental health - Psychosocial factors - Touchscreen - Assessment Centre	5e-06	3e-06	CHD	133
6156	No manic/hyper symptoms	100060	Mental health - Psychosocial factors - Touchscreen - Assessment Centre	5e-06	1.1e-05	CHD	134
24010	Proximity: nearest road	114	Residential air pollution - Local environment - Additional exposures	4e-06	2e-05	CHD	135
20111	Sibling: bowel cancer	100034	Family history - Touchscreen - Assessment Centre	4e-06	8e-06	CHD	136
1130	Usage of hands-free devices	100053	Electronic device use - Lifestyle and environment - Touchscreen - Assessment Centre	4e-06	2e-06	CHD	137
6158	Does not smoke	100058	Smoking - Lifestyle and environment - Touchscreen - Assessment Centre	4e-06	7.5e-05	CHD	138
20111	Sibling: diabetes	100034	Family history - Touchscreen - Assessment Centre	4e-06	3e-05	CHD	139
20110	Mother: lung cancer	100034	Family history - Touchscreen - Assessment Centre	4e-06	3e-06	CHD	140
2030	Self-reported: guilty feelings	100060	Mental health - Psychosocial factors - Touchscreen - Assessment Centre	4e-06	3e-06	CHD	141
6156	Manic/hyper: increased activity	100060	Mental health - Psychosocial factors - Touchscreen - Assessment Centre	3e-06	3e-06	CHD	142
6156	Self-reported: lack of creativity	100060	Mental health - Psychosocial factors - Touchscreen - Assessment Centre	3e-06	1.2e-05	CHD	143
6142	Unemployed	100064	Employment - Sociodemographics - Touchscreen - Assessment Centre	3e-06	4e-06	CHD	144
6141	Living with grandchild	100066	Household - Sociodemographics - Touchscreen - Assessment Centre	3e-06	8e-06	CHD	145
England	Origin country: England	basic_characteristics	Basic characteristics	3e-06	8e-06	CHD	146
6158	Smoked less due to finances	100058	Smoking - Lifestyle and environment - Touchscreen - Assessment Centre	3e-06	8e-06	CHD	147
6142	Full/part-time student	100064	Employment - Sociodemographics - Touchscreen - Assessment Centre	3e-06	4e-06	CHD	148
1548	Dietary variation	100052	Diet - Lifestyle and environment - Touchscreen - Assessment Centre	3e-06	3e-06	CHD	149
403	Snap-button: times pressed	100032	Reaction time - Cognitive function - Assessment Centre	2e-06	2.8e-05	CHD	150
4526	Self-reported: happiness	100060	Mental health - Psychosocial factors - Touchscreen - Assessment Centre	2e-06	1.1e-05	CHD	151
20110	Mother: chronic bronchitis|emphysema	100034	Family history - Touchscreen - Assessment Centre	2e-06	2e-06	CHD	152
6140	Electric storage heating	100066	Household - Sociodemographics - Touchscreen - Assessment Centre	2e-06	2e-06	CHD	153
2237	Plays computer games	100053	Electronic device use - Lifestyle and environment - Touchscreen - Assessment Centre	1e-06	3e-06	CHD	154
1428	Butter type spread	100052	Diet - Lifestyle and environment - Touchscreen - Assessment Centre	1e-06	3.9e-05	CHD	155

## Sheet: wo T2DMorCVD_HF
Data field id	Description	UKB category id	UKB category description	Mean permuted feature importance (change in c-statistic)	Std after permuted feature importance (change in c-statistic)	Outcome	Feature rank
age_defined_baseline	Age (years)	basic_characteristics	Basic characteristics	0.008355	0.000999	HF	1
30720	Cystatin C	17518	Blood biochemistry - Blood assays - Biological samples	0.007997	0.00141	HF	2
genetic_sex	Sex	basic_characteristics	Basic characteristics	0.003008	0.000746	HF	3
30500	Urine microalbumin	100083	Urine assays - Biological samples	0.00234	0.000619	HF	4
30880	Plasma urate	17518	Blood biochemistry - Blood assays - Biological samples	0.002053	0.000321	HF	5
6146	Disability parking permit (blue badge)	100067	Other sociodemographic factors - Sociodemographics - Touchscreen - Assessment Centre	0.001973	0.000724	HF	6
4080	SBP	100011	Assessment centre - Physical measures - Blood pressure	0.001568	0.000398	HF	7
30730	GGT	17518	Blood biochemistry - Blood assays - Biological samples	0.001399	0.000847	HF	8
30600	Plasma albumin	17518	Blood biochemistry - Blood assays - Biological samples	0.001341	0.000664	HF	9
30070	RDW	100081	Blood count - Blood assays - Biological samples	0.001295	0.000329	HF	10
30200	Neutrophill (%)	100081	Blood count - Blood assays - Biological samples	0.000999	0.000183	HF	11
4548	Self-reported: health satisfaction	100060	Mental health - Psychosocial factors - Touchscreen - Assessment Centre	0.000968	0.000165	HF	12
30130	Monocyte count	100081	Blood count - Blood assays - Biological samples	0.000939	0.000415	HF	13
30750	HbA1c	17518	Blood biochemistry - Blood assays - Biological samples	0.000936	0.000352	HF	14
30710	CRP	17518	Blood biochemistry - Blood assays - Biological samples	0.00081	0.000432	HF	15
30140	Neutrophill count	100081	Blood count - Blood assays - Biological samples	0.000787	0.000207	HF	16
6146	Receives: disability allowance	100067	Other sociodemographic factors - Sociodemographics - Touchscreen - Assessment Centre	0.000767	0.000338	HF	17
2946	Father: age	100034	Family history - Touchscreen - Assessment Centre	0.000741	0.000339	HF	18
845	Age completed education	100063	Education - Sociodemographics - Touchscreen - Assessment Centre	0.0006	0.000211	HF	19
23130	Estimated trunk mass	100009	Body composition by impedance - Anthropometry - Physical measures - Assessment Centre	0.000591	0.000514	HF	20
6157	Quit smoking due to illness	100058	Smoking - Lifestyle and environment - Touchscreen - Assessment Centre	0.000511	0.000136	HF	21
6142	Unemployed due to illness/disability	100064	Employment - Sociodemographics - Touchscreen - Assessment Centre	0.000474	0.000164	HF	22
709	No. people in household	100066	Household - Sociodemographics - Touchscreen - Assessment Centre	0.000462	0.00038	HF	23
3526	Mother: age at death	100034	Family history - Touchscreen - Assessment Centre	0.000457	0.000482	HF	24
30770	IGF-1	17518	Blood biochemistry - Blood assays - Biological samples	0.000364	0.000341	HF	25
1190	Self-reported: daytime napping	100057	Sleep - Lifestyle and environment - Touchscreen - Assessment Centre	0.00035	0.000316	HF	26
23128	Fat mass (trunk)	100009	Body composition by impedance - Anthropometry - Physical measures - Assessment Centre	0.000334	0.000392	HF	27
49	Hip circ	100010	Body size measures - Anthropometry - Physical measures - Assessment Centre	0.00032	0.000379	HF	28
1120	Weekly mobile phone use	100053	Electronic device use - Lifestyle and environment - Touchscreen - Assessment Centre	0.000319	7.8e-05	HF	29
4537	Work/job satisfaction	100060	Mental health - Psychosocial factors - Touchscreen - Assessment Centre	0.000316	0.000576	HF	30
30110	PWD	100081	Blood count - Blood assays - Biological samples	0.000301	6.1e-05	HF	31
30680	Plasma calcium	17518	Blood biochemistry - Blood assays - Biological samples	0.000288	8.7e-05	HF	32
20111	Sibling: heart disease	100034	Family history - Touchscreen - Assessment Centre	0.000283	0.000151	HF	33
30850	Testosterone	17518	Blood biochemistry - Blood assays - Biological samples	0.000266	0.000301	HF	34
30050	MCH	100081	Blood count - Blood assays - Biological samples	0.000248	0.00015	HF	35
30030	Haematocrit (%)	100081	Blood count - Blood assays - Biological samples	0.000244	0.000296	HF	36
26414	Education score	76	Indices of Multiple Deprivation - Baseline characteristics - Population characteristics	0.000242	0.000161	HF	37
30100	MPV	100081	Blood count - Blood assays - Biological samples	0.000242	9.7e-05	HF	38
680	Housing: renting/owning	100066	Household - Sociodemographics - Touchscreen - Assessment Centre	0.000212	0.000136	HF	39
2080	Self-reported: recent tiredness	100060	Mental health - Psychosocial factors - Touchscreen - Assessment Centre	0.000202	5.1e-05	HF	40
30670	Plasma Urea	17518	Blood biochemistry - Blood assays - Biological samples	0.000196	0.000288	HF	41
30860	Total plasma protein	17518	Blood biochemistry - Blood assays - Biological samples	0.000196	0.000128	HF	42
30060	MCHC	100081	Blood count - Blood assays - Biological samples	0.000189	0.000159	HF	43
1448	Type of bread	100052	Diet - Lifestyle and environment - Touchscreen - Assessment Centre	0.000188	0.000134	HF	44
30760	HDL-C	17518	Blood biochemistry - Blood assays - Biological samples	0.000184	0.000232	HF	45
1279	Tobacco exposure outside home	100058	Smoking - Lifestyle and environment - Touchscreen - Assessment Centre	0.000177	0.000142	HF	46
30810	Phosphate	17518	Blood biochemistry - Blood assays - Biological samples	0.000175	0.000123	HF	47
1349	Processed meat intake	100052	Diet - Lifestyle and environment - Touchscreen - Assessment Centre	0.000174	0.000104	HF	48
1309	Fruit consumption	100052	Diet - Lifestyle and environment - Touchscreen - Assessment Centre	0.000168	5.4e-05	HF	49
22040	Summed MET (min)	54	MET Scores - Physical activity - Lifestyle and environment - Touchscreen - Assessment Centre	0.000168	0.000134	HF	50
30840	Bilirubin	17518	Blood biochemistry - Blood assays - Biological samples	0.000156	0.000133	HF	51
1438	Bread consumption	100052	Diet - Lifestyle and environment - Touchscreen - Assessment Centre	0.000153	8.1e-05	HF	52
398	Pairs matching: correct	100030	Pairs matching - Cognitive function - Assessment Centre	0.000149	0.00012	HF	53
30520	Urine potassium	100083	Urine assays - Biological samples	0.000141	0.00012	HF	54
3506	Difference smoking (10-years)	100058	Smoking - Lifestyle and environment - Touchscreen - Assessment Centre	0.000141	0.000167	HF	55
30120	Lymphocyte count	100081	Blood count - Blood assays - Biological samples	0.000135	0.00011	HF	56
30780	LDL-C	17518	Blood biochemistry - Blood assays - Biological samples	0.000135	0.000164	HF	57
24010	Proximity: nearest road	114	Residential air pollution - Local environment - Additional exposures	0.000119	9.1e-05	HF	58
4620	Self-reported: no. depressive episodes	100060	Mental health - Psychosocial factors - Touchscreen - Assessment Centre	0.000117	8.3e-05	HF	59
699	Years at current address	100066	Household - Sociodemographics - Touchscreen - Assessment Centre	0.000112	0.000321	HF	60
400	Pairs matching: time	100030	Pairs matching - Cognitive function - Assessment Centre	0.00011	0.00014	HF	61
30740	Glucose	17518	Blood biochemistry - Blood assays - Biological samples	0.000108	0.000171	HF	62
403	Snap-button: times pressed	100032	Reaction time - Cognitive function - Assessment Centre	9.9e-05	7.9e-05	HF	63
4501	Self-reported: sudden death family	100034	Family history - Touchscreen - Assessment Centre	9.7e-05	6.5e-05	HF	64
404	Snap-button: initial reaction time	100032	Reaction time - Cognitive function - Assessment Centre	8.7e-05	0.000225	HF	65
6157	Stopped smoking due to GP advice	100058	Smoking - Lifestyle and environment - Touchscreen - Assessment Centre	7.5e-05	4.7e-05	HF	66
6156	Self-reported: manic needed less sleep	100060	Mental health - Psychosocial factors - Touchscreen - Assessment Centre	7.4e-05	2.7e-05	HF	67
1930	Self-reported: miserableness	100060	Mental health - Psychosocial factors - Touchscreen - Assessment Centre	7.2e-05	7e-05	HF	68
30270	MSCV	100081	Blood count - Blood assays - Biological samples	7.2e-05	0.00017	HF	69
1389	Pork consumption	100052	Diet - Lifestyle and environment - Touchscreen - Assessment Centre	7e-05	5.4e-05	HF	70
51	Seated height	100010	Body size measures - Anthropometry - Physical measures - Assessment Centre	6.9e-05	9.2e-05	HF	71
5386	Self-reported: no. unenthusiastic episodes	100060	Mental health - Psychosocial factors - Touchscreen - Assessment Centre	6.6e-05	3.3e-05	HF	72
1548	Dietary variation	100052	Diet - Lifestyle and environment - Touchscreen - Assessment Centre	6.4e-05	3.9e-05	HF	73
1488	Tea consumption	100052	Diet - Lifestyle and environment - Touchscreen - Assessment Centre	6.1e-05	0.000104	HF	74
1538	Major dietary change	100052	Diet - Lifestyle and environment - Touchscreen - Assessment Centre	6e-05	5.3e-05	HF	75
1210	Self-reported: snoring	100057	Sleep - Lifestyle and environment - Touchscreen - Assessment Centre	5.8e-05	2.2e-05	HF	76
1220	Self-reported: narcolepsy	100057	Sleep - Lifestyle and environment - Touchscreen - Assessment Centre	5.7e-05	7.3e-05	HF	77
1200	Self-reported: insomnia	100057	Sleep - Lifestyle and environment - Touchscreen - Assessment Centre	5.7e-05	4.6e-05	HF	78
1170	Self-reported: easy of waking-up	100057	Sleep - Lifestyle and environment - Touchscreen - Assessment Centre	5.4e-05	2.7e-05	HF	79
26415	Housing score	76	Indices of Multiple Deprivation - Baseline characteristics - Population characteristics	5.3e-05	5.8e-05	HF	80
1130	Usage of hands-free devices	100053	Electronic device use - Lifestyle and environment - Touchscreen - Assessment Centre	5.1e-05	2.4e-05	HF	81
6138	O-levels/GCSEs	100063	Education - Sociodemographics - Touchscreen - Assessment Centre	5e-05	0.000236	HF	82
30820	Rheumatoid factor	17518	Blood biochemistry - Blood assays - Biological samples	4.3e-05	3.2e-05	HF	83
6158	Does not smoke	100058	Smoking - Lifestyle and environment - Touchscreen - Assessment Centre	4.2e-05	3.2e-05	HF	84
1319	Dried fruit consumption	100052	Diet - Lifestyle and environment - Touchscreen - Assessment Centre	4e-05	5.5e-05	HF	85
20110	Mother: AD/dementia	100034	Family history - Touchscreen - Assessment Centre	3.6e-05	3.4e-05	HF	86
1478	Salt intake	100052	Diet - Lifestyle and environment - Touchscreen - Assessment Centre	3.6e-05	8.7e-05	HF	87
1379	Lamb or mutton consumption	100052	Diet - Lifestyle and environment - Touchscreen - Assessment Centre	3.6e-05	6.2e-05	HF	88
6158	Smoked less due to illness	100058	Smoking - Lifestyle and environment - Touchscreen - Assessment Centre	3.5e-05	2.9e-05	HF	89
1498	Coffee consumption	100052	Diet - Lifestyle and environment - Touchscreen - Assessment Centre	3.5e-05	8.6e-05	HF	90
1299	Raw vegetable consumption	100052	Diet - Lifestyle and environment - Touchscreen - Assessment Centre	3.2e-05	9.5e-05	HF	91
2060	Self-reported: recent feelings of disinterest	100060	Mental health - Psychosocial factors - Touchscreen - Assessment Centre	3.2e-05	3.5e-05	HF	92
30160	Basophills	100081	Blood count - Blood assays - Biological samples	3.2e-05	4e-05	HF	93
1329	Oily fish consumption	100052	Diet - Lifestyle and environment - Touchscreen - Assessment Centre	3.2e-05	3.6e-05	HF	94
20110	Mother: stroke	100034	Family history - Touchscreen - Assessment Centre	3.2e-05	2.1e-05	HF	95
20111	Sibling: breast cancer	100034	Family history - Touchscreen - Assessment Centre	3.1e-05	9e-06	HF	96
1920	Self-reported: suffers from mood swings	100060	Mental health - Psychosocial factors - Touchscreen - Assessment Centre	3.1e-05	3.5e-05	HF	97
738	Average household income	100066	Household - Sociodemographics - Touchscreen - Assessment Centre	2.8e-05	0.000351	HF	98
4526	Self-reported: happiness	100060	Mental health - Psychosocial factors - Touchscreen - Assessment Centre	2.7e-05	2.5e-05	HF	99
30650	AST	17518	Blood biochemistry - Blood assays - Biological samples	2.4e-05	0.000132	HF	100
1160	Sleep (hours)	100057	Sleep - Lifestyle and environment - Touchscreen - Assessment Centre	2.4e-05	6.9e-05	HF	101
30090	PCT	100081	Blood count - Blood assays - Biological samples	2.3e-05	0.000135	HF	102
2050	Self-reported: recent depressive mood	100060	Mental health - Psychosocial factors - Touchscreen - Assessment Centre	2.3e-05	3.9e-05	HF	103
21000	Ehnicity	100065	Ethnicity - Sociodemographics - Touchscreen - Assessment Centre	2.2e-05	2.4e-05	HF	104
1369	Beef consumption	100052	Diet - Lifestyle and environment - Touchscreen - Assessment Centre	2.1e-05	2.2e-05	HF	105
6158	Smoked less due to GP advice	100058	Smoking - Lifestyle and environment - Touchscreen - Assessment Centre	2.1e-05	2.1e-05	HF	106
30800	Oestradiol	17518	Blood biochemistry - Blood assays - Biological samples	1.9e-05	0.000115	HF	107
4674	Private healthcare	100067	Other sociodemographic factors - Sociodemographics - Touchscreen - Assessment Centre	1.8e-05	3.3e-05	HF	108
20111	Sibling: stroke	100034	Family history - Touchscreen - Assessment Centre	1.8e-05	5.8e-05	HF	109
1408	Cheese consumption	100052	Diet - Lifestyle and environment - Touchscreen - Assessment Centre	1.8e-05	5.7e-05	HF	110
20107	Father: chronic bronchitis/emphysema	100034	Family history - Touchscreen - Assessment Centre	1.8e-05	4.1e-05	HF	111
4642	Self-reported: manic for 2 days	100060	Mental health - Psychosocial factors - Touchscreen - Assessment Centre	1.6e-05	1.6e-05	HF	112
1418	Type of milk	100052	Diet - Lifestyle and environment - Touchscreen - Assessment Centre	1.4e-05	2e-05	HF	113
1140	Change in mobile phone use	100053	Electronic device use - Lifestyle and environment - Touchscreen - Assessment Centre	1.4e-05	1.4e-05	HF	114
6143	Commute: walking	100064	Employment - Sociodemographics - Touchscreen - Assessment Centre	1.4e-05	6.4e-05	HF	115
2040	Risk taking	100060	Mental health - Psychosocial factors - Touchscreen - Assessment Centre	1.4e-05	1.3e-05	HF	116
6138	CSE-equivalent	100063	Education - Sociodemographics - Touchscreen - Assessment Centre	1.4e-05	1.7e-05	HF	117
6138	A(S) levels qualifications	100063	Education - Sociodemographics - Touchscreen - Assessment Centre	1.2e-05	5e-06	HF	118
6157	Quit smoking as a health precaution	100058	Smoking - Lifestyle and environment - Touchscreen - Assessment Centre	1.1e-05	7e-06	HF	119
1883	No. of sisters	100034	Family history - Touchscreen - Assessment Centre	1e-05	4e-05	HF	120
22039	MET (min) vigorous activity	54	MET Scores - Physical activity - Lifestyle and environment - Touchscreen - Assessment Centre	1e-05	0.000169	HF	121
1960	Self-reported: fed-up feelings	100060	Mental health - Psychosocial factors - Touchscreen - Assessment Centre	1e-05	2.6e-05	HF	122
20127	Neuroticism score	100060	Mental health - Psychosocial factors - Touchscreen - Assessment Centre	1e-05	6.3e-05	HF	123
22036	Recommended level of physical activity	54	MET Scores - Physical activity - Lifestyle and environment - Touchscreen - Assessment Centre	9e-06	2.2e-05	HF	124
1970	Self-reported: nervous person	100060	Mental health - Psychosocial factors - Touchscreen - Assessment Centre	7e-06	2.5e-05	HF	125
1339	Non-oily fish consumption	100052	Diet - Lifestyle and environment - Touchscreen - Assessment Centre	7e-06	1.7e-05	HF	126
2020	Self-reported: loneliness	100060	Mental health - Psychosocial factors - Touchscreen - Assessment Centre	7e-06	2.6e-05	HF	127
Wales	Origin country: Wales	basic_characteristics	Basic characteristics	5e-06	8e-06	HF	128
6143	Commute: public transport	100064	Employment - Sociodemographics - Touchscreen - Assessment Centre	5e-06	2.6e-05	HF	129
1359	Poultry consumption	100052	Diet - Lifestyle and environment - Touchscreen - Assessment Centre	5e-06	5.1e-05	HF	130
1940	Self-reported: irritability	100060	Mental health - Psychosocial factors - Touchscreen - Assessment Centre	4e-06	2.6e-05	HF	131
1180	Self-reported: morning/evening person	100057	Sleep - Lifestyle and environment - Touchscreen - Assessment Centre	2e-06	6e-06	HF	132
6138	University degree	100063	Education - Sociodemographics - Touchscreen - Assessment Centre	2e-06	0.00021	HF	133
30210	Eosinophill (%)	100081	Blood count - Blood assays - Biological samples	1e-06	9.2e-05	HF	134
1428	Butter type spread	100052	Diet - Lifestyle and environment - Touchscreen - Assessment Centre	1e-06	3e-06	HF	135
20110	Mother: high blood pressure	100034	Family history - Touchscreen - Assessment Centre	1e-06	5e-06	HF	136
2030	Self-reported: guilty feelings	100060	Mental health - Psychosocial factors - Touchscreen - Assessment Centre	1e-06	1.8e-05	HF	137

## Sheet: wo T2DMorCVD_AF
Data field id	Description	UKB category id	UKB category description	Mean permuted feature importance (change in c-statistic)	Std after permuted feature importance (change in c-statistic)	Outcome	Feature rank
age_defined_baseline	Age (years)	basic_characteristics	Basic characteristics	0.017407	0.0018	AF	1
23130	Estimated trunk mass	100009	Body composition by impedance - Anthropometry - Physical measures - Assessment Centre	0.005604	0.000654	AF	2
30720	Cystatin C	17518	Blood biochemistry - Blood assays - Biological samples	0.005273	0.000404	AF	3
3526	Mother: age at death	100034	Family history - Touchscreen - Assessment Centre	0.001748	0.000675	AF	4
23128	Fat mass (trunk)	100009	Body composition by impedance - Anthropometry - Physical measures - Assessment Centre	0.001673	0.00032	AF	5
51	Seated height	100010	Body size measures - Anthropometry - Physical measures - Assessment Centre	0.001633	0.000285	AF	6
genetic_sex	Sex	basic_characteristics	Basic characteristics	0.001335	0.00038	AF	7
30850	Testosterone	17518	Blood biochemistry - Blood assays - Biological samples	0.001207	0.000301	AF	8
30880	Plasma urate	17518	Blood biochemistry - Blood assays - Biological samples	0.001005	0.000371	AF	9
30670	Plasma Urea	17518	Blood biochemistry - Blood assays - Biological samples	0.000934	0.00022	AF	10
30500	Urine microalbumin	100083	Urine assays - Biological samples	0.000861	0.000135	AF	11
2946	Father: age	100034	Family history - Touchscreen - Assessment Centre	0.000693	0.000443	AF	12
30130	Monocyte count	100081	Blood count - Blood assays - Biological samples	0.000571	0.000124	AF	13
4080	SBP	100011	Assessment centre - Physical measures - Blood pressure	0.000554	0.000184	AF	14
30780	LDL-C	17518	Blood biochemistry - Blood assays - Biological samples	0.000504	7.4e-05	AF	15
30600	Plasma albumin	17518	Blood biochemistry - Blood assays - Biological samples	0.000449	0.000162	AF	16
49	Hip circ	100010	Body size measures - Anthropometry - Physical measures - Assessment Centre	0.000444	0.00013	AF	17
6145	Recent: illness|injury|assault	100060	Mental health - Psychosocial factors - Touchscreen - Assessment Centre	0.000402	4.8e-05	AF	18
20119	Employment status	100064	Employment - Sociodemographics - Touchscreen - Assessment Centre	0.0004	0.000478	AF	19
30840	Bilirubin	17518	Blood biochemistry - Blood assays - Biological samples	0.000361	0.000114	AF	20
30070	RDW	100081	Blood count - Blood assays - Biological samples	0.000327	8.5e-05	AF	21
30770	IGF-1	17518	Blood biochemistry - Blood assays - Biological samples	0.000323	6.2e-05	AF	22
1190	Self-reported: daytime napping	100057	Sleep - Lifestyle and environment - Touchscreen - Assessment Centre	0.000303	7.8e-05	AF	23
699	Years at current address	100066	Household - Sociodemographics - Touchscreen - Assessment Centre	0.000244	0.000172	AF	24
30710	CRP	17518	Blood biochemistry - Blood assays - Biological samples	0.000213	0.000132	AF	25
30140	Neutrophill count	100081	Blood count - Blood assays - Biological samples	0.000202	4.2e-05	AF	26
680	Housing: renting/owning	100066	Household - Sociodemographics - Touchscreen - Assessment Centre	0.000188	0.000157	AF	27
709	No. people in household	100066	Household - Sociodemographics - Touchscreen - Assessment Centre	0.000187	0.00011	AF	28
30090	PCT	100081	Blood count - Blood assays - Biological samples	0.000185	0.000125	AF	29
30270	MSCV	100081	Blood count - Blood assays - Biological samples	0.00018	3.1e-05	AF	30
30300	HLR	100081	Blood count - Blood assays - Biological samples	0.00016	5.8e-05	AF	31
20111	Sibling: heart disease	100034	Family history - Touchscreen - Assessment Centre	0.000153	2.4e-05	AF	32
30700	Plasma creat	17518	Blood biochemistry - Blood assays - Biological samples	0.000148	0.000158	AF	33
4548	Self-reported: health satisfaction	100060	Mental health - Psychosocial factors - Touchscreen - Assessment Centre	0.000144	1.9e-05	AF	34
30050	MCH	100081	Blood count - Blood assays - Biological samples	0.000142	5.9e-05	AF	35
796	Commute distance	100064	Employment - Sociodemographics - Touchscreen - Assessment Centre	0.000136	0.000532	AF	36
20110	Mother: heart disease	100034	Family history - Touchscreen - Assessment Centre	0.000131	3.2e-05	AF	37
6146	Disability parking permit (blue badge)	100067	Other sociodemographic factors - Sociodemographics - Touchscreen - Assessment Centre	0.000122	1.5e-05	AF	38
30190	Monocyte (%)	100081	Blood count - Blood assays - Biological samples	0.00012	6.3e-05	AF	39
30200	Neutrophill (%)	100081	Blood count - Blood assays - Biological samples	0.000112	5.2e-05	AF	40
30650	AST	17518	Blood biochemistry - Blood assays - Biological samples	0.000105	4.1e-05	AF	41
47	Grip strength (right hand)	100019	Hand grip strength - Physical measures - Assessment Centre	0.0001	0.000157	AF	42
1930	Self-reported: miserableness	100060	Mental health - Psychosocial factors - Touchscreen - Assessment Centre	8e-05	3.2e-05	AF	43
30680	Plasma calcium	17518	Blood biochemistry - Blood assays - Biological samples	6.9e-05	2.3e-05	AF	44
30530	Urine sodium	100083	Urine assays - Biological samples	6.7e-05	2.4e-05	AF	45
1873	No. brothers	100034	Family history - Touchscreen - Assessment Centre	6.7e-05	1.6e-05	AF	46
6138	CSE-equivalent	100063	Education - Sociodemographics - Touchscreen - Assessment Centre	6.6e-05	4.1e-05	AF	47
400	Pairs matching: time	100030	Pairs matching - Cognitive function - Assessment Centre	6.4e-05	9.7e-05	AF	48
30610	ALP	17518	Blood biochemistry - Blood assays - Biological samples	5.9e-05	3.4e-05	AF	49
30120	Lymphocyte count	100081	Blood count - Blood assays - Biological samples	5.8e-05	7.8e-05	AF	50
30740	Glucose	17518	Blood biochemistry - Blood assays - Biological samples	4.9e-05	4.5e-05	AF	51
4079	DBP	100011	Assessment centre - Physical measures - Blood pressure	4.8e-05	7.9e-05	AF	52
20111	Sibling: hypertension	100034	Family history - Touchscreen - Assessment Centre	4.6e-05	1.8e-05	AF	53
30760	HDL-C	17518	Blood biochemistry - Blood assays - Biological samples	4.1e-05	5.8e-05	AF	54
30730	GGT	17518	Blood biochemistry - Blood assays - Biological samples	4.1e-05	0.000147	AF	55
1349	Processed meat intake	100052	Diet - Lifestyle and environment - Touchscreen - Assessment Centre	3.9e-05	1.7e-05	AF	56
1528	No. glasses of water	100052	Diet - Lifestyle and environment - Touchscreen - Assessment Centre	3.9e-05	2.2e-05	AF	57
1508	Type of coffee	100052	Diet - Lifestyle and environment - Touchscreen - Assessment Centre	3.8e-05	3e-05	AF	58
6157	Quit smoking due to illness	100058	Smoking - Lifestyle and environment - Touchscreen - Assessment Centre	3.7e-05	2.6e-05	AF	59
30520	Urine potassium	100083	Urine assays - Biological samples	3e-05	3.9e-05	AF	60
30210	Eosinophill (%)	100081	Blood count - Blood assays - Biological samples	3e-05	2.7e-05	AF	61
30750	HbA1c	17518	Blood biochemistry - Blood assays - Biological samples	2.9e-05	8e-05	AF	62
30830	SHBG	17518	Blood biochemistry - Blood assays - Biological samples	2.8e-05	5.8e-05	AF	63
2080	Self-reported: recent tiredness	100060	Mental health - Psychosocial factors - Touchscreen - Assessment Centre	2.8e-05	1e-05	AF	64
1220	Self-reported: narcolepsy	100057	Sleep - Lifestyle and environment - Touchscreen - Assessment Centre	2.5e-05	3.2e-05	AF	65
5386	Self-reported: no. unenthusiastic episodes	100060	Mental health - Psychosocial factors - Touchscreen - Assessment Centre	2.4e-05	2.7e-05	AF	66
6144	Self-reported: does not avoid particular foods	100052	Diet - Lifestyle and environment - Touchscreen - Assessment Centre	2.3e-05	4.4e-05	AF	67
1289	Cooked vegetable portions	100052	Diet - Lifestyle and environment - Touchscreen - Assessment Centre	2.1e-05	1.7e-05	AF	68
6158	Smoked less due to illness	100058	Smoking - Lifestyle and environment - Touchscreen - Assessment Centre	2e-05	9e-06	AF	69
30100	MPV	100081	Blood count - Blood assays - Biological samples	1.9e-05	5e-05	AF	70
6142	Unemployed	100064	Employment - Sociodemographics - Touchscreen - Assessment Centre	1.9e-05	3e-06	AF	71
26413	Health score	76	Indices of Multiple Deprivation - Baseline characteristics - Population characteristics	1.9e-05	2.2e-05	AF	72
6157	Stopped smoking due to GP advice	100058	Smoking - Lifestyle and environment - Touchscreen - Assessment Centre	1.9e-05	8e-06	AF	73
2000	Self-reported: worries after embarrassment	100060	Mental health - Psychosocial factors - Touchscreen - Assessment Centre	1.8e-05	1.5e-05	AF	74
30860	Total plasma protein	17518	Blood biochemistry - Blood assays - Biological samples	1.7e-05	3.8e-05	AF	75
6157	Quit smoking as a health precaution	100058	Smoking - Lifestyle and environment - Touchscreen - Assessment Centre	1.7e-05	1.4e-05	AF	76
6156	Self-reported: manic - more talkative	100060	Mental health - Psychosocial factors - Touchscreen - Assessment Centre	1.6e-05	4e-06	AF	77
6156	No manic/hyper symptoms	100060	Mental health - Psychosocial factors - Touchscreen - Assessment Centre	1.5e-05	1e-05	AF	78
1329	Oily fish consumption	100052	Diet - Lifestyle and environment - Touchscreen - Assessment Centre	1.5e-05	2.9e-05	AF	79
1538	Major dietary change	100052	Diet - Lifestyle and environment - Touchscreen - Assessment Centre	1.4e-05	1.6e-05	AF	80
1448	Type of bread	100052	Diet - Lifestyle and environment - Touchscreen - Assessment Centre	1.2e-05	1e-05	AF	81
21000	Ehnicity	100065	Ethnicity - Sociodemographics - Touchscreen - Assessment Centre	1.2e-05	7e-06	AF	82
30890	Plasma vitamin D	17518	Blood biochemistry - Blood assays - Biological samples	1.1e-05	1.9e-05	AF	83
6143	Commute: walking	100064	Employment - Sociodemographics - Touchscreen - Assessment Centre	1.1e-05	1.2e-05	AF	84
1110	Mobile phone use (years)	100053	Electronic device use - Lifestyle and environment - Touchscreen - Assessment Centre	1.1e-05	1.2e-05	AF	85
1309	Fruit consumption	100052	Diet - Lifestyle and environment - Touchscreen - Assessment Centre	1.1e-05	1.4e-05	AF	86
22040	Summed MET (min)	54	MET Scores - Physical activity - Lifestyle and environment - Touchscreen - Assessment Centre	1e-05	1.6e-05	AF	87
26414	Education score	76	Indices of Multiple Deprivation - Baseline characteristics - Population characteristics	1e-05	2.4e-05	AF	88
6158	Smoked less due to GP advice	100058	Smoking - Lifestyle and environment - Touchscreen - Assessment Centre	1e-05	4e-06	AF	89
6138	A(S) levels qualifications	100063	Education - Sociodemographics - Touchscreen - Assessment Centre	1e-05	8e-06	AF	90
1379	Lamb or mutton consumption	100052	Diet - Lifestyle and environment - Touchscreen - Assessment Centre	9e-06	7e-06	AF	91
24012	Proximity: nearest major road	114	Residential air pollution - Local environment - Additional exposures	8e-06	2.1e-05	AF	92
4642	Self-reported: manic for 2 days	100060	Mental health - Psychosocial factors - Touchscreen - Assessment Centre	8e-06	5e-06	AF	93
20127	Neuroticism score	100060	Mental health - Psychosocial factors - Touchscreen - Assessment Centre	7e-06	1.6e-05	AF	94
1130	Usage of hands-free devices	100053	Electronic device use - Lifestyle and environment - Touchscreen - Assessment Centre	6e-06	9e-06	AF	95
2100	Seen a psychiatrist for nerves/anxiety/tension/depression	100060	Mental health - Psychosocial factors - Touchscreen - Assessment Centre	6e-06	7e-06	AF	96
24019	PM (10μm) 2007	114	Residential air pollution - Local environment - Additional exposures	6e-06	2.5e-05	AF	97
20110	Mother: stroke	100034	Family history - Touchscreen - Assessment Centre	6e-06	1.6e-05	AF	98
6138	University degree	100063	Education - Sociodemographics - Touchscreen - Assessment Centre	6e-06	1.2e-05	AF	99
20107	Father: bowel cancer	100034	Family history - Touchscreen - Assessment Centre	5e-06	1e-05	AF	100
1408	Cheese consumption	100052	Diet - Lifestyle and environment - Touchscreen - Assessment Centre	5e-06	9e-06	AF	101
20110	Mother: chronic bronchitis|emphysema	100034	Family history - Touchscreen - Assessment Centre	5e-06	4e-06	AF	102
6144	Eats eggs/food containing eggs	100052	Diet - Lifestyle and environment - Touchscreen - Assessment Centre	5e-06	3e-06	AF	103
30620	ALT	17518	Blood biochemistry - Blood assays - Biological samples	5e-06	4.9e-05	AF	104
728	No. vehicles in household	100066	Household - Sociodemographics - Touchscreen - Assessment Centre	4e-06	4e-06	AF	105
22039	MET (min) vigorous activity	54	MET Scores - Physical activity - Lifestyle and environment - Touchscreen - Assessment Centre	4e-06	1.1e-05	AF	106
30870	Trig	17518	Blood biochemistry - Blood assays - Biological samples	4e-06	2.6e-05	AF	107
2070	Self-reported: recent feeling restlessness	100060	Mental health - Psychosocial factors - Touchscreen - Assessment Centre	3e-06	5e-06	AF	108
20107	Father: heart disease	100034	Family history - Touchscreen - Assessment Centre	3e-06	1e-05	AF	109
4620	Self-reported: no. depressive episodes	100060	Mental health - Psychosocial factors - Touchscreen - Assessment Centre	3e-06	5e-06	AF	110
1160	Sleep (hours)	100057	Sleep - Lifestyle and environment - Touchscreen - Assessment Centre	3e-06	7e-06	AF	111
403	Snap-button: times pressed	100032	Reaction time - Cognitive function - Assessment Centre	3e-06	7e-06	AF	112
1950	Self-reported: sensitivity	100060	Mental health - Psychosocial factors - Touchscreen - Assessment Centre	3e-06	8e-06	AF	113
2654	Type non-butter spread	100052	Diet - Lifestyle and environment - Touchscreen - Assessment Centre	3e-06	6e-06	AF	114
1170	Self-reported: easy of waking-up	100057	Sleep - Lifestyle and environment - Touchscreen - Assessment Centre	2e-06	3.9e-05	AF	115
1319	Dried fruit consumption	100052	Diet - Lifestyle and environment - Touchscreen - Assessment Centre	2e-06	6e-06	AF	116
20111	Sibling: breast cancer	100034	Family history - Touchscreen - Assessment Centre	2e-06	2e-06	AF	117
30820	Rheumatoid factor	17518	Blood biochemistry - Blood assays - Biological samples	2e-06	4e-06	AF	118
England	Origin country: England	basic_characteristics	Basic characteristics	1e-06	7e-06	AF	119
6142	Doing unpaid/voluntary work	100064	Employment - Sociodemographics - Touchscreen - Assessment Centre	1e-06	3e-06	AF	120
6145	Self-reported: death of a close relative	100060	Mental health - Psychosocial factors - Touchscreen - Assessment Centre	1e-06	4e-06	AF	121
4501	Self-reported: sudden death family	100034	Family history - Touchscreen - Assessment Centre	1e-06	9e-06	AF	122
6144	Does not consume dairy	100052	Diet - Lifestyle and environment - Touchscreen - Assessment Centre	1e-06	7e-06	AF	123

## Sheet: wo T2DMorCVD_Is. Stroke
Data field id	Description	UKB category id	UKB category description	Mean permuted feature importance (change in c-statistic)	Std after permuted feature importance (change in c-statistic)	Outcome	Feature rank
age_defined_baseline	Age (years)	basic_characteristics	Basic characteristics	0.011696	0.001243	Is. Stroke	1
4080	SBP	100011	Assessment centre - Physical measures - Blood pressure	0.006003	0.000631	Is. Stroke	2
30720	Cystatin C	17518	Blood biochemistry - Blood assays - Biological samples	0.004693	0.001887	Is. Stroke	3
genetic_sex	Sex	basic_characteristics	Basic characteristics	0.00175	0.000428	Is. Stroke	4
30880	Plasma urate	17518	Blood biochemistry - Blood assays - Biological samples	0.001654	0.000435	Is. Stroke	5
30130	Monocyte count	100081	Blood count - Blood assays - Biological samples	0.001635	0.000348	Is. Stroke	6
2946	Father: age	100034	Family history - Touchscreen - Assessment Centre	0.001408	0.000423	Is. Stroke	7
4079	DBP	100011	Assessment centre - Physical measures - Blood pressure	0.001346	0.000479	Is. Stroke	8
23130	Estimated trunk mass	100009	Body composition by impedance - Anthropometry - Physical measures - Assessment Centre	0.00132	0.000287	Is. Stroke	9
30850	Testosterone	17518	Blood biochemistry - Blood assays - Biological samples	0.001257	0.000368	Is. Stroke	10
30500	Urine microalbumin	100083	Urine assays - Biological samples	0.001243	0.00054	Is. Stroke	11
709	No. people in household	100066	Household - Sociodemographics - Touchscreen - Assessment Centre	0.001186	0.000257	Is. Stroke	12
30730	GGT	17518	Blood biochemistry - Blood assays - Biological samples	0.001104	0.000454	Is. Stroke	13
6146	Disability parking permit (blue badge)	100067	Other sociodemographic factors - Sociodemographics - Touchscreen - Assessment Centre	0.000945	0.000422	Is. Stroke	14
6146	Receives: disability allowance	100067	Other sociodemographic factors - Sociodemographics - Touchscreen - Assessment Centre	0.000927	0.00034	Is. Stroke	15
30710	CRP	17518	Blood biochemistry - Blood assays - Biological samples	0.000807	0.000444	Is. Stroke	16
30670	Plasma Urea	17518	Blood biochemistry - Blood assays - Biological samples	0.00077	0.000271	Is. Stroke	17
30760	HDL-C	17518	Blood biochemistry - Blood assays - Biological samples	0.000768	0.00032	Is. Stroke	18
699	Years at current address	100066	Household - Sociodemographics - Touchscreen - Assessment Centre	0.000643	0.00032	Is. Stroke	19
3526	Mother: age at death	100034	Family history - Touchscreen - Assessment Centre	0.000634	0.000664	Is. Stroke	20
30090	PCT	100081	Blood count - Blood assays - Biological samples	0.000612	0.000219	Is. Stroke	21
3506	Difference smoking (10-years)	100058	Smoking - Lifestyle and environment - Touchscreen - Assessment Centre	0.00048	0.000324	Is. Stroke	22
738	Average household income	100066	Household - Sociodemographics - Touchscreen - Assessment Centre	0.000403	0.000541	Is. Stroke	23
30870	Trig	17518	Blood biochemistry - Blood assays - Biological samples	0.000397	0.000243	Is. Stroke	24
30190	Monocyte (%)	100081	Blood count - Blood assays - Biological samples	0.000388	0.000318	Is. Stroke	25
30050	MCH	100081	Blood count - Blood assays - Biological samples	0.000359	0.000216	Is. Stroke	26
30740	Glucose	17518	Blood biochemistry - Blood assays - Biological samples	0.000357	0.00028	Is. Stroke	27
680	Housing: renting/owning	100066	Household - Sociodemographics - Touchscreen - Assessment Centre	0.000333	0.000248	Is. Stroke	28
728	No. vehicles in household	100066	Household - Sociodemographics - Touchscreen - Assessment Centre	0.000326	0.000178	Is. Stroke	29
30030	Haematocrit (%)	100081	Blood count - Blood assays - Biological samples	0.000324	0.000318	Is. Stroke	30
30650	AST	17518	Blood biochemistry - Blood assays - Biological samples	0.000322	0.000242	Is. Stroke	31
30750	HbA1c	17518	Blood biochemistry - Blood assays - Biological samples	0.000294	0.000415	Is. Stroke	32
30200	Neutrophill (%)	100081	Blood count - Blood assays - Biological samples	0.000285	0.000243	Is. Stroke	33
51	Seated height	100010	Body size measures - Anthropometry - Physical measures - Assessment Centre	0.000275	0.000141	Is. Stroke	34
30070	RDW	100081	Blood count - Blood assays - Biological samples	0.000272	0.000161	Is. Stroke	35
30600	Plasma albumin	17518	Blood biochemistry - Blood assays - Biological samples	0.000266	0.000374	Is. Stroke	36
1190	Self-reported: daytime napping	100057	Sleep - Lifestyle and environment - Touchscreen - Assessment Centre	0.00026	0.00018	Is. Stroke	37
1110	Mobile phone use (years)	100053	Electronic device use - Lifestyle and environment - Touchscreen - Assessment Centre	0.000258	0.000156	Is. Stroke	38
23128	Fat mass (trunk)	100009	Body composition by impedance - Anthropometry - Physical measures - Assessment Centre	0.000254	0.000129	Is. Stroke	39
30120	Lymphocyte count	100081	Blood count - Blood assays - Biological samples	0.000235	0.000121	Is. Stroke	40
26413	Health score	76	Indices of Multiple Deprivation - Baseline characteristics - Population characteristics	0.00023	0.000239	Is. Stroke	41
30520	Urine potassium	100083	Urine assays - Biological samples	0.000219	0.000163	Is. Stroke	42
30210	Eosinophill (%)	100081	Blood count - Blood assays - Biological samples	0.000216	0.000102	Is. Stroke	43
30300	HLR	100081	Blood count - Blood assays - Biological samples	0.00021	0.000171	Is. Stroke	44
4548	Self-reported: health satisfaction	100060	Mental health - Psychosocial factors - Touchscreen - Assessment Centre	0.000202	0.000104	Is. Stroke	45
26415	Housing score	76	Indices of Multiple Deprivation - Baseline characteristics - Population characteristics	0.0002	0.000182	Is. Stroke	46
1488	Tea consumption	100052	Diet - Lifestyle and environment - Touchscreen - Assessment Centre	0.000195	0.000106	Is. Stroke	47
6138	A(S) levels qualifications	100063	Education - Sociodemographics - Touchscreen - Assessment Centre	0.000181	0.000107	Is. Stroke	48
30140	Neutrophill count	100081	Blood count - Blood assays - Biological samples	0.00018	0.000296	Is. Stroke	49
1498	Coffee consumption	100052	Diet - Lifestyle and environment - Touchscreen - Assessment Centre	0.000176	9.7e-05	Is. Stroke	50
30700	Plasma creat	17518	Blood biochemistry - Blood assays - Biological samples	0.000169	0.000319	Is. Stroke	51
30860	Total plasma protein	17518	Blood biochemistry - Blood assays - Biological samples	0.000166	0.000195	Is. Stroke	52
30160	Basophills	100081	Blood count - Blood assays - Biological samples	0.000164	8e-05	Is. Stroke	53
4581	Self-reported: satisfaction finances	100060	Mental health - Psychosocial factors - Touchscreen - Assessment Centre	0.000154	4.9e-05	Is. Stroke	54
30800	Oestradiol	17518	Blood biochemistry - Blood assays - Biological samples	0.000152	0.000309	Is. Stroke	55
1379	Lamb or mutton consumption	100052	Diet - Lifestyle and environment - Touchscreen - Assessment Centre	0.00015	0.000108	Is. Stroke	56
30780	LDL-C	17518	Blood biochemistry - Blood assays - Biological samples	0.000147	7.5e-05	Is. Stroke	57
20111	Sibling: stroke	100034	Family history - Touchscreen - Assessment Centre	0.000146	6.5e-05	Is. Stroke	58
6157	Quit smoking due to illness	100058	Smoking - Lifestyle and environment - Touchscreen - Assessment Centre	0.000142	0.000149	Is. Stroke	59
30890	Plasma vitamin D	17518	Blood biochemistry - Blood assays - Biological samples	0.000138	0.000116	Is. Stroke	60
1518	Preferred drink temperature	100052	Diet - Lifestyle and environment - Touchscreen - Assessment Centre	0.000134	4.9e-05	Is. Stroke	61
2070	Self-reported: recent feeling restlessness	100060	Mental health - Psychosocial factors - Touchscreen - Assessment Centre	0.000128	8e-05	Is. Stroke	62
2050	Self-reported: recent depressive mood	100060	Mental health - Psychosocial factors - Touchscreen - Assessment Centre	0.000118	0.000124	Is. Stroke	63
20127	Neuroticism score	100060	Mental health - Psychosocial factors - Touchscreen - Assessment Centre	0.000109	0.000112	Is. Stroke	64
1289	Cooked vegetable portions	100052	Diet - Lifestyle and environment - Touchscreen - Assessment Centre	0.000109	9.2e-05	Is. Stroke	65
Scotland	Origin country: Scotland	basic_characteristics	Basic characteristics	0.000107	3.6e-05	Is. Stroke	66
1389	Pork consumption	100052	Diet - Lifestyle and environment - Touchscreen - Assessment Centre	0.000105	0.000126	Is. Stroke	67
England	Origin country: England	basic_characteristics	Basic characteristics	9.2e-05	4.9e-05	Is. Stroke	68
6144	Self-reported: does not avoid particular foods	100052	Diet - Lifestyle and environment - Touchscreen - Assessment Centre	9e-05	5.9e-05	Is. Stroke	69
1418	Type of milk	100052	Diet - Lifestyle and environment - Touchscreen - Assessment Centre	9e-05	8.5e-05	Is. Stroke	70
24008	PM 2.5-10um	114	Residential air pollution - Local environment - Additional exposures	8.9e-05	0.000183	Is. Stroke	71
670	Type of house	100066	Household - Sociodemographics - Touchscreen - Assessment Centre	8.8e-05	9.4e-05	Is. Stroke	72
22040	Summed MET (min)	54	MET Scores - Physical activity - Lifestyle and environment - Touchscreen - Assessment Centre	7.8e-05	0.000111	Is. Stroke	73
1200	Self-reported: insomnia	100057	Sleep - Lifestyle and environment - Touchscreen - Assessment Centre	7.8e-05	2.2e-05	Is. Stroke	74
24012	Proximity: nearest major road	114	Residential air pollution - Local environment - Additional exposures	7.5e-05	0.000124	Is. Stroke	75
20107	Father: prostate cancer	100034	Family history - Touchscreen - Assessment Centre	7.3e-05	4.8e-05	Is. Stroke	76
20110	Mother: heart disease	100034	Family history - Touchscreen - Assessment Centre	6.8e-05	7.9e-05	Is. Stroke	77
6157	Stopped smoking due to GP advice	100058	Smoking - Lifestyle and environment - Touchscreen - Assessment Centre	6.2e-05	9.5e-05	Is. Stroke	78
2654	Type non-butter spread	100052	Diet - Lifestyle and environment - Touchscreen - Assessment Centre	6.1e-05	4.3e-05	Is. Stroke	79
6145	Recent: illness|injury|assault	100060	Mental health - Psychosocial factors - Touchscreen - Assessment Centre	6e-05	5.6e-05	Is. Stroke	80
845	Age completed education	100063	Education - Sociodemographics - Touchscreen - Assessment Centre	5.9e-05	0.000106	Is. Stroke	81
1299	Raw vegetable consumption	100052	Diet - Lifestyle and environment - Touchscreen - Assessment Centre	5.6e-05	0.000101	Is. Stroke	82
1873	No. brothers	100034	Family history - Touchscreen - Assessment Centre	5.6e-05	7e-05	Is. Stroke	83
30770	IGF-1	17518	Blood biochemistry - Blood assays - Biological samples	5.3e-05	0.000396	Is. Stroke	84
4620	Self-reported: no. depressive episodes	100060	Mental health - Psychosocial factors - Touchscreen - Assessment Centre	5.2e-05	4.4e-05	Is. Stroke	85
1339	Non-oily fish consumption	100052	Diet - Lifestyle and environment - Touchscreen - Assessment Centre	5.2e-05	3.7e-05	Is. Stroke	86
20107	Father: stroke	100034	Family history - Touchscreen - Assessment Centre	5.1e-05	2.2e-05	Is. Stroke	87
1990	Self-reported: tense	100060	Mental health - Psychosocial factors - Touchscreen - Assessment Centre	5e-05	5.2e-05	Is. Stroke	88
46	Left hand grip strength	100019	Hand grip strength - Physical measures - Assessment Centre	4.8e-05	0.000195	Is. Stroke	89
6146	Attendance allowance	100067	Other sociodemographic factors - Sociodemographics - Touchscreen - Assessment Centre	4.7e-05	9.3e-05	Is. Stroke	90
6142	Doing unpaid/voluntary work	100064	Employment - Sociodemographics - Touchscreen - Assessment Centre	4.6e-05	3e-05	Is. Stroke	91
1428	Butter type spread	100052	Diet - Lifestyle and environment - Touchscreen - Assessment Centre	4.6e-05	3.1e-05	Is. Stroke	92
400	Pairs matching: time	100030	Pairs matching - Cognitive function - Assessment Centre	4.6e-05	0.000235	Is. Stroke	93
1180	Self-reported: morning/evening person	100057	Sleep - Lifestyle and environment - Touchscreen - Assessment Centre	4.6e-05	3.7e-05	Is. Stroke	94
30820	Rheumatoid factor	17518	Blood biochemistry - Blood assays - Biological samples	4.5e-05	9.4e-05	Is. Stroke	95
26414	Education score	76	Indices of Multiple Deprivation - Baseline characteristics - Population characteristics	3.7e-05	0.000186	Is. Stroke	96
6144	Does not consume dairy	100052	Diet - Lifestyle and environment - Touchscreen - Assessment Centre	3.7e-05	2.9e-05	Is. Stroke	97
1960	Self-reported: fed-up feelings	100060	Mental health - Psychosocial factors - Touchscreen - Assessment Centre	3.7e-05	3.2e-05	Is. Stroke	98
1359	Poultry consumption	100052	Diet - Lifestyle and environment - Touchscreen - Assessment Centre	3.5e-05	5.6e-05	Is. Stroke	99
30840	Bilirubin	17518	Blood biochemistry - Blood assays - Biological samples	3.3e-05	0.000149	Is. Stroke	100
1319	Dried fruit consumption	100052	Diet - Lifestyle and environment - Touchscreen - Assessment Centre	3.3e-05	6.6e-05	Is. Stroke	101
6140	Gas central heating	100066	Household - Sociodemographics - Touchscreen - Assessment Centre	3.1e-05	2.2e-05	Is. Stroke	102
6139	Heating: gas fire	100066	Household - Sociodemographics - Touchscreen - Assessment Centre	3e-05	3.3e-05	Is. Stroke	103
5386	Self-reported: no. unenthusiastic episodes	100060	Mental health - Psychosocial factors - Touchscreen - Assessment Centre	3e-05	7.8e-05	Is. Stroke	104
6145	Self-reported: death of a close relative	100060	Mental health - Psychosocial factors - Touchscreen - Assessment Centre	2.9e-05	2.6e-05	Is. Stroke	105
21000	Ehnicity	100065	Ethnicity - Sociodemographics - Touchscreen - Assessment Centre	2.8e-05	2.4e-05	Is. Stroke	106
6142	Looking after home and/or family	100064	Employment - Sociodemographics - Touchscreen - Assessment Centre	2.6e-05	2e-06	Is. Stroke	107
1538	Major dietary change	100052	Diet - Lifestyle and environment - Touchscreen - Assessment Centre	2.6e-05	8.7e-05	Is. Stroke	108
1478	Salt intake	100052	Diet - Lifestyle and environment - Touchscreen - Assessment Centre	2.6e-05	9.1e-05	Is. Stroke	109
4674	Private healthcare	100067	Other sociodemographic factors - Sociodemographics - Touchscreen - Assessment Centre	2.5e-05	2.1e-05	Is. Stroke	110
6138	Other professional qualification (nursing/teaching)	100063	Education - Sociodemographics - Touchscreen - Assessment Centre	2e-05	3.6e-05	Is. Stroke	111
2090	GP consultation: nerves/anxiety/tension/depression	100060	Mental health - Psychosocial factors - Touchscreen - Assessment Centre	1.9e-05	3.3e-05	Is. Stroke	112
6144	Eats eggs/food containing eggs	100052	Diet - Lifestyle and environment - Touchscreen - Assessment Centre	1.8e-05	1.1e-05	Is. Stroke	113
6140	Electric storage heating	100066	Household - Sociodemographics - Touchscreen - Assessment Centre	1.8e-05	1.9e-05	Is. Stroke	114
4570	Self-reported: friendship satisfaction	100060	Mental health - Psychosocial factors - Touchscreen - Assessment Centre	1.7e-05	5.4e-05	Is. Stroke	115
20110	Mother: high blood pressure	100034	Family history - Touchscreen - Assessment Centre	1.7e-05	2.5e-05	Is. Stroke	116
4501	Self-reported: sudden death family	100034	Family history - Touchscreen - Assessment Centre	1.7e-05	9.4e-05	Is. Stroke	117
1279	Tobacco exposure outside home	100058	Smoking - Lifestyle and environment - Touchscreen - Assessment Centre	1.6e-05	0.000268	Is. Stroke	118
1309	Fruit consumption	100052	Diet - Lifestyle and environment - Touchscreen - Assessment Centre	1.5e-05	0.000158	Is. Stroke	119
1468	Cereal type	100052	Diet - Lifestyle and environment - Touchscreen - Assessment Centre	1.4e-05	6.5e-05	Is. Stroke	120
6156	Self-reported: manic needed less sleep	100060	Mental health - Psychosocial factors - Touchscreen - Assessment Centre	1.3e-05	1.7e-05	Is. Stroke	121
20111	Sibling: hypertension	100034	Family history - Touchscreen - Assessment Centre	1.1e-05	1.7e-05	Is. Stroke	122
6143	Commute: cycling	100064	Employment - Sociodemographics - Touchscreen - Assessment Centre	1.1e-05	1.8e-05	Is. Stroke	123
398	Pairs matching: correct	100030	Pairs matching - Cognitive function - Assessment Centre	1e-05	0.000102	Is. Stroke	124
1458	Cereal consumption	100052	Diet - Lifestyle and environment - Touchscreen - Assessment Centre	1e-05	0.000114	Is. Stroke	125
6158	Smoked less as a health precaution	100058	Smoking - Lifestyle and environment - Touchscreen - Assessment Centre	8e-06	7.6e-05	Is. Stroke	126
2040	Risk taking	100060	Mental health - Psychosocial factors - Touchscreen - Assessment Centre	6e-06	2.6e-05	Is. Stroke	127
6142	Full/part-time student	100064	Employment - Sociodemographics - Touchscreen - Assessment Centre	4e-06	5e-06	Is. Stroke	128
4559	Self-reported: satisfaction family relationship	100060	Mental health - Psychosocial factors - Touchscreen - Assessment Centre	3e-06	5.9e-05	Is. Stroke	129
2080	Self-reported: recent tiredness	100060	Mental health - Psychosocial factors - Touchscreen - Assessment Centre	2e-06	6.2e-05	Is. Stroke	130
24015	Nearby road length	114	Residential air pollution - Local environment - Additional exposures	1e-06	1.2e-05	Is. Stroke	131
1548	Dietary variation	100052	Diet - Lifestyle and environment - Touchscreen - Assessment Centre	1e-06	3.7e-05	Is. Stroke	132

## Sheet: w T2DM_CVD+AF+HF
Data field id	Description	UKB category id	UKB category description	Mean permuted feature importance (change in c-statistic)	Std after permuted feature importance (change in c-statistic)	Outcome	Feature rank
age_defined_baseline	Age (years)	basic_characteristics	Basic characteristics	0.009661	0.003485	CVD+AF+HF	1
30720	Cystatin C	17518	Blood biochemistry - Blood assays - Biological samples	0.009241	0.002949	CVD+AF+HF	2
30670	Plasma Urea	17518	Blood biochemistry - Blood assays - Biological samples	0.006591	0.001969	CVD+AF+HF	3
23130	Estimated trunk mass	100009	Body composition by impedance - Anthropometry - Physical measures - Assessment Centre	0.00409	0.001161	CVD+AF+HF	4
6146	Receives: disability allowance	100067	Other sociodemographic factors - Sociodemographics - Touchscreen - Assessment Centre	0.002277	0.000817	CVD+AF+HF	5
4548	Self-reported: health satisfaction	100060	Mental health - Psychosocial factors - Touchscreen - Assessment Centre	0.002156	0.001011	CVD+AF+HF	6
30500	Urine microalbumin	100083	Urine assays - Biological samples	0.002041	0.000618	CVD+AF+HF	7
30760	HDL-C	17518	Blood biochemistry - Blood assays - Biological samples	0.001802	0.000778	CVD+AF+HF	8
genetic_sex	Sex	basic_characteristics	Basic characteristics	0.001516	0.000423	CVD+AF+HF	9
6146	Disability parking permit (blue badge)	100067	Other sociodemographic factors - Sociodemographics - Touchscreen - Assessment Centre	0.001511	0.001288	CVD+AF+HF	10
30700	Plasma creat	17518	Blood biochemistry - Blood assays - Biological samples	0.001446	0.001934	CVD+AF+HF	11
30770	IGF-1	17518	Blood biochemistry - Blood assays - Biological samples	0.00126	0.000531	CVD+AF+HF	12
6145	Recent: illness|injury|assault	100060	Mental health - Psychosocial factors - Touchscreen - Assessment Centre	0.001138	0.000275	CVD+AF+HF	13
30850	Testosterone	17518	Blood biochemistry - Blood assays - Biological samples	0.001077	0.000419	CVD+AF+HF	14
30600	Plasma albumin	17518	Blood biochemistry - Blood assays - Biological samples	0.001016	0.000612	CVD+AF+HF	15
30140	Neutrophill count	100081	Blood count - Blood assays - Biological samples	0.000969	0.001013	CVD+AF+HF	16
30130	Monocyte count	100081	Blood count - Blood assays - Biological samples	0.000838	0.000625	CVD+AF+HF	17
30030	Haematocrit (%)	100081	Blood count - Blood assays - Biological samples	0.00076	0.000354	CVD+AF+HF	18
22040	Summed MET (min)	54	MET Scores - Physical activity - Lifestyle and environment - Touchscreen - Assessment Centre	0.000727	0.00027	CVD+AF+HF	19
30070	RDW	100081	Blood count - Blood assays - Biological samples	0.000618	0.000672	CVD+AF+HF	20
4079	DBP	100011	Assessment centre - Physical measures - Blood pressure	0.000528	0.000424	CVD+AF+HF	21
30830	SHBG	17518	Blood biochemistry - Blood assays - Biological samples	0.0005	0.000342	CVD+AF+HF	22
30730	GGT	17518	Blood biochemistry - Blood assays - Biological samples	0.000475	0.000622	CVD+AF+HF	23
1200	Self-reported: insomnia	100057	Sleep - Lifestyle and environment - Touchscreen - Assessment Centre	0.00041	0.000379	CVD+AF+HF	24
4080	SBP	100011	Assessment centre - Physical measures - Blood pressure	0.000406	0.000366	CVD+AF+HF	25
30750	HbA1c	17518	Blood biochemistry - Blood assays - Biological samples	0.0004	0.000251	CVD+AF+HF	26
51	Seated height	100010	Body size measures - Anthropometry - Physical measures - Assessment Centre	0.000377	0.000202	CVD+AF+HF	27
30710	CRP	17518	Blood biochemistry - Blood assays - Biological samples	0.000363	0.000311	CVD+AF+HF	28
30300	HLR	100081	Blood count - Blood assays - Biological samples	0.000339	0.000276	CVD+AF+HF	29
30120	Lymphocyte count	100081	Blood count - Blood assays - Biological samples	0.000335	0.000249	CVD+AF+HF	30
30190	Monocyte (%)	100081	Blood count - Blood assays - Biological samples	0.000305	0.000344	CVD+AF+HF	31
30110	PWD	100081	Blood count - Blood assays - Biological samples	0.000303	0.000162	CVD+AF+HF	32
30650	AST	17518	Blood biochemistry - Blood assays - Biological samples	0.000301	0.000151	CVD+AF+HF	33
30810	Phosphate	17518	Blood biochemistry - Blood assays - Biological samples	0.000284	0.000218	CVD+AF+HF	34
6157	Quit smoking due to illness	100058	Smoking - Lifestyle and environment - Touchscreen - Assessment Centre	0.000275	0.000189	CVD+AF+HF	35
1160	Sleep (hours)	100057	Sleep - Lifestyle and environment - Touchscreen - Assessment Centre	0.000275	0.000126	CVD+AF+HF	36
22039	MET (min) vigorous activity	54	MET Scores - Physical activity - Lifestyle and environment - Touchscreen - Assessment Centre	0.000251	0.000127	CVD+AF+HF	37
1299	Raw vegetable consumption	100052	Diet - Lifestyle and environment - Touchscreen - Assessment Centre	0.000248	0.000108	CVD+AF+HF	38
1329	Oily fish consumption	100052	Diet - Lifestyle and environment - Touchscreen - Assessment Centre	0.000247	0.000115	CVD+AF+HF	39
1220	Self-reported: narcolepsy	100057	Sleep - Lifestyle and environment - Touchscreen - Assessment Centre	0.000246	0.0003	CVD+AF+HF	40
49	Hip circ	100010	Body size measures - Anthropometry - Physical measures - Assessment Centre	0.000208	0.000521	CVD+AF+HF	41
30210	Eosinophill (%)	100081	Blood count - Blood assays - Biological samples	0.000203	0.000144	CVD+AF+HF	42
26415	Housing score	76	Indices of Multiple Deprivation - Baseline characteristics - Population characteristics	0.000188	0.000259	CVD+AF+HF	43
22036	Recommended level of physical activity	54	MET Scores - Physical activity - Lifestyle and environment - Touchscreen - Assessment Centre	0.000178	0.000124	CVD+AF+HF	44
1468	Cereal type	100052	Diet - Lifestyle and environment - Touchscreen - Assessment Centre	0.000169	0.000237	CVD+AF+HF	45
2080	Self-reported: recent tiredness	100060	Mental health - Psychosocial factors - Touchscreen - Assessment Centre	0.000159	0.000244	CVD+AF+HF	46
30660	Plasma bilirubin	17518	Blood biochemistry - Blood assays - Biological samples	0.000154	0.000261	CVD+AF+HF	47
30860	Total plasma protein	17518	Blood biochemistry - Blood assays - Biological samples	0.000142	0.000365	CVD+AF+HF	48
1170	Self-reported: easy of waking-up	100057	Sleep - Lifestyle and environment - Touchscreen - Assessment Centre	0.000135	9.3e-05	CVD+AF+HF	49
1369	Beef consumption	100052	Diet - Lifestyle and environment - Touchscreen - Assessment Centre	0.000126	0.000153	CVD+AF+HF	50
6142	Unemployed due to illness/disability	100064	Employment - Sociodemographics - Touchscreen - Assessment Centre	0.000123	0.00054	CVD+AF+HF	51
1438	Bread consumption	100052	Diet - Lifestyle and environment - Touchscreen - Assessment Centre	0.000119	0.000182	CVD+AF+HF	52
1319	Dried fruit consumption	100052	Diet - Lifestyle and environment - Touchscreen - Assessment Centre	0.000116	7.2e-05	CVD+AF+HF	53
20127	Neuroticism score	100060	Mental health - Psychosocial factors - Touchscreen - Assessment Centre	0.000114	0.00033	CVD+AF+HF	54
1528	No. glasses of water	100052	Diet - Lifestyle and environment - Touchscreen - Assessment Centre	0.000103	0.00011	CVD+AF+HF	55
30610	ALP	17518	Blood biochemistry - Blood assays - Biological samples	9.2e-05	0.000264	CVD+AF+HF	56
6144	Self-reported: does not avoid particular foods	100052	Diet - Lifestyle and environment - Touchscreen - Assessment Centre	8.1e-05	0.000316	CVD+AF+HF	57
1960	Self-reported: fed-up feelings	100060	Mental health - Psychosocial factors - Touchscreen - Assessment Centre	8e-05	6e-05	CVD+AF+HF	58
4581	Self-reported: satisfaction finances	100060	Mental health - Psychosocial factors - Touchscreen - Assessment Centre	7.4e-05	8.5e-05	CVD+AF+HF	59
1349	Processed meat intake	100052	Diet - Lifestyle and environment - Touchscreen - Assessment Centre	6.7e-05	0.000113	CVD+AF+HF	60
30620	ALT	17518	Blood biochemistry - Blood assays - Biological samples	6.3e-05	0.00026	CVD+AF+HF	61
2010	Suffers from nerves	100060	Mental health - Psychosocial factors - Touchscreen - Assessment Centre	5.5e-05	4.9e-05	CVD+AF+HF	62
6145	Self-reported: illness/injury/assault	100060	Mental health - Psychosocial factors - Touchscreen - Assessment Centre	5.4e-05	8.1e-05	CVD+AF+HF	63
2237	Plays computer games	100053	Electronic device use - Lifestyle and environment - Touchscreen - Assessment Centre	5.4e-05	6e-05	CVD+AF+HF	64
20107	Father: heart disease	100034	Family history - Touchscreen - Assessment Centre	5.3e-05	6e-05	CVD+AF+HF	65
1940	Self-reported: irritability	100060	Mental health - Psychosocial factors - Touchscreen - Assessment Centre	5.2e-05	2.8e-05	CVD+AF+HF	66
1309	Fruit consumption	100052	Diet - Lifestyle and environment - Touchscreen - Assessment Centre	5.1e-05	0.000106	CVD+AF+HF	67
3506	Difference smoking (10-years)	100058	Smoking - Lifestyle and environment - Touchscreen - Assessment Centre	4.9e-05	3.6e-05	CVD+AF+HF	68
2654	Type non-butter spread	100052	Diet - Lifestyle and environment - Touchscreen - Assessment Centre	4.8e-05	0.000141	CVD+AF+HF	69
20111	Sibling: heart disease	100034	Family history - Touchscreen - Assessment Centre	4.5e-05	0.000105	CVD+AF+HF	70
4674	Private healthcare	100067	Other sociodemographic factors - Sociodemographics - Touchscreen - Assessment Centre	4e-05	2.7e-05	CVD+AF+HF	71
Wales	Origin country: Wales	basic_characteristics	Basic characteristics	3.8e-05	3.6e-05	CVD+AF+HF	72
20111	Sibling: stroke	100034	Family history - Touchscreen - Assessment Centre	3.7e-05	7.4e-05	CVD+AF+HF	73
4501	Self-reported: sudden death family	100034	Family history - Touchscreen - Assessment Centre	3.6e-05	5.3e-05	CVD+AF+HF	74
24010	Proximity: nearest road	114	Residential air pollution - Local environment - Additional exposures	3.4e-05	7.8e-05	CVD+AF+HF	75
20107	Father: stroke	100034	Family history - Touchscreen - Assessment Centre	3.4e-05	3.9e-05	CVD+AF+HF	76
1478	Salt intake	100052	Diet - Lifestyle and environment - Touchscreen - Assessment Centre	3.3e-05	0.000145	CVD+AF+HF	77
30160	Basophills	100081	Blood count - Blood assays - Biological samples	3.2e-05	0.000248	CVD+AF+HF	78
1488	Tea consumption	100052	Diet - Lifestyle and environment - Touchscreen - Assessment Centre	3e-05	0.000108	CVD+AF+HF	79
30520	Urine potassium	100083	Urine assays - Biological samples	3e-05	0.00014	CVD+AF+HF	80
1498	Coffee consumption	100052	Diet - Lifestyle and environment - Touchscreen - Assessment Centre	3e-05	4.3e-05	CVD+AF+HF	81
1930	Self-reported: miserableness	100060	Mental health - Psychosocial factors - Touchscreen - Assessment Centre	2.9e-05	3.9e-05	CVD+AF+HF	82
1110	Mobile phone use (years)	100053	Electronic device use - Lifestyle and environment - Touchscreen - Assessment Centre	2.6e-05	9.8e-05	CVD+AF+HF	83
England	Origin country: England	basic_characteristics	Basic characteristics	2.5e-05	6.2e-05	CVD+AF+HF	84
1458	Cereal consumption	100052	Diet - Lifestyle and environment - Touchscreen - Assessment Centre	2.1e-05	5.7e-05	CVD+AF+HF	85
30090	PCT	100081	Blood count - Blood assays - Biological samples	2e-05	0.000315	CVD+AF+HF	86
20107	Father: prostate cancer	100034	Family history - Touchscreen - Assessment Centre	1.9e-05	7e-05	CVD+AF+HF	87
400	Pairs matching: time	100030	Pairs matching - Cognitive function - Assessment Centre	1.9e-05	0.000491	CVD+AF+HF	88
47	Grip strength (right hand)	100019	Hand grip strength - Physical measures - Assessment Centre	1.7e-05	0.000133	CVD+AF+HF	89
20107	Father: bowel cancer	100034	Family history - Touchscreen - Assessment Centre	1.5e-05	6e-05	CVD+AF+HF	90
30740	Glucose	17518	Blood biochemistry - Blood assays - Biological samples	1.3e-05	0.00025	CVD+AF+HF	91
4526	Self-reported: happiness	100060	Mental health - Psychosocial factors - Touchscreen - Assessment Centre	1.2e-05	2.1e-05	CVD+AF+HF	92
20111	Sibling: diabetes	100034	Family history - Touchscreen - Assessment Centre	1.2e-05	1.2e-05	CVD+AF+HF	93
1210	Self-reported: snoring	100057	Sleep - Lifestyle and environment - Touchscreen - Assessment Centre	1e-05	5.1e-05	CVD+AF+HF	94
6156	Manic/hyper: increased activity	100060	Mental health - Psychosocial factors - Touchscreen - Assessment Centre	9e-06	2.3e-05	CVD+AF+HF	95
30890	Plasma vitamin D	17518	Blood biochemistry - Blood assays - Biological samples	8e-06	0.000248	CVD+AF+HF	96
6138	NVQ/HND/HNC-equivalent	100063	Education - Sociodemographics - Touchscreen - Assessment Centre	8e-06	2.2e-05	CVD+AF+HF	97
6145	Recent: Financial difficulties	100060	Mental health - Psychosocial factors - Touchscreen - Assessment Centre	8e-06	7.8e-05	CVD+AF+HF	98
1508	Type of coffee	100052	Diet - Lifestyle and environment - Touchscreen - Assessment Centre	7e-06	0.000168	CVD+AF+HF	99
1518	Preferred drink temperature	100052	Diet - Lifestyle and environment - Touchscreen - Assessment Centre	5e-06	5e-05	CVD+AF+HF	100
403	Snap-button: times pressed	100032	Reaction time - Cognitive function - Assessment Centre	2e-06	2.5e-05	CVD+AF+HF	101
2070	Self-reported: recent feeling restlessness	100060	Mental health - Psychosocial factors - Touchscreen - Assessment Centre	2e-06	6.3e-05	CVD+AF+HF	102
6157	Quit smoking as a health precaution	100058	Smoking - Lifestyle and environment - Touchscreen - Assessment Centre	1e-06	4.8e-05	CVD+AF+HF	103

## Sheet: w T2DM_CVD
Data field id	Description	UKB category id	UKB category description	Mean permuted feature importance (change in c-statistic)	Std after permuted feature importance (change in c-statistic)	Outcome	Feature rank
30720	Cystatin C	17518	Blood biochemistry - Blood assays - Biological samples	0.008488	0.002241	CVD	1
30670	Plasma Urea	17518	Blood biochemistry - Blood assays - Biological samples	0.005898	0.001906	CVD	2
age_defined_baseline	Age (years)	basic_characteristics	Basic characteristics	0.005342	0.001957	CVD	3
30760	HDL-C	17518	Blood biochemistry - Blood assays - Biological samples	0.004845	0.001004	CVD	4
30500	Urine microalbumin	100083	Urine assays - Biological samples	0.004719	0.001741	CVD	5
30700	Plasma creat	17518	Blood biochemistry - Blood assays - Biological samples	0.004671	0.002416	CVD	6
30850	Testosterone	17518	Blood biochemistry - Blood assays - Biological samples	0.003156	0.00081	CVD	7
genetic_sex	Sex	basic_characteristics	Basic characteristics	0.002694	0.000783	CVD	8
6146	Receives: disability allowance	100067	Other sociodemographic factors - Sociodemographics - Touchscreen - Assessment Centre	0.002624	0.001228	CVD	9
4548	Self-reported: health satisfaction	100060	Mental health - Psychosocial factors - Touchscreen - Assessment Centre	0.002288	0.001563	CVD	10
1190	Self-reported: daytime napping	100057	Sleep - Lifestyle and environment - Touchscreen - Assessment Centre	0.001595	0.000395	CVD	11
30600	Plasma albumin	17518	Blood biochemistry - Blood assays - Biological samples	0.001429	0.001115	CVD	12
23130	Estimated trunk mass	100009	Body composition by impedance - Anthropometry - Physical measures - Assessment Centre	0.001298	0.000526	CVD	13
30030	Haematocrit (%)	100081	Blood count - Blood assays - Biological samples	0.001294	0.000438	CVD	14
1200	Self-reported: insomnia	100057	Sleep - Lifestyle and environment - Touchscreen - Assessment Centre	0.000935	0.000301	CVD	15
30860	Total plasma protein	17518	Blood biochemistry - Blood assays - Biological samples	0.0009	0.000622	CVD	16
6145	Recent: illness|injury|assault	100060	Mental health - Psychosocial factors - Touchscreen - Assessment Centre	0.000873	0.000632	CVD	17
30120	Lymphocyte count	100081	Blood count - Blood assays - Biological samples	0.000866	0.000322	CVD	18
30140	Neutrophill count	100081	Blood count - Blood assays - Biological samples	0.000796	0.000795	CVD	19
6146	Disability parking permit (blue badge)	100067	Other sociodemographic factors - Sociodemographics - Touchscreen - Assessment Centre	0.000753	0.001514	CVD	20
4080	SBP	100011	Assessment centre - Physical measures - Blood pressure	0.00069	0.000919	CVD	21
30750	HbA1c	17518	Blood biochemistry - Blood assays - Biological samples	0.000649	0.000416	CVD	22
30620	ALT	17518	Blood biochemistry - Blood assays - Biological samples	0.000645	0.000367	CVD	23
30770	IGF-1	17518	Blood biochemistry - Blood assays - Biological samples	0.000636	0.000343	CVD	24
30050	MCH	100081	Blood count - Blood assays - Biological samples	0.00062	0.000209	CVD	25
1438	Bread consumption	100052	Diet - Lifestyle and environment - Touchscreen - Assessment Centre	0.000615	0.000231	CVD	26
24011	Traffic nearest major road	114	Residential air pollution - Local environment - Additional exposures	0.000608	0.000415	CVD	27
6142	Unemployed due to illness/disability	100064	Employment - Sociodemographics - Touchscreen - Assessment Centre	0.000561	0.000896	CVD	28
30790	LP[a]	17518	Blood biochemistry - Blood assays - Biological samples	0.000558	0.000221	CVD	29
26415	Housing score	76	Indices of Multiple Deprivation - Baseline characteristics - Population characteristics	0.000539	0.000454	CVD	30
30110	PWD	100081	Blood count - Blood assays - Biological samples	0.000475	0.000144	CVD	31
30830	SHBG	17518	Blood biochemistry - Blood assays - Biological samples	0.000432	0.000381	CVD	32
30870	Trig	17518	Blood biochemistry - Blood assays - Biological samples	0.000417	0.000946	CVD	33
23128	Fat mass (trunk)	100009	Body composition by impedance - Anthropometry - Physical measures - Assessment Centre	0.000414	0.00051	CVD	34
30510	Urine creat	100083	Urine assays - Biological samples	0.00039	0.000323	CVD	35
26413	Health score	76	Indices of Multiple Deprivation - Baseline characteristics - Population characteristics	0.000388	0.000963	CVD	36
30160	Basophills	100081	Blood count - Blood assays - Biological samples	0.000385	0.000205	CVD	37
4079	DBP	100011	Assessment centre - Physical measures - Blood pressure	0.000381	0.000464	CVD	38
30890	Plasma vitamin D	17518	Blood biochemistry - Blood assays - Biological samples	0.000369	0.000249	CVD	39
30740	Glucose	17518	Blood biochemistry - Blood assays - Biological samples	0.000327	0.000571	CVD	40
1389	Pork consumption	100052	Diet - Lifestyle and environment - Touchscreen - Assessment Centre	0.000324	0.000154	CVD	41
6138	O-levels/GCSEs	100063	Education - Sociodemographics - Touchscreen - Assessment Centre	0.000314	0.000193	CVD	42
30300	HLR	100081	Blood count - Blood assays - Biological samples	0.000312	0.000384	CVD	43
1960	Self-reported: fed-up feelings	100060	Mental health - Psychosocial factors - Touchscreen - Assessment Centre	0.000311	0.00017	CVD	44
30680	Plasma calcium	17518	Blood biochemistry - Blood assays - Biological samples	0.000301	0.000476	CVD	45
24019	PM (10μm) 2007	114	Residential air pollution - Local environment - Additional exposures	0.000292	0.00028	CVD	46
22040	Summed MET (min)	54	MET Scores - Physical activity - Lifestyle and environment - Touchscreen - Assessment Centre	0.000288	0.000214	CVD	47
30210	Eosinophill (%)	100081	Blood count - Blood assays - Biological samples	0.000287	0.000202	CVD	48
1279	Tobacco exposure outside home	100058	Smoking - Lifestyle and environment - Touchscreen - Assessment Centre	0.000285	0.00026	CVD	49
24008	PM 2.5-10um	114	Residential air pollution - Local environment - Additional exposures	0.000271	0.000155	CVD	50
1930	Self-reported: miserableness	100060	Mental health - Psychosocial factors - Touchscreen - Assessment Centre	0.00027	0.000268	CVD	51
30130	Monocyte count	100081	Blood count - Blood assays - Biological samples	0.000269	0.000955	CVD	52
404	Snap-button: initial reaction time	100032	Reaction time - Cognitive function - Assessment Centre	0.000263	0.000872	CVD	53
6144	Self-reported: does not avoid particular foods	100052	Diet - Lifestyle and environment - Touchscreen - Assessment Centre	0.000255	0.000116	CVD	54
4526	Self-reported: happiness	100060	Mental health - Psychosocial factors - Touchscreen - Assessment Centre	0.000236	9.9e-05	CVD	55
20111	Sibling: heart disease	100034	Family history - Touchscreen - Assessment Centre	0.000234	0.00036	CVD	56
6145	Recent: Financial difficulties	100060	Mental health - Psychosocial factors - Touchscreen - Assessment Centre	0.000219	0.000155	CVD	57
1883	No. of sisters	100034	Family history - Touchscreen - Assessment Centre	0.000218	0.000166	CVD	58
4559	Self-reported: satisfaction family relationship	100060	Mental health - Psychosocial factors - Touchscreen - Assessment Centre	0.000216	0.000157	CVD	59
6138	University degree	100063	Education - Sociodemographics - Touchscreen - Assessment Centre	0.000205	0.000211	CVD	60
1920	Self-reported: suffers from mood swings	100060	Mental health - Psychosocial factors - Touchscreen - Assessment Centre	0.000198	0.000118	CVD	61
1448	Type of bread	100052	Diet - Lifestyle and environment - Touchscreen - Assessment Centre	0.000183	0.000398	CVD	62
30530	Urine sodium	100083	Urine assays - Biological samples	0.000181	0.000302	CVD	63
22036	Recommended level of physical activity	54	MET Scores - Physical activity - Lifestyle and environment - Touchscreen - Assessment Centre	0.000171	0.000178	CVD	64
1359	Poultry consumption	100052	Diet - Lifestyle and environment - Touchscreen - Assessment Centre	0.000168	0.000274	CVD	65
709	No. people in household	100066	Household - Sociodemographics - Touchscreen - Assessment Centre	0.000149	0.000194	CVD	66
30610	ALP	17518	Blood biochemistry - Blood assays - Biological samples	0.000143	0.000442	CVD	67
1170	Self-reported: easy of waking-up	100057	Sleep - Lifestyle and environment - Touchscreen - Assessment Centre	0.000117	7.7e-05	CVD	68
1873	No. brothers	100034	Family history - Touchscreen - Assessment Centre	0.000117	0.000124	CVD	69
5386	Self-reported: no. unenthusiastic episodes	100060	Mental health - Psychosocial factors - Touchscreen - Assessment Centre	0.000117	0.00025	CVD	70
30650	AST	17518	Blood biochemistry - Blood assays - Biological samples	0.000113	0.000271	CVD	71
4501	Self-reported: sudden death family	100034	Family history - Touchscreen - Assessment Centre	0.000109	0.000127	CVD	72
20107	Father: stroke	100034	Family history - Touchscreen - Assessment Centre	9.4e-05	0.000179	CVD	73
1150	Mobile phone use (side of head)	100053	Electronic device use - Lifestyle and environment - Touchscreen - Assessment Centre	9.2e-05	4e-05	CVD	74
20110	Mother: high blood pressure	100034	Family history - Touchscreen - Assessment Centre	9e-05	8.7e-05	CVD	75
30070	RDW	100081	Blood count - Blood assays - Biological samples	9e-05	0.000898	CVD	76
20110	Mother: heart disease	100034	Family history - Touchscreen - Assessment Centre	8.8e-05	0.000184	CVD	77
1468	Cereal type	100052	Diet - Lifestyle and environment - Touchscreen - Assessment Centre	8.6e-05	7.8e-05	CVD	78
1369	Beef consumption	100052	Diet - Lifestyle and environment - Touchscreen - Assessment Centre	8e-05	0.000187	CVD	79
2946	Father: age	100034	Family history - Touchscreen - Assessment Centre	7.2e-05	0.000357	CVD	80
22039	MET (min) vigorous activity	54	MET Scores - Physical activity - Lifestyle and environment - Touchscreen - Assessment Centre	7.2e-05	0.000381	CVD	81
6145	Self-reported: illness/injury/assault	100060	Mental health - Psychosocial factors - Touchscreen - Assessment Centre	7e-05	0.000122	CVD	82
24010	Proximity: nearest road	114	Residential air pollution - Local environment - Additional exposures	6.9e-05	0.000277	CVD	83
30730	GGT	17518	Blood biochemistry - Blood assays - Biological samples	6.7e-05	0.000568	CVD	84
1478	Salt intake	100052	Diet - Lifestyle and environment - Touchscreen - Assessment Centre	6.3e-05	0.00013	CVD	85
1418	Type of milk	100052	Diet - Lifestyle and environment - Touchscreen - Assessment Centre	5.5e-05	6.9e-05	CVD	86
30820	Rheumatoid factor	17518	Blood biochemistry - Blood assays - Biological samples	5.4e-05	0.000302	CVD	87
20110	Mother: breast cancer	100034	Family history - Touchscreen - Assessment Centre	5.2e-05	6.8e-05	CVD	88
403	Snap-button: times pressed	100032	Reaction time - Cognitive function - Assessment Centre	4.6e-05	0.0001	CVD	89
1349	Processed meat intake	100052	Diet - Lifestyle and environment - Touchscreen - Assessment Centre	4.5e-05	0.000143	CVD	90
1548	Dietary variation	100052	Diet - Lifestyle and environment - Touchscreen - Assessment Centre	4e-05	4.3e-05	CVD	91
30200	Neutrophill (%)	100081	Blood count - Blood assays - Biological samples	4e-05	0.00033	CVD	92
3506	Difference smoking (10-years)	100058	Smoking - Lifestyle and environment - Touchscreen - Assessment Centre	3.9e-05	9.2e-05	CVD	93
20111	Sibling: stroke	100034	Family history - Touchscreen - Assessment Centre	3.8e-05	8.5e-05	CVD	94
20107	Father: heart disease	100034	Family history - Touchscreen - Assessment Centre	3e-05	0.000122	CVD	95
1110	Mobile phone use (years)	100053	Electronic device use - Lifestyle and environment - Touchscreen - Assessment Centre	2.1e-05	0.000121	CVD	96
2030	Self-reported: guilty feelings	100060	Mental health - Psychosocial factors - Touchscreen - Assessment Centre	2e-05	6.1e-05	CVD	97
20111	Sibling: diabetes	100034	Family history - Touchscreen - Assessment Centre	2e-05	6.6e-05	CVD	98
2080	Self-reported: recent tiredness	100060	Mental health - Psychosocial factors - Touchscreen - Assessment Centre	1.8e-05	0.00048	CVD	99
1950	Self-reported: sensitivity	100060	Mental health - Psychosocial factors - Touchscreen - Assessment Centre	9e-06	6.4e-05	CVD	100
6139	Heating: gas fire	100066	Household - Sociodemographics - Touchscreen - Assessment Centre	7e-06	0.000138	CVD	101
4620	Self-reported: no. depressive episodes	100060	Mental health - Psychosocial factors - Touchscreen - Assessment Centre	2e-06	0.000131	CVD	102
1379	Lamb or mutton consumption	100052	Diet - Lifestyle and environment - Touchscreen - Assessment Centre	1e-06	7.8e-05	CVD	103

## Sheet: w T2DM_CHD
Data field id	Description	UKB category id	UKB category description	Mean permuted feature importance (change in c-statistic)	Std after permuted feature importance (change in c-statistic)	Outcome	Feature rank
30720	Cystatin C	17518	Blood biochemistry - Blood assays - Biological samples	0.007334	0.002514	CHD	1
30670	Plasma Urea	17518	Blood biochemistry - Blood assays - Biological samples	0.005066	0.001301	CHD	2
genetic_sex	Sex	basic_characteristics	Basic characteristics	0.003286	0.000747	CHD	3
4548	Self-reported: health satisfaction	100060	Mental health - Psychosocial factors - Touchscreen - Assessment Centre	0.003061	0.002339	CHD	4
30850	Testosterone	17518	Blood biochemistry - Blood assays - Biological samples	0.002673	0.000838	CHD	5
30500	Urine microalbumin	100083	Urine assays - Biological samples	0.002587	0.001313	CHD	6
age_defined_baseline	Age (years)	basic_characteristics	Basic characteristics	0.002578	0.00182	CHD	7
1200	Self-reported: insomnia	100057	Sleep - Lifestyle and environment - Touchscreen - Assessment Centre	0.002406	0.000966	CHD	8
30700	Plasma creat	17518	Blood biochemistry - Blood assays - Biological samples	0.002254	0.001608	CHD	9
23130	Estimated trunk mass	100009	Body composition by impedance - Anthropometry - Physical measures - Assessment Centre	0.001925	0.000881	CHD	10
30030	Haematocrit (%)	100081	Blood count - Blood assays - Biological samples	0.001352	0.000491	CHD	11
30760	HDL-C	17518	Blood biochemistry - Blood assays - Biological samples	0.001184	0.000816	CHD	12
4080	SBP	100011	Assessment centre - Physical measures - Blood pressure	0.001062	0.000771	CHD	13
30610	ALP	17518	Blood biochemistry - Blood assays - Biological samples	0.000985	0.000428	CHD	14
30750	HbA1c	17518	Blood biochemistry - Blood assays - Biological samples	0.000944	0.000476	CHD	15
1920	Self-reported: suffers from mood swings	100060	Mental health - Psychosocial factors - Touchscreen - Assessment Centre	0.0008	0.000534	CHD	16
30130	Monocyte count	100081	Blood count - Blood assays - Biological samples	0.000774	0.000678	CHD	17
2080	Self-reported: recent tiredness	100060	Mental health - Psychosocial factors - Touchscreen - Assessment Centre	0.000745	0.000739	CHD	18
1190	Self-reported: daytime napping	100057	Sleep - Lifestyle and environment - Touchscreen - Assessment Centre	0.000743	0.000936	CHD	19
4079	DBP	100011	Assessment centre - Physical measures - Blood pressure	0.000725	0.000513	CHD	20
30110	PWD	100081	Blood count - Blood assays - Biological samples	0.000711	0.000438	CHD	21
1220	Self-reported: narcolepsy	100057	Sleep - Lifestyle and environment - Touchscreen - Assessment Centre	0.000652	0.000444	CHD	22
22036	Recommended level of physical activity	54	MET Scores - Physical activity - Lifestyle and environment - Touchscreen - Assessment Centre	0.000646	0.000234	CHD	23
30830	SHBG	17518	Blood biochemistry - Blood assays - Biological samples	0.000606	0.000382	CHD	24
20111	Sibling: heart disease	100034	Family history - Touchscreen - Assessment Centre	0.000594	0.000326	CHD	25
400	Pairs matching: time	100030	Pairs matching - Cognitive function - Assessment Centre	0.000582	0.000877	CHD	26
51	Seated height	100010	Body size measures - Anthropometry - Physical measures - Assessment Centre	0.000555	0.000201	CHD	27
30160	Basophills	100081	Blood count - Blood assays - Biological samples	0.000535	0.000197	CHD	28
30790	LP[a]	17518	Blood biochemistry - Blood assays - Biological samples	0.000508	0.000336	CHD	29
5386	Self-reported: no. unenthusiastic episodes	100060	Mental health - Psychosocial factors - Touchscreen - Assessment Centre	0.000478	0.000415	CHD	30
6144	Self-reported: does not avoid particular foods	100052	Diet - Lifestyle and environment - Touchscreen - Assessment Centre	0.000473	0.000266	CHD	31
6138	O-levels/GCSEs	100063	Education - Sociodemographics - Touchscreen - Assessment Centre	0.000441	0.00015	CHD	32
6146	Receives: disability allowance	100067	Other sociodemographic factors - Sociodemographics - Touchscreen - Assessment Centre	0.000423	0.001436	CHD	33
6145	Recent: illness|injury|assault	100060	Mental health - Psychosocial factors - Touchscreen - Assessment Centre	0.000408	0.000464	CHD	34
23128	Fat mass (trunk)	100009	Body composition by impedance - Anthropometry - Physical measures - Assessment Centre	0.000382	0.000704	CHD	35
1498	Coffee consumption	100052	Diet - Lifestyle and environment - Touchscreen - Assessment Centre	0.000373	0.000348	CHD	36
22040	Summed MET (min)	54	MET Scores - Physical activity - Lifestyle and environment - Touchscreen - Assessment Centre	0.00037	0.000292	CHD	37
49	Hip circ	100010	Body size measures - Anthropometry - Physical measures - Assessment Centre	0.000359	0.000355	CHD	38
30770	IGF-1	17518	Blood biochemistry - Blood assays - Biological samples	0.000341	0.000544	CHD	39
20119	Employment status	100064	Employment - Sociodemographics - Touchscreen - Assessment Centre	0.000335	0.000922	CHD	40
1160	Sleep (hours)	100057	Sleep - Lifestyle and environment - Touchscreen - Assessment Centre	0.000329	0.000362	CHD	41
30870	Trig	17518	Blood biochemistry - Blood assays - Biological samples	0.000314	0.001116	CHD	42
24019	PM (10μm) 2007	114	Residential air pollution - Local environment - Additional exposures	0.000308	0.000278	CHD	43
699	Years at current address	100066	Household - Sociodemographics - Touchscreen - Assessment Centre	0.000275	0.000511	CHD	44
6142	Unemployed due to illness/disability	100064	Employment - Sociodemographics - Touchscreen - Assessment Centre	0.000251	0.00051	CHD	45
30070	RDW	100081	Blood count - Blood assays - Biological samples	0.000239	0.000803	CHD	46
30190	Monocyte (%)	100081	Blood count - Blood assays - Biological samples	0.000232	0.000303	CHD	47
6138	University degree	100063	Education - Sociodemographics - Touchscreen - Assessment Centre	0.00023	0.000256	CHD	48
30300	HLR	100081	Blood count - Blood assays - Biological samples	0.000207	0.000374	CHD	49
30090	PCT	100081	Blood count - Blood assays - Biological samples	0.000196	0.000261	CHD	50
1418	Type of milk	100052	Diet - Lifestyle and environment - Touchscreen - Assessment Centre	0.000161	0.000167	CHD	51
6138	Other professional qualification (nursing/teaching)	100063	Education - Sociodemographics - Touchscreen - Assessment Centre	0.000157	0.000166	CHD	52
6157	Quit smoking due to illness	100058	Smoking - Lifestyle and environment - Touchscreen - Assessment Centre	0.000148	0.000183	CHD	53
1980	Self-reported: worrier/anxious feelings	100060	Mental health - Psychosocial factors - Touchscreen - Assessment Centre	0.000143	0.000158	CHD	54
1940	Self-reported: irritability	100060	Mental health - Psychosocial factors - Touchscreen - Assessment Centre	0.000141	0.00033	CHD	55
30650	AST	17518	Blood biochemistry - Blood assays - Biological samples	0.000133	0.000189	CHD	56
1478	Salt intake	100052	Diet - Lifestyle and environment - Touchscreen - Assessment Centre	0.000126	0.000276	CHD	57
1359	Poultry consumption	100052	Diet - Lifestyle and environment - Touchscreen - Assessment Centre	0.000126	0.000127	CHD	58
6146	Disability parking permit (blue badge)	100067	Other sociodemographic factors - Sociodemographics - Touchscreen - Assessment Centre	0.000125	0.001071	CHD	59
6139	Heating: gas hob|gas cooker	100066	Household - Sociodemographics - Touchscreen - Assessment Centre	0.000119	0.000101	CHD	60
1458	Cereal consumption	100052	Diet - Lifestyle and environment - Touchscreen - Assessment Centre	0.000115	0.000194	CHD	61
30840	Bilirubin	17518	Blood biochemistry - Blood assays - Biological samples	0.000107	0.000242	CHD	62
30730	GGT	17518	Blood biochemistry - Blood assays - Biological samples	9.5e-05	0.001052	CHD	63
6145	Self-reported: illness/injury/assault	100060	Mental health - Psychosocial factors - Touchscreen - Assessment Centre	9.4e-05	5.2e-05	CHD	64
4570	Self-reported: friendship satisfaction	100060	Mental health - Psychosocial factors - Touchscreen - Assessment Centre	8.4e-05	0.000217	CHD	65
6157	Does not smoke	100058	Smoking - Lifestyle and environment - Touchscreen - Assessment Centre	8.2e-05	0.0004	CHD	66
1279	Tobacco exposure outside home	100058	Smoking - Lifestyle and environment - Touchscreen - Assessment Centre	8.2e-05	0.000206	CHD	67
4620	Self-reported: no. depressive episodes	100060	Mental health - Psychosocial factors - Touchscreen - Assessment Centre	7.9e-05	0.000168	CHD	68
1369	Beef consumption	100052	Diet - Lifestyle and environment - Touchscreen - Assessment Centre	7.8e-05	0.000172	CHD	69
30050	MCH	100081	Blood count - Blood assays - Biological samples	7.8e-05	0.000165	CHD	70
1180	Self-reported: morning/evening person	100057	Sleep - Lifestyle and environment - Touchscreen - Assessment Centre	7.8e-05	8.5e-05	CHD	71
30530	Urine sodium	100083	Urine assays - Biological samples	7.6e-05	0.000304	CHD	72
20110	Mother: heart disease	100034	Family history - Touchscreen - Assessment Centre	7.1e-05	0.000285	CHD	73
4526	Self-reported: happiness	100060	Mental health - Psychosocial factors - Touchscreen - Assessment Centre	6.9e-05	0.00031	CHD	74
6143	Commute: public transport	100064	Employment - Sociodemographics - Touchscreen - Assessment Centre	6.8e-05	0.00014	CHD	75
6157	Quite smoking due to financial reasons	100058	Smoking - Lifestyle and environment - Touchscreen - Assessment Centre	6.8e-05	5.3e-05	CHD	76
1349	Processed meat intake	100052	Diet - Lifestyle and environment - Touchscreen - Assessment Centre	6.7e-05	0.000111	CHD	77
22039	MET (min) vigorous activity	54	MET Scores - Physical activity - Lifestyle and environment - Touchscreen - Assessment Centre	6.2e-05	0.000342	CHD	78
20110	Mother: chronic bronchitis|emphysema	100034	Family history - Touchscreen - Assessment Centre	5.8e-05	7.1e-05	CHD	79
1379	Lamb or mutton consumption	100052	Diet - Lifestyle and environment - Touchscreen - Assessment Centre	5.8e-05	7.2e-05	CHD	80
2020	Self-reported: loneliness	100060	Mental health - Psychosocial factors - Touchscreen - Assessment Centre	3.8e-05	0.000353	CHD	81
1518	Preferred drink temperature	100052	Diet - Lifestyle and environment - Touchscreen - Assessment Centre	3.6e-05	8.2e-05	CHD	82
4581	Self-reported: satisfaction finances	100060	Mental health - Psychosocial factors - Touchscreen - Assessment Centre	3.6e-05	0.000504	CHD	83
30780	LDL-C	17518	Blood biochemistry - Blood assays - Biological samples	3.5e-05	0.000149	CHD	84
20107	Father: heart disease	100034	Family history - Touchscreen - Assessment Centre	3.5e-05	0.000265	CHD	85
4559	Self-reported: satisfaction family relationship	100060	Mental health - Psychosocial factors - Touchscreen - Assessment Centre	3.5e-05	0.000239	CHD	86
4642	Self-reported: manic for 2 days	100060	Mental health - Psychosocial factors - Touchscreen - Assessment Centre	2.8e-05	7.4e-05	CHD	87
1508	Type of coffee	100052	Diet - Lifestyle and environment - Touchscreen - Assessment Centre	2.4e-05	0.000213	CHD	88
20111	Sibling: stroke	100034	Family history - Touchscreen - Assessment Centre	2.3e-05	4e-05	CHD	89
20111	Sibling: diabetes	100034	Family history - Touchscreen - Assessment Centre	7e-06	9e-05	CHD	90

## Sheet: w T2DM_HF
Data field id	Description	UKB category id	UKB category description	Mean permuted feature importance (change in c-statistic)	Std after permuted feature importance (change in c-statistic)	Outcome	Feature rank
30720	Cystatin C	17518	Blood biochemistry - Blood assays - Biological samples	0.018164	0.008012	HF	1
23128	Fat mass (trunk)	100009	Body composition by impedance - Anthropometry - Physical measures - Assessment Centre	0.01145	0.004404	HF	2
30070	RDW	100081	Blood count - Blood assays - Biological samples	0.007726	0.002099	HF	3
30140	Neutrophill count	100081	Blood count - Blood assays - Biological samples	0.005939	0.001438	HF	4
30670	Plasma Urea	17518	Blood biochemistry - Blood assays - Biological samples	0.004826	0.004608	HF	5
age_defined_baseline	Age (years)	basic_characteristics	Basic characteristics	0.004131	0.006981	HF	6
30600	Plasma albumin	17518	Blood biochemistry - Blood assays - Biological samples	0.004006	0.001912	HF	7
30880	Plasma urate	17518	Blood biochemistry - Blood assays - Biological samples	0.002941	0.006677	HF	8
4080	SBP	100011	Assessment centre - Physical measures - Blood pressure	0.002923	0.00162	HF	9
30750	HbA1c	17518	Blood biochemistry - Blood assays - Biological samples	0.002869	0.000899	HF	10
6146	Disability parking permit (blue badge)	100067	Other sociodemographic factors - Sociodemographics - Touchscreen - Assessment Centre	0.002517	0.002871	HF	11
1190	Self-reported: daytime napping	100057	Sleep - Lifestyle and environment - Touchscreen - Assessment Centre	0.002435	0.000545	HF	12
49	Hip circ	100010	Body size measures - Anthropometry - Physical measures - Assessment Centre	0.0024	0.001765	HF	13
4548	Self-reported: health satisfaction	100060	Mental health - Psychosocial factors - Touchscreen - Assessment Centre	0.002269	0.000673	HF	14
30500	Urine microalbumin	100083	Urine assays - Biological samples	0.00225	0.001406	HF	15
30730	GGT	17518	Blood biochemistry - Blood assays - Biological samples	0.001597	0.001391	HF	16
30300	HLR	100081	Blood count - Blood assays - Biological samples	0.001465	0.000366	HF	17
30530	Urine sodium	100083	Urine assays - Biological samples	0.001369	0.001367	HF	18
23130	Estimated trunk mass	100009	Body composition by impedance - Anthropometry - Physical measures - Assessment Centre	0.001341	0.000635	HF	19
404	Snap-button: initial reaction time	100032	Reaction time - Cognitive function - Assessment Centre	0.00123	0.000522	HF	20
30060	MCHC	100081	Blood count - Blood assays - Biological samples	0.001227	0.000537	HF	21
4079	DBP	100011	Assessment centre - Physical measures - Blood pressure	0.001174	0.000774	HF	22
30870	Trig	17518	Blood biochemistry - Blood assays - Biological samples	0.001166	0.001718	HF	23
845	Age completed education	100063	Education - Sociodemographics - Touchscreen - Assessment Centre	0.001003	0.000574	HF	24
30710	CRP	17518	Blood biochemistry - Blood assays - Biological samples	0.000941	0.000892	HF	25
30100	MPV	100081	Blood count - Blood assays - Biological samples	0.000889	0.000358	HF	26
30050	MCH	100081	Blood count - Blood assays - Biological samples	0.000807	0.000786	HF	27
1140	Change in mobile phone use	100053	Electronic device use - Lifestyle and environment - Touchscreen - Assessment Centre	0.000787	0.000363	HF	28
30520	Urine potassium	100083	Urine assays - Biological samples	0.000763	0.000352	HF	29
26415	Housing score	76	Indices of Multiple Deprivation - Baseline characteristics - Population characteristics	0.000728	0.000614	HF	30
47	Grip strength (right hand)	100019	Hand grip strength - Physical measures - Assessment Centre	0.0007	0.000211	HF	31
30120	Lymphocyte count	100081	Blood count - Blood assays - Biological samples	0.000635	0.000588	HF	32
22036	Recommended level of physical activity	54	MET Scores - Physical activity - Lifestyle and environment - Touchscreen - Assessment Centre	0.000578	0.000495	HF	33
30090	PCT	100081	Blood count - Blood assays - Biological samples	0.000571	0.000666	HF	34
30790	LP[a]	17518	Blood biochemistry - Blood assays - Biological samples	0.000534	0.000752	HF	35
30130	Monocyte count	100081	Blood count - Blood assays - Biological samples	0.000529	0.001209	HF	36
6145	Recent: illness|injury|assault	100060	Mental health - Psychosocial factors - Touchscreen - Assessment Centre	0.000521	0.000252	HF	37
1498	Coffee consumption	100052	Diet - Lifestyle and environment - Touchscreen - Assessment Centre	0.000517	0.000329	HF	38
1220	Self-reported: narcolepsy	100057	Sleep - Lifestyle and environment - Touchscreen - Assessment Centre	0.000514	0.000344	HF	39
3526	Mother: age at death	100034	Family history - Touchscreen - Assessment Centre	0.000511	0.000866	HF	40
30030	Haematocrit (%)	100081	Blood count - Blood assays - Biological samples	0.000481	0.000886	HF	41
24011	Traffic nearest major road	114	Residential air pollution - Local environment - Additional exposures	0.000466	0.000239	HF	42
30160	Basophills	100081	Blood count - Blood assays - Biological samples	0.000455	0.00046	HF	43
6138	University degree	100063	Education - Sociodemographics - Touchscreen - Assessment Centre	0.000446	0.000113	HF	44
20110	Mother: chronic bronchitis|emphysema	100034	Family history - Touchscreen - Assessment Centre	0.000437	0.000121	HF	45
30840	Bilirubin	17518	Blood biochemistry - Blood assays - Biological samples	0.000434	0.000521	HF	46
1309	Fruit consumption	100052	Diet - Lifestyle and environment - Touchscreen - Assessment Centre	0.000411	0.000326	HF	47
1458	Cereal consumption	100052	Diet - Lifestyle and environment - Touchscreen - Assessment Centre	0.00038	0.000303	HF	48
30810	Phosphate	17518	Blood biochemistry - Blood assays - Biological samples	0.000369	0.000711	HF	49
22040	Summed MET (min)	54	MET Scores - Physical activity - Lifestyle and environment - Touchscreen - Assessment Centre	0.000363	0.000851	HF	50
30200	Neutrophill (%)	100081	Blood count - Blood assays - Biological samples	0.000342	0.000511	HF	51
30830	SHBG	17518	Blood biochemistry - Blood assays - Biological samples	0.00033	0.000268	HF	52
30800	Oestradiol	17518	Blood biochemistry - Blood assays - Biological samples	0.000326	0.000199	HF	53
5386	Self-reported: no. unenthusiastic episodes	100060	Mental health - Psychosocial factors - Touchscreen - Assessment Centre	0.000326	0.000293	HF	54
709	No. people in household	100066	Household - Sociodemographics - Touchscreen - Assessment Centre	0.000325	0.000164	HF	55
4501	Self-reported: sudden death family	100034	Family history - Touchscreen - Assessment Centre	0.000307	0.000185	HF	56
1279	Tobacco exposure outside home	100058	Smoking - Lifestyle and environment - Touchscreen - Assessment Centre	0.000296	0.000419	HF	57
2237	Plays computer games	100053	Electronic device use - Lifestyle and environment - Touchscreen - Assessment Centre	0.000294	0.000136	HF	58
1120	Weekly mobile phone use	100053	Electronic device use - Lifestyle and environment - Touchscreen - Assessment Centre	0.000279	0.000265	HF	59
1160	Sleep (hours)	100057	Sleep - Lifestyle and environment - Touchscreen - Assessment Centre	0.000278	0.000369	HF	60
6144	Does not consume wheat	100052	Diet - Lifestyle and environment - Touchscreen - Assessment Centre	0.000272	0.000447	HF	61
1200	Self-reported: insomnia	100057	Sleep - Lifestyle and environment - Touchscreen - Assessment Centre	0.000235	5.4e-05	HF	62
1379	Lamb or mutton consumption	100052	Diet - Lifestyle and environment - Touchscreen - Assessment Centre	0.000229	0.000346	HF	63
30740	Glucose	17518	Blood biochemistry - Blood assays - Biological samples	0.000228	0.000548	HF	64
26413	Health score	76	Indices of Multiple Deprivation - Baseline characteristics - Population characteristics	0.000207	0.001112	HF	65
4581	Self-reported: satisfaction finances	100060	Mental health - Psychosocial factors - Touchscreen - Assessment Centre	0.000189	0.000199	HF	66
1110	Mobile phone use (years)	100053	Electronic device use - Lifestyle and environment - Touchscreen - Assessment Centre	0.000189	0.00084	HF	67
30700	Plasma creat	17518	Blood biochemistry - Blood assays - Biological samples	0.000186	0.004607	HF	68
2000	Self-reported: worries after embarrassment	100060	Mental health - Psychosocial factors - Touchscreen - Assessment Centre	0.000167	0.000118	HF	69
30770	IGF-1	17518	Blood biochemistry - Blood assays - Biological samples	0.000165	0.001561	HF	70
2030	Self-reported: guilty feelings	100060	Mental health - Psychosocial factors - Touchscreen - Assessment Centre	0.000146	0.000111	HF	71
1448	Type of bread	100052	Diet - Lifestyle and environment - Touchscreen - Assessment Centre	0.000134	0.000118	HF	72
4570	Self-reported: friendship satisfaction	100060	Mental health - Psychosocial factors - Touchscreen - Assessment Centre	0.00013	9.3e-05	HF	73
2080	Self-reported: recent tiredness	100060	Mental health - Psychosocial factors - Touchscreen - Assessment Centre	0.00013	0.000182	HF	74
20110	Mother: heart disease	100034	Family history - Touchscreen - Assessment Centre	0.000127	0.000157	HF	75
24012	Proximity: nearest major road	114	Residential air pollution - Local environment - Additional exposures	0.000126	0.000231	HF	76
1329	Oily fish consumption	100052	Diet - Lifestyle and environment - Touchscreen - Assessment Centre	0.000123	0.00023	HF	77
6157	Quit smoking as a health precaution	100058	Smoking - Lifestyle and environment - Touchscreen - Assessment Centre	0.000114	0.000257	HF	78
6139	Heating: gas hob|gas cooker	100066	Household - Sociodemographics - Touchscreen - Assessment Centre	0.000108	0.000163	HF	79
30610	ALP	17518	Blood biochemistry - Blood assays - Biological samples	0.000106	0.0006	HF	80
2090	GP consultation: nerves/anxiety/tension/depression	100060	Mental health - Psychosocial factors - Touchscreen - Assessment Centre	0.000101	0.000121	HF	81
1950	Self-reported: sensitivity	100060	Mental health - Psychosocial factors - Touchscreen - Assessment Centre	8e-05	9.9e-05	HF	82
1528	No. glasses of water	100052	Diet - Lifestyle and environment - Touchscreen - Assessment Centre	7.6e-05	0.000121	HF	83
England	Origin country: England	basic_characteristics	Basic characteristics	7.6e-05	0.000239	HF	84
6142	Unemployed	100064	Employment - Sociodemographics - Touchscreen - Assessment Centre	7.3e-05	5.4e-05	HF	85
95	Pulse rate	100011	Assessment centre - Physical measures - Blood pressure	6.1e-05	0.000547	HF	86
2020	Self-reported: loneliness	100060	Mental health - Psychosocial factors - Touchscreen - Assessment Centre	5.6e-05	7e-05	HF	87
6157	Quit smoking due to illness	100058	Smoking - Lifestyle and environment - Touchscreen - Assessment Centre	5.4e-05	7.8e-05	HF	88
1210	Self-reported: snoring	100057	Sleep - Lifestyle and environment - Touchscreen - Assessment Centre	4.6e-05	0.000173	HF	89
699	Years at current address	100066	Household - Sociodemographics - Touchscreen - Assessment Centre	4.5e-05	0.000631	HF	90
1339	Non-oily fish consumption	100052	Diet - Lifestyle and environment - Touchscreen - Assessment Centre	4e-05	0.000109	HF	91
30680	Plasma calcium	17518	Blood biochemistry - Blood assays - Biological samples	3.9e-05	0.001879	HF	92
2010	Suffers from nerves	100060	Mental health - Psychosocial factors - Touchscreen - Assessment Centre	3.8e-05	9.9e-05	HF	93
20127	Neuroticism score	100060	Mental health - Psychosocial factors - Touchscreen - Assessment Centre	2.8e-05	0.000113	HF	94
51	Seated height	100010	Body size measures - Anthropometry - Physical measures - Assessment Centre	2.4e-05	0.000422	HF	95
1319	Dried fruit consumption	100052	Diet - Lifestyle and environment - Touchscreen - Assessment Centre	2.2e-05	0.00016	HF	96
1349	Processed meat intake	100052	Diet - Lifestyle and environment - Touchscreen - Assessment Centre	2.1e-05	9.7e-05	HF	97
816	Physical demanding job	100064	Employment - Sociodemographics - Touchscreen - Assessment Centre	1.8e-05	7.8e-05	HF	98
20107	Father: heart disease	100034	Family history - Touchscreen - Assessment Centre	1.2e-05	0.000115	HF	99
2946	Father: age	100034	Family history - Touchscreen - Assessment Centre	1e-05	6.8e-05	HF	100
2060	Self-reported: recent feelings of disinterest	100060	Mental health - Psychosocial factors - Touchscreen - Assessment Centre	5e-06	0.000131	HF	101
4559	Self-reported: satisfaction family relationship	100060	Mental health - Psychosocial factors - Touchscreen - Assessment Centre	2e-06	0.000128	HF	102

[truncated: 8 more sheets: w T2DM_AF, w T2DM_Is. Stroke, w T2DM&CVD_CVD+AF+HF, w T2DM&CVD_CVD, w T2DM&CVD_CHD, w T2DM&CVD_HF, w T2DM&CVD_AF, w T2DM&CVD_Is. Stroke]
