# Supplementary material for: Identifying and ranking non-traditional risk factors for cardiovascular disease prediction in people with type 2 diabetes
Source: Commun Med (Lond). 2025 Mar 14;5:77. doi: 10.1038/s43856-025-00785-y (PMC11906859; doi:10.1038/s43856-025-00785-y)
Supplement: Supplementary file 7 — Supplementary Data 5 [file 43856_2025_785_MOESM7_ESM.xlsx]

## Sheet: CVD+AF+HF
Data field id	Description	UKB category	Summed permuted feature importance (change in c-statistic) across three groups	Mean permuted feature importance (change in c-statistic) across three groups	Mean permuted feature importance (change in c-statistic) for wo T2DM/CVD	Std after permuted feature importance (change in c-statistic) for wo T2DM/CVD	Mean permuted feature importance (change in c-statistic) for w T2DM	Std after permuted feature importance (change in c-statistic) for w T2DM	Mean permuted feature importance (change in c-statistic) for w T2DM\&CVD	Std after permuted feature importance (change in c-statistic) for w T2DM\&CVD
age_defined_baseline	Age (years)	basic_characteristics	0.136918	0.045639	0.083191	0.002962	0.04082	0.007351	0.012907	0.004654
1220	Self-reported: narcolepsy	100057	0.003813	0.001271	8.1e-05	1.7e-05	0.0003	0.000268	0.003432	0.001968
6146	Receives: disability allowance	100067	0.00297	0.00099	0.000136	2.3e-05	0.000675	0.00037	0.00216	0.000936
genetic_sex	Sex	basic_characteristics	0.031561	0.01052	0.008004	0.000268	0.00997	0.001962	0.013587	0.007743
30300	HLR	100081	0.002044	0.000681	0.000445	8.3e-05	5.2e-05	0.000304	0.001547	0.001468
30070	RDW	100081	0.006582	0.002194	0.001222	0.000143	0.000537	0.000285	0.004823	0.003052
20107	Father: heart disease	100034	0.005858	0.001953	0.00192	0.000298	0.000108	0.000389	0.003831	0.002059
30500	Urine microalbumin	100083	0.009388	0.003129	0.001551	0.000191	0.001712	0.000786	0.006125	0.002084
2080	Self-reported: recent tiredness	100060	0.009501	0.003167	0.001492	0.000212	0.000146	0.00038	0.007863	0.002881
30610	ALP	17518	0.000115	3.8e-05	5e-06	5e-05	3e-05	3.2e-05	8e-05	0.000168
6146	Disability parking permit (blue badge)	100067	0.011031	0.003677	0.000438	0.000122	0.001026	0.001098	0.009567	0.006063
26413	Health score	76	0.005026	0.001675	0.000424	9.9e-05	0.000489	0.000782	0.004113	0.001076
6157	Quit smoking due to illness	100058	0.006075	0.002025	0.000427	0.000153	0.00072	0.00037	0.004929	0.004933
1200	Self-reported: insomnia	100057	0.005241	0.001747	0.000191	5.9e-05	0.001878	0.000939	0.003173	0.001324
4079	DBP	100011	0.002022	0.000674	2.3e-05	4.8e-05	0.00126	0.000502	0.000738	0.002939
4548	Self-reported: health satisfaction	100060	0.010644	0.003548	0.001809	0.000183	0.005409	0.001996	0.003426	0.001439
23128	Fat mass (trunk)	100009	0.001223	0.000408	0.000739	0.00015	0.000184	0.000258	0.000301	0.000354

## Sheet: CVD
Data field id	Description	UKB category	Summed permuted feature importance (change in c-statistic) across three groups	Mean permuted feature importance (change in c-statistic) across three groups	Mean permuted feature importance (change in c-statistic) for wo T2DM/CVD	Std after permuted feature importance (change in c-statistic) for wo T2DM/CVD	Mean permuted feature importance (change in c-statistic) for w T2DM	Std after permuted feature importance (change in c-statistic) for w T2DM	Mean permuted feature importance (change in c-statistic) for w T2DM\&CVD	Std after permuted feature importance (change in c-statistic) for w T2DM\&CVD
genetic_sex	Sex	basic_characteristics	0.060433	0.020144	0.024447	0.00123	0.020663	0.003344	0.015323	0.006561
4079	DBP	100011	0.001221	0.000407	4.6e-05	6.8e-05	0.000508	0.000191	0.000667	0.004073
2080	Self-reported: recent tiredness	100060	0.006462	0.002154	0.001481	0.000267	0.000246	0.000528	0.004735	0.002498
6157	Quit smoking due to illness	100058	0.003138	0.001046	0.000399	0.000161	0.001038	0.000694	0.0017	0.002474
age_defined_baseline	Age (years)	basic_characteristics	0.097418	0.032473	0.068279	0.002774	0.025023	0.007535	0.004115	0.003632
20110	Mother: heart disease	100034	0.006839	0.00228	0.001595	0.000229	0.000107	0.000952	0.005137	0.001677
6146	Receives: disability allowance	100067	0.003249	0.001083	0.000344	6.2e-05	0.000773	0.000357	0.002132	0.000946
30760	HDL-C	17518	0.006278	0.002093	0.003015	0.000279	0.000155	0.000143	0.003107	0.002701
30500	Urine microalbumin	100083	0.009006	0.003002	0.000936	0.000173	0.002413	0.001414	0.005658	0.001987
1408	Cheese consumption	100052	0.004339	0.001446	0.000443	0.000127	0.000379	0.000624	0.003517	0.00044
6146	Disability parking permit (blue badge)	100067	0.00571	0.001903	0.000614	0.000138	0.000993	0.00214	0.004103	0.002917
4548	Self-reported: health satisfaction	100060	0.01135	0.003783	0.001649	0.000173	0.009228	0.002469	0.000473	0.000291
1200	Self-reported: insomnia	100057	0.004071	0.001357	0.000132	9.8e-05	0.003299	0.001583	0.00064	0.00143
26413	Health score	76	0.003877	0.001292	0.000728	0.000164	0.001005	0.001055	0.002143	0.00089
20111	Sibling: heart disease	100034	0.011063	0.003688	0.00218	0.000284	0.00017	0.000166	0.008713	0.003205
30750	HbA1c	17518	0.007525	0.002508	0.002994	0.000376	0.00224	0.000939	0.002292	0.000847
1220	Self-reported: narcolepsy	100057	0.002498	0.000833	8.7e-05	3.4e-05	0.000176	0.000258	0.002235	0.001682

## Sheet: CHD
Data field id	Description	UKB category	Summed permuted feature importance (change in c-statistic) across three groups	Mean permuted feature importance (change in c-statistic) across three groups	Mean permuted feature importance (change in c-statistic) for wo T2DM/CVD	Std after permuted feature importance (change in c-statistic) for wo T2DM/CVD	Mean permuted feature importance (change in c-statistic) for w T2DM	Std after permuted feature importance (change in c-statistic) for w T2DM	Mean permuted feature importance (change in c-statistic) for w T2DM\&CVD	Std after permuted feature importance (change in c-statistic) for w T2DM\&CVD
20111	Sibling: heart disease	100034	0.009307	0.003102	0.002851	0.000348	0.000125	9.3e-05	0.006331	0.003487
6157	Quit smoking due to illness	100058	0.005271	0.001757	0.000531	0.000219	9.2e-05	0.000929	0.004648	0.002256
2080	Self-reported: recent tiredness	100060	0.007882	0.002627	0.002149	0.000282	0.001921	0.001431	0.003811	0.001568
genetic_sex	Sex	basic_characteristics	0.071416	0.023805	0.029881	0.001465	0.01817	0.002068	0.023366	0.00769
age_defined_baseline	Age (years)	basic_characteristics	0.093464	0.031155	0.063662	0.002727	0.017542	0.006318	0.012261	0.004881
1220	Self-reported: narcolepsy	100057	0.002649	0.000883	0.00016	5e-05	0.000153	0.000667	0.002335	0.001646
30760	HDL-C	17518	0.009476	0.003159	0.004336	0.000371	0.001337	0.000947	0.003803	0.002585
1200	Self-reported: insomnia	100057	0.006338	0.002113	0.000291	0.000163	0.00548	0.002735	0.000568	0.001667
20110	Mother: heart disease	100034	0.012952	0.004317	0.002609	0.00038	0.000734	0.000527	0.009609	0.002275
20107	Father: heart disease	100034	0.012944	0.004315	0.004905	0.000278	0.000417	0.000876	0.007622	0.003571
4548	Self-reported: health satisfaction	100060	0.014847	0.004949	0.001972	0.000219	0.011559	0.004298	0.001315	0.000761
6146	Disability parking permit (blue badge)	100067	0.004909	0.001636	0.000399	0.000114	0.000784	0.001949	0.003726	0.00227
6138	University degree	100063	0.001073	0.000358	0.000385	0.000159	0.000134	0.000136	0.000553	0.000169
30500	Urine microalbumin	100083	0.00991	0.003303	0.000654	0.000116	0.002005	0.001716	0.00725	0.002537

## Sheet: HF
Data field id	Description	UKB category	Summed permuted feature importance (change in c-statistic) across three groups	Mean permuted feature importance (change in c-statistic) across three groups	Mean permuted feature importance (change in c-statistic) for wo T2DM/CVD	Std after permuted feature importance (change in c-statistic) for wo T2DM/CVD	Mean permuted feature importance (change in c-statistic) for w T2DM	Std after permuted feature importance (change in c-statistic) for w T2DM	Mean permuted feature importance (change in c-statistic) for w T2DM\&CVD	Std after permuted feature importance (change in c-statistic) for w T2DM\&CVD
30600	Plasma albumin	17518	0.007966	0.002655	0.002044	0.001009	0.00538	0.002296	0.000542	0.000921
6142	Unemployed due to illness/disability	100064	0.001133	0.000378	0.000731	0.000177	0.000319	0.000704	8.3e-05	0.000563
30300	HLR	100081	0.000609	0.000203	0.00027	0.000151	0.00022	0.000194	0.000119	0.000789
4548	Self-reported: health satisfaction	100060	0.003952	0.001317	0.002462	0.000476	4.9e-05	7.1e-05	0.001441	0.001071
age_defined_baseline	Age (years)	basic_characteristics	0.105964	0.035321	0.065059	0.004981	0.024689	0.01219	0.016217	0.005682
30880	Plasma urate	17518	0.015254	0.005085	0.002518	0.000725	0.003497	0.004492	0.009239	0.002971
20107	Father: AD/dementia	100034	0.002069	0.00069	3.7e-05	0.000183	0.001977	0.001247	5.5e-05	0.000614
30070	RDW	100081	0.025722	0.008574	0.003301	0.000666	0.010099	0.001344	0.012322	0.002996
30530	Urine sodium	100083	0.0042	0.0014	0	7e-06	0.002122	0.002026	0.002077	0.001101
30140	Neutrophill count	100081	0.004361	0.001454	0.001021	0.000391	0.001225	0.001074	0.002115	0.00233
1190	Self-reported: daytime napping	100057	0.005382	0.001794	0.000137	0.00021	0.002809	0.001266	0.002436	0.001327
404	Snap-button: initial reaction time	100032	0.000352	0.000117	7.6e-05	0.000346	0.000156	0.000155	0.000119	0.000309
6146	Disability parking permit (blue badge)	100067	0.007497	0.002499	0.002048	0.000535	0.001309	0.00338	0.00414	0.002734
2237	Plays computer games	100053	0.000197	6.6e-05	3.1e-05	2e-05	0.000129	0.000597	3.6e-05	2.5e-05
680	Housing: renting/owning	100066	0.001541	0.000514	0.000134	5.5e-05	0.000951	0.001017	0.000455	0.001382
30750	HbA1c	17518	0.027609	0.009203	0.00241	0.000827	0.015388	0.002792	0.00981	0.002033
30720	Cystatin C	17518	0.028319	0.00944	0.004153	0.000727	0.015853	0.004036	0.008313	0.002116
30670	Plasma Urea	17518	0.004608	0.001536	0.000364	0.000191	0.00103	0.000561	0.003213	0.001271
30500	Urine microalbumin	100083	0.004971	0.001657	0.003813	0.00073	0.000448	0.000323	0.000711	0.000749

## Sheet: AF
Data field id	Description	UKB category	Summed permuted feature importance (change in c-statistic) across three groups	Mean permuted feature importance (change in c-statistic) across three groups	Mean permuted feature importance (change in c-statistic) for wo T2DM/CVD	Std after permuted feature importance (change in c-statistic) for wo T2DM/CVD	Mean permuted feature importance (change in c-statistic) for w T2DM	Std after permuted feature importance (change in c-statistic) for w T2DM	Mean permuted feature importance (change in c-statistic) for w T2DM\&CVD	Std after permuted feature importance (change in c-statistic) for w T2DM\&CVD
30070	RDW	100081	0.015864	0.005288	0.001245	0.000223	0.002741	0.00136	0.011877	0.004228
30500	Urine microalbumin	100083	0.00522	0.00174	0.002065	0.000311	0.001195	0.000523	0.00196	0.001463
30140	Neutrophill count	100081	0.006561	0.002187	0.001681	0.000262	0.000609	0.000374	0.004271	0.002131
6146	Disability parking permit (blue badge)	100067	0.003333	0.001111	4.5e-05	5.9e-05	0.001092	0.001051	0.002196	0.001768
30200	Neutrophill (%)	100081	0.007838	0.002613	0.000152	8.4e-05	0.004897	0.001319	0.002789	0.002535
30670	Plasma Urea	17518	0.004305	0.001435	0.001061	0.000229	0.00174	0.000611	0.001504	0.001
30720	Cystatin C	17518	0.010192	0.003397	0.00096	0.000193	0.00777	0.002774	0.001461	0.001403
49	Hip circ	100010	0.001258	0.000419	0.000232	9.4e-05	0.000353	0.001496	0.000673	0.000767
30750	HbA1c	17518	0.000413	0.000138	0.000167	0.000131	9.7e-05	6.6e-05	0.000149	0.000139
30100	MPV	100081	0.0014	0.000467	0.000478	0.000263	0.000465	0.000252	0.000457	0.001494
51	Seated height	100010	0.004596	0.001532	0.001501	0.000296	0.001428	0.000592	0.001667	0.001194
20111	Sibling: Parkinson's disease	100034	0.00194	0.000647	4e-06	3e-05	0.001247	0.000998	0.000689	0.000725
6157	Quit smoking due to illness	100058	0.001083	0.000361	0.000117	7.2e-05	0.000818	0.000403	0.000148	0.000794
23130	Estimated trunk mass	100009	0.036603	0.012201	0.026001	0.001303	0.005504	0.002089	0.005098	0.001816
6145	Recent: illness|injury|assault	100060	0.010159	0.003386	0.002357	0.000294	0.00321	0.000996	0.004592	0.002268
30850	Testosterone	17518	0.002666	0.000889	0.001648	0.000409	0.000291	0.001149	0.000726	0.000336
age_defined_baseline	Age (years)	basic_characteristics	0.180297	0.060099	0.105119	0.005064	0.040483	0.007956	0.034695	0.005698
1498	Coffee consumption	100052	0.000955	0.000318	7.6e-05	9.5e-05	0.000409	0.000331	0.00047	0.00092
2080	Self-reported: recent tiredness	100060	0.004914	0.001638	0.000988	0.000168	0.000414	0.000387	0.003512	0.002015
4079	DBP	100011	0.003268	0.001089	2.3e-05	3e-05	0.002809	0.000879	0.000437	0.000299

## Sheet: Is. Stroke
Data field id	Description	UKB category	Summed permuted feature importance (change in c-statistic) across three groups	Mean permuted feature importance (change in c-statistic) across three groups	Mean permuted feature importance (change in c-statistic) for wo T2DM/CVD	Std after permuted feature importance (change in c-statistic) for wo T2DM/CVD	Mean permuted feature importance (change in c-statistic) for w T2DM	Std after permuted feature importance (change in c-statistic) for w T2DM	Mean permuted feature importance (change in c-statistic) for w T2DM\&CVD	Std after permuted feature importance (change in c-statistic) for w T2DM\&CVD
20111	Sibling: prostate cancer	100034	0.002772	0.000924	1.4e-05	2.4e-05	0.002534	0.001952	0.000225	0.000612
4548	Self-reported: health satisfaction	100060	0.001667	0.000556	0.000112	0.000362	0.001235	0.000373	0.00032	0.002799
30750	HbA1c	17518	0.028932	0.009644	0.001298	0.000521	0.015272	0.005898	0.012362	0.002618
26413	Health score	76	0.027193	0.009064	0.001686	0.000549	0.007726	0.003317	0.017781	0.004597
6144	Self-reported: does not avoid particular foods	100052	0.000931	0.00031	0.000708	0.000441	0.000136	0.000453	8.7e-05	4.1e-05
6146	Disability parking permit (blue badge)	100067	0.007374	0.002458	0.001009	0.00025	0.000704	0.000824	0.005661	0.004152
genetic_sex	Sex	basic_characteristics	0.008201	0.002734	0.003186	0.000675	0.000506	0.000337	0.004509	0.002521
1299	Raw vegetable consumption	100052	0.010295	0.003432	2.8e-05	2.9e-05	0.009208	0.003777	0.00106	0.000911
4080	SBP	100011	0.015972	0.005324	0.009784	0.00148	0.000559	0.000817	0.005629	0.004508
30300	HLR	100081	0.002868	0.000956	3.1e-05	1.8e-05	0.001985	0.00294	0.000852	0.001704
30720	Cystatin C	17518	0.025632	0.008544	0.004364	0.000869	0.016129	0.00757	0.005138	0.002647
30850	Testosterone	17518	0.024837	0.008279	0.00517	0.000889	0.018297	0.01077	0.00137	0.000737
30600	Plasma albumin	17518	0.007735	0.002578	0.001185	0.000763	0.006331	0.004634	0.000218	0.000288
age_defined_baseline	Age (years)	basic_characteristics	0.123092	0.041031	0.086114	0.004512	0.034998	0.015371	0.00198	0.003871
