# Supplementary material for: Identifying and ranking non-traditional risk factors for cardiovascular disease prediction in people with type 2 diabetes
Source: Commun Med (Lond). 2025 Mar 14;5:77. doi: 10.1038/s43856-025-00785-y (PMC11906859; doi:10.1038/s43856-025-00785-y)
Supplement: Supplementary file 8 — Supplementary Data 6 [file 43856_2025_785_MOESM8_ESM.xlsx]

## Sheet: CVD+AF+HF
Data field id	Description	UKB category id	UKB category description	Mean permuted feature importance (change in c-statistic)	Std for permuted feature importance (change in c-statistic)	Outcome	Group
4501	Self-reported: sudden death family	100034	Family history - Touchscreen - Assessment Centre	2.9e-05	2.5e-05	CVD+AF+HF	w T2DM

## Sheet: CVD
Data field id	Description	UKB category id	UKB category description	Mean permuted feature importance (change in c-statistic)	Std for permuted feature importance (change in c-statistic)	Outcome	Group
1329	Oily fish consumption	100052	Diet - Lifestyle and environment - Touchscreen - Assessment Centre	0.000542	0.000426	CVD	w T2DM
738	Average household income	100066	Household - Sociodemographics - Touchscreen - Assessment Centre	0.000276	0.000295	CVD	w T2DM

## Sheet: CHD
Data field id	Description	UKB category id	UKB category description	Mean permuted feature importance (change in c-statistic)	Std for permuted feature importance (change in c-statistic)	Outcome	Group
2010	Suffers from nerves	100060	Mental health - Psychosocial factors - Touchscreen - Assessment Centre	2e-05	0.000462	CHD	w T2DM
30700	Plasma creat	17518	Blood biochemistry - Blood assays - Biological samples	3.1e-05	5.5e-05	CHD	w T2DM

## Sheet: HF
Data field id	Description	UKB category id	UKB category description	Mean permuted feature importance (change in c-statistic)	Std for permuted feature importance (change in c-statistic)	Outcome	Group
England	Origin country: England	basic_characteristics	Basic characteristics	0.000596	0.00041	HF	w T2DM
6145	Recent: death of partner	100060	Mental health - Psychosocial factors - Touchscreen - Assessment Centre	0.001163	0.000252	HF	w T2DM
20110	Mother: chronic bronchitis|emphysema	100034	Family history - Touchscreen - Assessment Centre	0.002836	0.001397	HF	w T2DM
699	Years at current address	100066	Household - Sociodemographics - Touchscreen - Assessment Centre	0.000731	0.00043	HF	w T2DM
20110	Mother: AD/dementia	100034	Family history - Touchscreen - Assessment Centre	0.002341	0.001197	HF	w T2DM
22036	Recommended level of physical activity	54	MET Scores - Physical activity - Lifestyle and environment - Touchscreen - Assessment Centre	0.001383	0.001141	HF	w T2DM
47	Grip strength (right hand)	100019	Hand grip strength - Physical measures - Assessment Centre	0.000938	0.002112	HF	w T2DM
6142	Unemployed	100064	Employment - Sociodemographics - Touchscreen - Assessment Centre	0.001038	0.000599	HF	w T2DM
2030	Self-reported: guilty feelings	100060	Mental health - Psychosocial factors - Touchscreen - Assessment Centre	0.000518	0.001751	HF	w T2DM
845	Age completed education	100063	Education - Sociodemographics - Touchscreen - Assessment Centre	6.1e-05	0.000134	HF	w T2DM

## Sheet: AF
Data field id	Description	UKB category id	UKB category description	Mean permuted feature importance (change in c-statistic)	Std for permuted feature importance (change in c-statistic)	Outcome	Group
1873	No. brothers	100034	Family history - Touchscreen - Assessment Centre	0.001536	0.001536	AF	w T2DM
24010	Proximity: nearest road	114	Residential air pollution - Local environment - Additional exposures	4.4e-05	0.000216	AF	w T2DM
22036	Recommended level of physical activity	54	MET Scores - Physical activity - Lifestyle and environment - Touchscreen - Assessment Centre	0.001558	0.001064	AF	w T2DM
4537	Work/job satisfaction	100060	Mental health - Psychosocial factors - Touchscreen - Assessment Centre	0.001739	0.00121	AF	w T2DM
4526	Self-reported: happiness	100060	Mental health - Psychosocial factors - Touchscreen - Assessment Centre	5.4e-05	0.00049	AF	w T2DM
1458	Cereal consumption	100052	Diet - Lifestyle and environment - Touchscreen - Assessment Centre	0.000197	0.000813	AF	w T2DM
20110	Mother: diabetes	100034	Family history - Touchscreen - Assessment Centre	0.000222	0.000555	AF	w T2DM
1309	Fruit consumption	100052	Diet - Lifestyle and environment - Touchscreen - Assessment Centre	5.4e-05	0.00035	AF	w T2DM
6142	Looking after home and/or family	100064	Employment - Sociodemographics - Touchscreen - Assessment Centre	0.001787	0.002402	AF	w T2DM
3526	Mother: age at death	100034	Family history - Touchscreen - Assessment Centre	0.001172	0.000877	AF	w T2DM
1349	Processed meat intake	100052	Diet - Lifestyle and environment - Touchscreen - Assessment Centre	0.000791	0.000526	AF	w T2DM
20110	Mother: breast cancer	100034	Family history - Touchscreen - Assessment Centre	0.000346	0.000446	AF	w T2DM
genetic_sex	Sex	basic_characteristics	Basic characteristics	0.002019	0.002099	AF	w T2DM
6141	Lives with partner	100066	Household - Sociodemographics - Touchscreen - Assessment Centre	0.000378	0.000176	AF	w T2DM
30520	Urine potassium	100083	Urine assays - Biological samples	0.000186	6.1e-05	AF	w T2DM
20111	Sibling: stroke	100034	Family history - Touchscreen - Assessment Centre	0.001341	0.000476	AF	w T2DM
1220	Self-reported: narcolepsy	100057	Sleep - Lifestyle and environment - Touchscreen - Assessment Centre	0.001529	0.00125	AF	w T2DM
6144	Eats eggs/food containing eggs	100052	Diet - Lifestyle and environment - Touchscreen - Assessment Centre	0.000235	0.000883	AF	w T2DM
20111	Sibling: severe depression	100034	Family history - Touchscreen - Assessment Centre	0.000952	0.000817	AF	w T2DM
4674	Private healthcare	100067	Other sociodemographic factors - Sociodemographics - Touchscreen - Assessment Centre	0.000165	0.000104	AF	w T2DM
20110	Mother: depression	100034	Family history - Touchscreen - Assessment Centre	0.000192	0.00032	AF	w T2DM

## Sheet: Is. Stroke
Data field id	Description	UKB category id	UKB category description	Mean permuted feature importance (change in c-statistic)	Std for permuted feature importance (change in c-statistic)	Outcome	Group
6138	O-levels/GCSEs	100063	Education - Sociodemographics - Touchscreen - Assessment Centre	0.000836	0.001383	Is. Stroke	w T2DM
30680	Plasma calcium	17518	Blood biochemistry - Blood assays - Biological samples	0.0038	0.00258	Is. Stroke	w T2DM
20110	Mother: chronic bronchitis|emphysema	100034	Family history - Touchscreen - Assessment Centre	0.004635	0.003335	Is. Stroke	w T2DM
20110	Mother: depression	100034	Family history - Touchscreen - Assessment Centre	0.007361	0.001255	Is. Stroke	w T2DM
2020	Self-reported: loneliness	100060	Mental health - Psychosocial factors - Touchscreen - Assessment Centre	0.000119	0.000139	Is. Stroke	w T2DM
6139	Heating: gas fire	100066	Household - Sociodemographics - Touchscreen - Assessment Centre	0.000665	0.001575	Is. Stroke	w T2DM
398	Pairs matching: correct	100030	Pairs matching - Cognitive function - Assessment Centre	0.004018	0.001946	Is. Stroke	w T2DM
20107	Father: AD/dementia	100034	Family history - Touchscreen - Assessment Centre	0.000742	0.000896	Is. Stroke	w T2DM
2080	Self-reported: recent tiredness	100060	Mental health - Psychosocial factors - Touchscreen - Assessment Centre	0.000259	0.002705	Is. Stroke	w T2DM
20110	Mother: breast cancer	100034	Family history - Touchscreen - Assessment Centre	0.000483	0.000328	Is. Stroke	w T2DM
1220	Self-reported: narcolepsy	100057	Sleep - Lifestyle and environment - Touchscreen - Assessment Centre	0.001163	0.000948	Is. Stroke	w T2DM
30530	Urine sodium	100083	Urine assays - Biological samples	0.00379	0.00159	Is. Stroke	w T2DM
