# Supplementary material for: Identifying and ranking non-traditional risk factors for cardiovascular disease prediction in people with type 2 diabetes
Source: Commun Med (Lond). 2025 Mar 14;5:77. doi: 10.1038/s43856-025-00785-y (PMC11906859; doi:10.1038/s43856-025-00785-y)
Supplement: Supplementary file 9 — Supplementary Data 7 [file 43856_2025_785_MOESM9_ESM.xlsx]

## Sheet: CVD+AF+HF
Data field id	Description	UKB category id	UKB category description	Mean permuted feature importance (change in c-statistic)	Std for permuted feature importance (change in c-statistic)	Outcome	Group
20111	Sibling: breast cancer	100034	Family history - Touchscreen - Assessment Centre	0.001075	0.001595	CVD+AF+HF	w T2DM\&CVD
30520	Urine potassium	100083	Urine assays - Biological samples	0.003092	0.003672	CVD+AF+HF	w T2DM\&CVD
1210	Self-reported: snoring	100057	Sleep - Lifestyle and environment - Touchscreen - Assessment Centre	0.000928	0.001091	CVD+AF+HF	w T2DM\&CVD
2060	Self-reported: recent feelings of disinterest	100060	Mental health - Psychosocial factors - Touchscreen - Assessment Centre	0.000618	0.000273	CVD+AF+HF	w T2DM\&CVD
6138	NVQ/HND/HNC-equivalent	100063	Education - Sociodemographics - Touchscreen - Assessment Centre	0.000111	0.000531	CVD+AF+HF	w T2DM\&CVD
20111	Sibling: severe depression	100034	Family history - Touchscreen - Assessment Centre	0.002784	0.001299	CVD+AF+HF	w T2DM\&CVD
1160	Sleep (hours)	100057	Sleep - Lifestyle and environment - Touchscreen - Assessment Centre	0.002782	0.001359	CVD+AF+HF	w T2DM\&CVD
6145	Self-reported: illness/injury/assault	100060	Mental health - Psychosocial factors - Touchscreen - Assessment Centre	0.0002	0.000462	CVD+AF+HF	w T2DM\&CVD
1180	Self-reported: morning/evening person	100057	Sleep - Lifestyle and environment - Touchscreen - Assessment Centre	1e-05	0.000738	CVD+AF+HF	w T2DM\&CVD
709	No. people in household	100066	Household - Sociodemographics - Touchscreen - Assessment Centre	4.3e-05	0.000152	CVD+AF+HF	w T2DM\&CVD
6141	Lives with partner	100066	Household - Sociodemographics - Touchscreen - Assessment Centre	0.000627	0.001752	CVD+AF+HF	w T2DM\&CVD
24006	PM 2.5	114	Residential air pollution - Local environment - Additional exposures	2.4e-05	6.4e-05	CVD+AF+HF	w T2DM\&CVD
2050	Self-reported: recent depressive mood	100060	Mental health - Psychosocial factors - Touchscreen - Assessment Centre	0.000619	0.000899	CVD+AF+HF	w T2DM\&CVD
6140	Electric storage heating	100066	Household - Sociodemographics - Touchscreen - Assessment Centre	0.000309	0.000835	CVD+AF+HF	w T2DM\&CVD
1970	Self-reported: nervous person	100060	Mental health - Psychosocial factors - Touchscreen - Assessment Centre	0.004697	0.002355	CVD+AF+HF	w T2DM\&CVD
30800	Oestradiol	17518	Blood biochemistry - Blood assays - Biological samples	0.002898	0.001093	CVD+AF+HF	w T2DM\&CVD
6145	Recent: marital separation/divorce	100060	Mental health - Psychosocial factors - Touchscreen - Assessment Centre	0.002531	0.000856	CVD+AF+HF	w T2DM\&CVD
1548	Dietary variation	100052	Diet - Lifestyle and environment - Touchscreen - Assessment Centre	0.000621	0.000851	CVD+AF+HF	w T2DM\&CVD

## Sheet: CVD
Data field id	Description	UKB category id	UKB category description	Mean permuted feature importance (change in c-statistic)	Std for permuted feature importance (change in c-statistic)	Outcome	Group
4526	Self-reported: happiness	100060	Mental health - Psychosocial factors - Touchscreen - Assessment Centre	0.000381	0.000671	CVD	w T2DM\&CVD
30030	Haematocrit (%)	100081	Blood count - Blood assays - Biological samples	0.002056	0.004455	CVD	w T2DM\&CVD
6158	Smoked less as a health precaution	100058	Smoking - Lifestyle and environment - Touchscreen - Assessment Centre	0.000122	0.000585	CVD	w T2DM\&CVD
1349	Processed meat intake	100052	Diet - Lifestyle and environment - Touchscreen - Assessment Centre	1e-06	4.2e-05	CVD	w T2DM\&CVD
22039	MET (min) vigorous activity	54	MET Scores - Physical activity - Lifestyle and environment - Touchscreen - Assessment Centre	2.1e-05	0.000285	CVD	w T2DM\&CVD
30520	Urine potassium	100083	Urine assays - Biological samples	0.002549	0.002684	CVD	w T2DM\&CVD
30130	Monocyte count	100081	Blood count - Blood assays - Biological samples	0.000298	0.000172	CVD	w T2DM\&CVD
4642	Self-reported: manic for 2 days	100060	Mental health - Psychosocial factors - Touchscreen - Assessment Centre	0.000294	0.000273	CVD	w T2DM\&CVD
6143	Commute: walking	100064	Employment - Sociodemographics - Touchscreen - Assessment Centre	0.000882	0.00073	CVD	w T2DM\&CVD
1970	Self-reported: nervous person	100060	Mental health - Psychosocial factors - Touchscreen - Assessment Centre	0.005461	0.001686	CVD	w T2DM\&CVD
24006	PM 2.5	114	Residential air pollution - Local environment - Additional exposures	0.001247	0.000642	CVD	w T2DM\&CVD
6145	Recent: marital separation/divorce	100060	Mental health - Psychosocial factors - Touchscreen - Assessment Centre	0.002321	0.001135	CVD	w T2DM\&CVD
1548	Dietary variation	100052	Diet - Lifestyle and environment - Touchscreen - Assessment Centre	0.003448	0.002018	CVD	w T2DM\&CVD
1180	Self-reported: morning/evening person	100057	Sleep - Lifestyle and environment - Touchscreen - Assessment Centre	0.000549	0.001193	CVD	w T2DM\&CVD
England	Origin country: England	basic_characteristics	Basic characteristics	0.000553	0.003291	CVD	w T2DM\&CVD
30820	Rheumatoid factor	17518	Blood biochemistry - Blood assays - Biological samples	2e-05	0.000284	CVD	w T2DM\&CVD
20110	Mother: high blood pressure	100034	Family history - Touchscreen - Assessment Centre	0.000623	0.000427	CVD	w T2DM\&CVD
1309	Fruit consumption	100052	Diet - Lifestyle and environment - Touchscreen - Assessment Centre	0.000166	0.001521	CVD	w T2DM\&CVD
30700	Plasma creat	17518	Blood biochemistry - Blood assays - Biological samples	0.001346	0.000948	CVD	w T2DM\&CVD
6138	CSE-equivalent	100063	Education - Sociodemographics - Touchscreen - Assessment Centre	0.000724	0.001273	CVD	w T2DM\&CVD
1140	Change in mobile phone use	100053	Electronic device use - Lifestyle and environment - Touchscreen - Assessment Centre	5.1e-05	7.1e-05	CVD	w T2DM\&CVD
2060	Self-reported: recent feelings of disinterest	100060	Mental health - Psychosocial factors - Touchscreen - Assessment Centre	0.000397	0.000287	CVD	w T2DM\&CVD
1359	Poultry consumption	100052	Diet - Lifestyle and environment - Touchscreen - Assessment Centre	0.002559	0.001625	CVD	w T2DM\&CVD
826	Shift work	100064	Employment - Sociodemographics - Touchscreen - Assessment Centre	5.9e-05	0.000203	CVD	w T2DM\&CVD
23123	Left arm fat (%)	100009	Body composition by impedance - Anthropometry - Physical measures - Assessment Centre	0.000893	0.001938	CVD	w T2DM\&CVD
2030	Self-reported: guilty feelings	100060	Mental health - Psychosocial factors - Touchscreen - Assessment Centre	0.000206	0.000315	CVD	w T2DM\&CVD
20111	Sibling: severe depression	100034	Family history - Touchscreen - Assessment Centre	0.002342	0.000795	CVD	w T2DM\&CVD
95	Pulse rate	100011	Assessment centre - Physical measures - Blood pressure	0.000704	0.001469	CVD	w T2DM\&CVD
20111	Sibling: breast cancer	100034	Family history - Touchscreen - Assessment Centre	0.000531	0.000482	CVD	w T2DM\&CVD

## Sheet: CHD
Data field id	Description	UKB category id	UKB category description	Mean permuted feature importance (change in c-statistic)	Std for permuted feature importance (change in c-statistic)	Outcome	Group
30270	MSCV	100081	Blood count - Blood assays - Biological samples	0.00177	0.002244	CHD	w T2DM\&CVD
6144	Does not consume wheat	100052	Diet - Lifestyle and environment - Touchscreen - Assessment Centre	0.000617	0.000291	CHD	w T2DM\&CVD
6145	Recent: marital separation/divorce	100060	Mental health - Psychosocial factors - Touchscreen - Assessment Centre	0.001996	0.000556	CHD	w T2DM\&CVD
6194	Age quit smoking (cig)	100058	Smoking - Lifestyle and environment - Touchscreen - Assessment Centre	0.000157	0.000323	CHD	w T2DM\&CVD
30030	Haematocrit (%)	100081	Blood count - Blood assays - Biological samples	0.005381	0.00377	CHD	w T2DM\&CVD
6140	Electric storage heating	100066	Household - Sociodemographics - Touchscreen - Assessment Centre	0.00023	0.00069	CHD	w T2DM\&CVD
1498	Coffee consumption	100052	Diet - Lifestyle and environment - Touchscreen - Assessment Centre	2e-05	4.4e-05	CHD	w T2DM\&CVD
20111	Sibling: severe depression	100034	Family history - Touchscreen - Assessment Centre	0.001665	0.000547	CHD	w T2DM\&CVD
6141	Lives with partner	100066	Household - Sociodemographics - Touchscreen - Assessment Centre	0.000172	0.001524	CHD	w T2DM\&CVD
20111	Sibling: breast cancer	100034	Family history - Touchscreen - Assessment Centre	0.002065	0.001161	CHD	w T2DM\&CVD
1518	Preferred drink temperature	100052	Diet - Lifestyle and environment - Touchscreen - Assessment Centre	0.000823	0.00032	CHD	w T2DM\&CVD
6158	Smoked less as a health precaution	100058	Smoking - Lifestyle and environment - Touchscreen - Assessment Centre	0.000228	0.000442	CHD	w T2DM\&CVD
3506	Difference smoking (10-years)	100058	Smoking - Lifestyle and environment - Touchscreen - Assessment Centre	0.000853	0.000498	CHD	w T2DM\&CVD
1180	Self-reported: morning/evening person	100057	Sleep - Lifestyle and environment - Touchscreen - Assessment Centre	0.000403	0.00098	CHD	w T2DM\&CVD
1150	Mobile phone use (side of head)	100053	Electronic device use - Lifestyle and environment - Touchscreen - Assessment Centre	0.000128	0.000113	CHD	w T2DM\&CVD
1548	Dietary variation	100052	Diet - Lifestyle and environment - Touchscreen - Assessment Centre	0.004649	0.001825	CHD	w T2DM\&CVD
4559	Self-reported: satisfaction family relationship	100060	Mental health - Psychosocial factors - Touchscreen - Assessment Centre	0.001874	0.002937	CHD	w T2DM\&CVD
30530	Urine sodium	100083	Urine assays - Biological samples	0.000519	0.000239	CHD	w T2DM\&CVD
6143	Commute: walking	100064	Employment - Sociodemographics - Touchscreen - Assessment Centre	0.002606	0.002303	CHD	w T2DM\&CVD
20110	Mother: breast cancer	100034	Family history - Touchscreen - Assessment Centre	0.000139	0.000237	CHD	w T2DM\&CVD
30200	Neutrophill (%)	100081	Blood count - Blood assays - Biological samples	2.1e-05	2.2e-05	CHD	w T2DM\&CVD
30800	Oestradiol	17518	Blood biochemistry - Blood assays - Biological samples	0.00044	0.000236	CHD	w T2DM\&CVD
95	Pulse rate	100011	Assessment centre - Physical measures - Blood pressure	0.000789	0.002233	CHD	w T2DM\&CVD
6138	CSE-equivalent	100063	Education - Sociodemographics - Touchscreen - Assessment Centre	0.000228	0.001279	CHD	w T2DM\&CVD
30520	Urine potassium	100083	Urine assays - Biological samples	0.001995	0.002933	CHD	w T2DM\&CVD
1970	Self-reported: nervous person	100060	Mental health - Psychosocial factors - Touchscreen - Assessment Centre	0.003355	0.001415	CHD	w T2DM\&CVD
6158	Does not smoke	100058	Smoking - Lifestyle and environment - Touchscreen - Assessment Centre	8e-05	5.5e-05	CHD	w T2DM\&CVD
30710	CRP	17518	Blood biochemistry - Blood assays - Biological samples	0.000189	8.3e-05	CHD	w T2DM\&CVD
30820	Rheumatoid factor	17518	Blood biochemistry - Blood assays - Biological samples	0.000675	0.000993	CHD	w T2DM\&CVD
20107	Father: chronic bronchitis/emphysema	100034	Family history - Touchscreen - Assessment Centre	0.001929	0.001956	CHD	w T2DM\&CVD

## Sheet: HF
Data field id	Description	UKB category id	UKB category description	Mean permuted feature importance (change in c-statistic)	Std for permuted feature importance (change in c-statistic)	Outcome	Group
6156	Manic/hyper: increased activity	100060	Mental health - Psychosocial factors - Touchscreen - Assessment Centre	0.000287	0.000439	HF	w T2DM\&CVD
1970	Self-reported: nervous person	100060	Mental health - Psychosocial factors - Touchscreen - Assessment Centre	0.001382	0.001029	HF	w T2DM\&CVD
2090	GP consultation: nerves/anxiety/tension/depression	100060	Mental health - Psychosocial factors - Touchscreen - Assessment Centre	0.000978	0.000679	HF	w T2DM\&CVD
6145	Recent: marital separation/divorce	100060	Mental health - Psychosocial factors - Touchscreen - Assessment Centre	0.000233	0.000107	HF	w T2DM\&CVD
24005	PM (10μm) 2010	114	Residential air pollution - Local environment - Additional exposures	0.000383	0.000351	HF	w T2DM\&CVD
1548	Dietary variation	100052	Diet - Lifestyle and environment - Touchscreen - Assessment Centre	0.000192	0.000511	HF	w T2DM\&CVD
4501	Self-reported: sudden death family	100034	Family history - Touchscreen - Assessment Centre	0.00082	0.00129	HF	w T2DM\&CVD
6142	Looking after home and/or family	100064	Employment - Sociodemographics - Touchscreen - Assessment Centre	0.00039	0.000288	HF	w T2DM\&CVD
1309	Fruit consumption	100052	Diet - Lifestyle and environment - Touchscreen - Assessment Centre	0.000439	0.0007	HF	w T2DM\&CVD
30090	PCT	100081	Blood count - Blood assays - Biological samples	0.000278	0.002108	HF	w T2DM\&CVD
22039	MET (min) vigorous activity	54	MET Scores - Physical activity - Lifestyle and environment - Touchscreen - Assessment Centre	0.000333	0.000549	HF	w T2DM\&CVD
6141	Living with grandchild	100066	Household - Sociodemographics - Touchscreen - Assessment Centre	0.000143	0.000141	HF	w T2DM\&CVD
1448	Type of bread	100052	Diet - Lifestyle and environment - Touchscreen - Assessment Centre	0.000354	0.000621	HF	w T2DM\&CVD
30860	Total plasma protein	17518	Blood biochemistry - Blood assays - Biological samples	0.000793	0.000673	HF	w T2DM\&CVD
6194	Age quit smoking (cig)	100058	Smoking - Lifestyle and environment - Touchscreen - Assessment Centre	5.4e-05	0.000119	HF	w T2DM\&CVD
30740	Glucose	17518	Blood biochemistry - Blood assays - Biological samples	0.002729	0.000812	HF	w T2DM\&CVD
1289	Cooked vegetable portions	100052	Diet - Lifestyle and environment - Touchscreen - Assessment Centre	0.000117	0.000106	HF	w T2DM\&CVD
49	Hip circ	100010	Body size measures - Anthropometry - Physical measures - Assessment Centre	4.5e-05	0.001086	HF	w T2DM\&CVD
6158	Smoked less as a health precaution	100058	Smoking - Lifestyle and environment - Touchscreen - Assessment Centre	0.001709	0.001553	HF	w T2DM\&CVD
1980	Self-reported: worrier/anxious feelings	100060	Mental health - Psychosocial factors - Touchscreen - Assessment Centre	0.002157	0.001013	HF	w T2DM\&CVD
2070	Self-reported: recent feeling restlessness	100060	Mental health - Psychosocial factors - Touchscreen - Assessment Centre	3.6e-05	2.8e-05	HF	w T2DM\&CVD
1359	Poultry consumption	100052	Diet - Lifestyle and environment - Touchscreen - Assessment Centre	6e-06	4.7e-05	HF	w T2DM\&CVD
30620	ALT	17518	Blood biochemistry - Blood assays - Biological samples	0.002719	0.001942	HF	w T2DM\&CVD
30520	Urine potassium	100083	Urine assays - Biological samples	0.001194	0.002163	HF	w T2DM\&CVD
20111	Sibling: severe depression	100034	Family history - Touchscreen - Assessment Centre	0.003077	0.001722	HF	w T2DM\&CVD
24010	Proximity: nearest road	114	Residential air pollution - Local environment - Additional exposures	0.000145	0.000126	HF	w T2DM\&CVD
20111	Sibling: hypertension	100034	Family history - Touchscreen - Assessment Centre	0.000233	0.000474	HF	w T2DM\&CVD
30130	Monocyte count	100081	Blood count - Blood assays - Biological samples	0.002349	0.001164	HF	w T2DM\&CVD
4609	Longest depressive period	100060	Mental health - Psychosocial factors - Touchscreen - Assessment Centre	0.000739	0.000564	HF	w T2DM\&CVD
30160	Basophills	100081	Blood count - Blood assays - Biological samples	0.000823	0.00103	HF	w T2DM\&CVD
20111	Sibling: stroke	100034	Family history - Touchscreen - Assessment Centre	9.9e-05	0.000588	HF	w T2DM\&CVD
6142	Full/part-time student	100064	Employment - Sociodemographics - Touchscreen - Assessment Centre	0.00123	0.00112	HF	w T2DM\&CVD
1960	Self-reported: fed-up feelings	100060	Mental health - Psychosocial factors - Touchscreen - Assessment Centre	0.000512	0.000452	HF	w T2DM\&CVD
1498	Coffee consumption	100052	Diet - Lifestyle and environment - Touchscreen - Assessment Centre	0.001265	0.001182	HF	w T2DM\&CVD

## Sheet: AF
Data field id	Description	UKB category id	UKB category description	Mean permuted feature importance (change in c-statistic)	Std for permuted feature importance (change in c-statistic)	Outcome	Group
1438	Bread consumption	100052	Diet - Lifestyle and environment - Touchscreen - Assessment Centre	0.001038	0.001554	AF	w T2DM\&CVD
845	Age completed education	100063	Education - Sociodemographics - Touchscreen - Assessment Centre	0.000626	0.000395	AF	w T2DM\&CVD
6141	Living with unrelated individuals	100066	Household - Sociodemographics - Touchscreen - Assessment Centre	0.000166	0.000121	AF	w T2DM\&CVD
6140	Electric storage heating	100066	Household - Sociodemographics - Touchscreen - Assessment Centre	0.001855	0.001275	AF	w T2DM\&CVD
6140	Solid fuel heating	100066	Household - Sociodemographics - Touchscreen - Assessment Centre	1.4e-05	8e-06	AF	w T2DM\&CVD
1369	Beef consumption	100052	Diet - Lifestyle and environment - Touchscreen - Assessment Centre	4.4e-05	0.000254	AF	w T2DM\&CVD
30620	ALT	17518	Blood biochemistry - Blood assays - Biological samples	0.000164	0.000548	AF	w T2DM\&CVD
24011	Traffic nearest major road	114	Residential air pollution - Local environment - Additional exposures	0.002236	0.002001	AF	w T2DM\&CVD
6142	Full/part-time student	100064	Employment - Sociodemographics - Touchscreen - Assessment Centre	1e-05	1.8e-05	AF	w T2DM\&CVD
1468	Cereal type	100052	Diet - Lifestyle and environment - Touchscreen - Assessment Centre	0.000965	0.000541	AF	w T2DM\&CVD
1990	Self-reported: tense	100060	Mental health - Psychosocial factors - Touchscreen - Assessment Centre	0.001466	0.001023	AF	w T2DM\&CVD
6145	Recent: marital separation/divorce	100060	Mental health - Psychosocial factors - Touchscreen - Assessment Centre	0.000741	0.000677	AF	w T2DM\&CVD
30110	PWD	100081	Blood count - Blood assays - Biological samples	0.000956	0.000386	AF	w T2DM\&CVD
30030	Haematocrit (%)	100081	Blood count - Blood assays - Biological samples	0.000224	0.000935	AF	w T2DM\&CVD
1359	Poultry consumption	100052	Diet - Lifestyle and environment - Touchscreen - Assessment Centre	0.001063	0.000806	AF	w T2DM\&CVD
1329	Oily fish consumption	100052	Diet - Lifestyle and environment - Touchscreen - Assessment Centre	0.00061	0.001015	AF	w T2DM\&CVD
6139	Heating: gas hob|gas cooker	100066	Household - Sociodemographics - Touchscreen - Assessment Centre	0.000563	0.000843	AF	w T2DM\&CVD
20107	Father: chronic bronchitis/emphysema	100034	Family history - Touchscreen - Assessment Centre	0.000277	0.000218	AF	w T2DM\&CVD
6144	Does not consume wheat	100052	Diet - Lifestyle and environment - Touchscreen - Assessment Centre	0.000158	0.001108	AF	w T2DM\&CVD
728	No. vehicles in household	100066	Household - Sociodemographics - Touchscreen - Assessment Centre	0.000876	0.000733	AF	w T2DM\&CVD
20107	Father: bowel cancer	100034	Family history - Touchscreen - Assessment Centre	3.8e-05	0.000119	AF	w T2DM\&CVD
20023	Identify matches: reaction time	100032	Reaction time - Cognitive function - Assessment Centre	0.003035	0.002161	AF	w T2DM\&CVD
6158	Smoked less due to finances	100058	Smoking - Lifestyle and environment - Touchscreen - Assessment Centre	0.000391	0.000961	AF	w T2DM\&CVD
30680	Plasma calcium	17518	Blood biochemistry - Blood assays - Biological samples	0.000181	0.002061	AF	w T2DM\&CVD
20107	Father: Parkinson's	100034	Family history - Touchscreen - Assessment Centre	0.000228	0.000838	AF	w T2DM\&CVD
20107	Father: stroke	100034	Family history - Touchscreen - Assessment Centre	0.000399	0.000465	AF	w T2DM\&CVD
6146	Receives: disability allowance	100067	Other sociodemographic factors - Sociodemographics - Touchscreen - Assessment Centre	0.005895	0.002008	AF	w T2DM\&CVD
20127	Neuroticism score	100060	Mental health - Psychosocial factors - Touchscreen - Assessment Centre	3.5e-05	7.6e-05	AF	w T2DM\&CVD
6141	Living with parents	100066	Household - Sociodemographics - Touchscreen - Assessment Centre	0.000259	0.000299	AF	w T2DM\&CVD
6143	Commute: cycling	100064	Employment - Sociodemographics - Touchscreen - Assessment Centre	0.000446	0.000306	AF	w T2DM\&CVD
24019	PM (10μm) 2007	114	Residential air pollution - Local environment - Additional exposures	0.000194	0.000405	AF	w T2DM\&CVD

## Sheet: Is. Stroke
Data field id	Description	UKB category id	UKB category description	Mean permuted feature importance (change in c-statistic)	Std for permuted feature importance (change in c-statistic)	Outcome	Group
30100	MPV	100081	Blood count - Blood assays - Biological samples	0.00198	0.001677	Is. Stroke	w T2DM\&CVD
22039	MET (min) vigorous activity	54	MET Scores - Physical activity - Lifestyle and environment - Touchscreen - Assessment Centre	0.000763	0.002805	Is. Stroke	w T2DM\&CVD
1359	Poultry consumption	100052	Diet - Lifestyle and environment - Touchscreen - Assessment Centre	0.005361	0.005116	Is. Stroke	w T2DM\&CVD
1538	Major dietary change	100052	Diet - Lifestyle and environment - Touchscreen - Assessment Centre	0.00039	0.00208	Is. Stroke	w T2DM\&CVD
6142	Unemployed due to illness/disability	100064	Employment - Sociodemographics - Touchscreen - Assessment Centre	0.002897	0.001939	Is. Stroke	w T2DM\&CVD
30220	Basophill (%)	100081	Blood count - Blood assays - Biological samples	0.002055	0.001823	Is. Stroke	w T2DM\&CVD
20111	Sibling: diabetes	100034	Family history - Touchscreen - Assessment Centre	0.001706	0.002585	Is. Stroke	w T2DM\&CVD
20110	Mother: heart disease	100034	Family history - Touchscreen - Assessment Centre	7e-06	7.4e-05	Is. Stroke	w T2DM\&CVD
1329	Oily fish consumption	100052	Diet - Lifestyle and environment - Touchscreen - Assessment Centre	0.005861	0.004618	Is. Stroke	w T2DM\&CVD
20110	Mother: high blood pressure	100034	Family history - Touchscreen - Assessment Centre	9e-05	4e-05	Is. Stroke	w T2DM\&CVD
22036	Recommended level of physical activity	54	MET Scores - Physical activity - Lifestyle and environment - Touchscreen - Assessment Centre	0.000133	0.000516	Is. Stroke	w T2DM\&CVD
1920	Self-reported: suffers from mood swings	100060	Mental health - Psychosocial factors - Touchscreen - Assessment Centre	0.000658	0.001699	Is. Stroke	w T2DM\&CVD
1508	Type of coffee	100052	Diet - Lifestyle and environment - Touchscreen - Assessment Centre	8.9e-05	0.000353	Is. Stroke	w T2DM\&CVD
47	Grip strength (right hand)	100019	Hand grip strength - Physical measures - Assessment Centre	0.001885	0.005212	Is. Stroke	w T2DM\&CVD
6139	Open solid fuel	100066	Household - Sociodemographics - Touchscreen - Assessment Centre	9.4e-05	0.003502	Is. Stroke	w T2DM\&CVD
48	Waist circ	100010	Body size measures - Anthropometry - Physical measures - Assessment Centre	3.7e-05	3.9e-05	Is. Stroke	w T2DM\&CVD
699	Years at current address	100066	Household - Sociodemographics - Touchscreen - Assessment Centre	0.002442	0.000736	Is. Stroke	w T2DM\&CVD
20111	Sibling: chronic bronchitis/emphysema	100034	Family history - Touchscreen - Assessment Centre	2.2e-05	0.001435	Is. Stroke	w T2DM\&CVD
6141	Living with unrelated individuals	100066	Household - Sociodemographics - Touchscreen - Assessment Centre	2.4e-05	2.7e-05	Is. Stroke	w T2DM\&CVD
6140	Oil heater	100066	Household - Sociodemographics - Touchscreen - Assessment Centre	0.001702	0.001563	Is. Stroke	w T2DM\&CVD
1140	Change in mobile phone use	100053	Electronic device use - Lifestyle and environment - Touchscreen - Assessment Centre	0.000431	0.001075	Is. Stroke	w T2DM\&CVD
20111	Sibling: bowel cancer	100034	Family history - Touchscreen - Assessment Centre	0.001738	0.0019	Is. Stroke	w T2DM\&CVD
24012	Proximity: nearest major road	114	Residential air pollution - Local environment - Additional exposures	9.4e-05	0.000277	Is. Stroke	w T2DM\&CVD
1438	Bread consumption	100052	Diet - Lifestyle and environment - Touchscreen - Assessment Centre	0.002865	0.002048	Is. Stroke	w T2DM\&CVD
30810	Phosphate	17518	Blood biochemistry - Blood assays - Biological samples	0.004628	0.005478	Is. Stroke	w T2DM\&CVD
1548	Dietary variation	100052	Diet - Lifestyle and environment - Touchscreen - Assessment Centre	0.00015	4.6e-05	Is. Stroke	w T2DM\&CVD
1488	Tea consumption	100052	Diet - Lifestyle and environment - Touchscreen - Assessment Centre	0.002234	0.004469	Is. Stroke	w T2DM\&CVD
20110	Mother: bowel cancer	100034	Family history - Touchscreen - Assessment Centre	0.000141	0.000251	Is. Stroke	w T2DM\&CVD
20111	Siblings: lung cancer	100034	Family history - Touchscreen - Assessment Centre	0.001314	0.001904	Is. Stroke	w T2DM\&CVD
6145	Self-reported: illness/injury/assault	100060	Mental health - Psychosocial factors - Touchscreen - Assessment Centre	0.002323	0.00129	Is. Stroke	w T2DM\&CVD
30800	Oestradiol	17518	Blood biochemistry - Blood assays - Biological samples	0.00138	0.000682	Is. Stroke	w T2DM\&CVD
6141	Lives with partner	100066	Household - Sociodemographics - Touchscreen - Assessment Centre	0.003141	0.002405	Is. Stroke	w T2DM\&CVD
20111	Sibling: Parkinson's disease	100034	Family history - Touchscreen - Assessment Centre	0.001028	0.001222	Is. Stroke	w T2DM\&CVD
6145	Self-reported: death of a close relative	100060	Mental health - Psychosocial factors - Touchscreen - Assessment Centre	0.002236	0.001191	Is. Stroke	w T2DM\&CVD
1110	Mobile phone use (years)	100053	Electronic device use - Lifestyle and environment - Touchscreen - Assessment Centre	0.000225	0.000976	Is. Stroke	w T2DM\&CVD
6141	Living with parents	100066	Household - Sociodemographics - Touchscreen - Assessment Centre	0.005394	0.002436	Is. Stroke	w T2DM\&CVD
30770	IGF-1	17518	Blood biochemistry - Blood assays - Biological samples	0.000782	0.000675	Is. Stroke	w T2DM\&CVD
6142	Looking after home and/or family	100064	Employment - Sociodemographics - Touchscreen - Assessment Centre	0.000196	0.002508	Is. Stroke	w T2DM\&CVD
2030	Self-reported: guilty feelings	100060	Mental health - Psychosocial factors - Touchscreen - Assessment Centre	0.004683	0.003124	Is. Stroke	w T2DM\&CVD
6141	Living with indirect relative	100066	Household - Sociodemographics - Touchscreen - Assessment Centre	7.2e-05	0.000217	Is. Stroke	w T2DM\&CVD
6140	Portable gas or paraffin heating	100066	Household - Sociodemographics - Touchscreen - Assessment Centre	0.000283	0.000959	Is. Stroke	w T2DM\&CVD
22040	Summed MET (min)	54	MET Scores - Physical activity - Lifestyle and environment - Touchscreen - Assessment Centre	0.000726	0.000923	Is. Stroke	w T2DM\&CVD
404	Snap-button: initial reaction time	100032	Reaction time - Cognitive function - Assessment Centre	0.000121	0.002695	Is. Stroke	w T2DM\&CVD
4642	Self-reported: manic for 2 days	100060	Mental health - Psychosocial factors - Touchscreen - Assessment Centre	0.001372	0.001948	Is. Stroke	w T2DM\&CVD
1845	Mother: age	100034	Family history - Touchscreen - Assessment Centre	0.001387	0.00166	Is. Stroke	w T2DM\&CVD
6143	Commute: public transport	100064	Employment - Sociodemographics - Touchscreen - Assessment Centre	0.004859	0.008294	Is. Stroke	w T2DM\&CVD
1980	Self-reported: worrier/anxious feelings	100060	Mental health - Psychosocial factors - Touchscreen - Assessment Centre	0.000111	0.002806	Is. Stroke	w T2DM\&CVD
1448	Type of bread	100052	Diet - Lifestyle and environment - Touchscreen - Assessment Centre	0.0012	0.000761	Is. Stroke	w T2DM\&CVD
30820	Rheumatoid factor	17518	Blood biochemistry - Blood assays - Biological samples	6.3e-05	0.000176	Is. Stroke	w T2DM\&CVD
20110	Mother: stroke	100034	Family history - Touchscreen - Assessment Centre	0.000184	0.000175	Is. Stroke	w T2DM\&CVD
20110	Mother: diabetes	100034	Family history - Touchscreen - Assessment Centre	0.000876	0.001471	Is. Stroke	w T2DM\&CVD
2237	Plays computer games	100053	Electronic device use - Lifestyle and environment - Touchscreen - Assessment Centre	7.5e-05	8.3e-05	Is. Stroke	w T2DM\&CVD
6156	Self-reported: manic - more talkative	100060	Mental health - Psychosocial factors - Touchscreen - Assessment Centre	0.000714	0.002035	Is. Stroke	w T2DM\&CVD
30740	Glucose	17518	Blood biochemistry - Blood assays - Biological samples	0.016283	0.005424	Is. Stroke	w T2DM\&CVD
1309	Fruit consumption	100052	Diet - Lifestyle and environment - Touchscreen - Assessment Centre	8.9e-05	0.000228	Is. Stroke	w T2DM\&CVD
6142	Full/part-time student	100064	Employment - Sociodemographics - Touchscreen - Assessment Centre	0.001552	0.003148	Is. Stroke	w T2DM\&CVD
30200	Neutrophill (%)	100081	Blood count - Blood assays - Biological samples	0.007461	0.003434	Is. Stroke	w T2DM\&CVD
1210	Self-reported: snoring	100057	Sleep - Lifestyle and environment - Touchscreen - Assessment Centre	0.00122	0.001926	Is. Stroke	w T2DM\&CVD
6139	Heating: gas hob|gas cooker	100066	Household - Sociodemographics - Touchscreen - Assessment Centre	0.000348	0.00059	Is. Stroke	w T2DM\&CVD
2090	GP consultation: nerves/anxiety/tension/depression	100060	Mental health - Psychosocial factors - Touchscreen - Assessment Centre	0.000987	0.00076	Is. Stroke	w T2DM\&CVD
30620	ALT	17518	Blood biochemistry - Blood assays - Biological samples	0.001931	0.002667	Is. Stroke	w T2DM\&CVD
20107	Father: heart disease	100034	Family history - Touchscreen - Assessment Centre	0.001922	0.001276	Is. Stroke	w T2DM\&CVD
6145	Recent: marital separation/divorce	100060	Mental health - Psychosocial factors - Touchscreen - Assessment Centre	7.5e-05	0.000108	Is. Stroke	w T2DM\&CVD
400	Pairs matching: time	100030	Pairs matching - Cognitive function - Assessment Centre	0.008652	0.003207	Is. Stroke	w T2DM\&CVD
826	Shift work	100064	Employment - Sociodemographics - Touchscreen - Assessment Centre	0.00015	0.000759	Is. Stroke	w T2DM\&CVD
30890	Plasma vitamin D	17518	Blood biochemistry - Blood assays - Biological samples	0.000489	0.000874	Is. Stroke	w T2DM\&CVD
6156	Self-reported: lack of creativity	100060	Mental health - Psychosocial factors - Touchscreen - Assessment Centre	0.003889	0.003224	Is. Stroke	w T2DM\&CVD
6156	Manic/hyper: increased activity	100060	Mental health - Psychosocial factors - Touchscreen - Assessment Centre	0.000503	0.001295	Is. Stroke	w T2DM\&CVD
30650	AST	17518	Blood biochemistry - Blood assays - Biological samples	0.008039	0.005179	Is. Stroke	w T2DM\&CVD
6141	Living with sibling	100066	Household - Sociodemographics - Touchscreen - Assessment Centre	0.001048	0.001009	Is. Stroke	w T2DM\&CVD
24018	NO2 (2007)	114	Residential air pollution - Local environment - Additional exposures	0.001731	0.001111	Is. Stroke	w T2DM\&CVD
2010	Suffers from nerves	100060	Mental health - Psychosocial factors - Touchscreen - Assessment Centre	0.006977	0.00275	Is. Stroke	w T2DM\&CVD
30210	Eosinophill (%)	100081	Blood count - Blood assays - Biological samples	0.001416	0.001472	Is. Stroke	w T2DM\&CVD
1458	Cereal consumption	100052	Diet - Lifestyle and environment - Touchscreen - Assessment Centre	0.000385	0.000754	Is. Stroke	w T2DM\&CVD
6157	Quit smoking as a health precaution	100058	Smoking - Lifestyle and environment - Touchscreen - Assessment Centre	7e-05	0.000662	Is. Stroke	w T2DM\&CVD
