# Supplementary material for: Identifying and ranking non-traditional risk factors for cardiovascular disease prediction in people with type 2 diabetes
Source: Commun Med (Lond). 2025 Mar 14;5:77. doi: 10.1038/s43856-025-00785-y (PMC11906859; doi:10.1038/s43856-025-00785-y)
Supplement: Supplementary file 10 — Supplementary Data 8 [file 43856_2025_785_MOESM10_ESM.xlsx]

## Sheet: CVD+AF+HF
Data field id	Description	UKB category id	UKB category description	Mean permuted feature importance (change in c-statistic)	Std for permuted feature importance (change in c-statistic)	Outcome	Group
30130	Monocyte count	100081	Blood count - Blood assays - Biological samples	5.4e-05	9.3e-05	CVD+AF+HF	w T2DM
30130	Monocyte count	100081	Blood count - Blood assays - Biological samples	0.000714	0.000264	CVD+AF+HF	w T2DM\&CVD

## Sheet: CVD
Data field id	Description	Mean permuted feature importance (change in c-statistic)	Std for permuted feature importance (change in c-statistic)	Outcome	Group

## Sheet: CHD
Data field id	Description	UKB category id	UKB category description	Mean permuted feature importance (change in c-statistic)	Std for permuted feature importance (change in c-statistic)	Outcome	Group
2020	Self-reported: loneliness	100060	Mental health - Psychosocial factors - Touchscreen - Assessment Centre	2.8e-05	0.000228	CHD	w T2DM
2020	Self-reported: loneliness	100060	Mental health - Psychosocial factors - Touchscreen - Assessment Centre	9.7e-05	9.2e-05	CHD	w T2DM\&CVD

## Sheet: HF
Data field id	Description	UKB category id	UKB category description	Mean permuted feature importance (change in c-statistic)	Std for permuted feature importance (change in c-statistic)	Outcome	Group
1428	Butter type spread	100052	Diet - Lifestyle and environment - Touchscreen - Assessment Centre	5.9e-05	0.000119	HF	w T2DM
1140	Change in mobile phone use	100053	Electronic device use - Lifestyle and environment - Touchscreen - Assessment Centre	0.002994	0.002248	HF	w T2DM
1518	Preferred drink temperature	100052	Diet - Lifestyle and environment - Touchscreen - Assessment Centre	0.000436	0.000762	HF	w T2DM
1528	No. glasses of water	100052	Diet - Lifestyle and environment - Touchscreen - Assessment Centre	0.000266	0.000217	HF	w T2DM
20107	Father: Parkinson's	100034	Family history - Touchscreen - Assessment Centre	4.4e-05	3.4e-05	HF	w T2DM
1990	Self-reported: tense	100060	Mental health - Psychosocial factors - Touchscreen - Assessment Centre	1.4e-05	5.2e-05	HF	w T2DM
4079	DBP	100011	Assessment centre - Physical measures - Blood pressure	0.000247	0.000111	HF	w T2DM
1428	Butter type spread	100052	Diet - Lifestyle and environment - Touchscreen - Assessment Centre	9.6e-05	0.001052	HF	w T2DM\&CVD
1518	Preferred drink temperature	100052	Diet - Lifestyle and environment - Touchscreen - Assessment Centre	1.4e-05	4.8e-05	HF	w T2DM\&CVD
4079	DBP	100011	Assessment centre - Physical measures - Blood pressure	0.004022	0.001771	HF	w T2DM\&CVD
1528	No. glasses of water	100052	Diet - Lifestyle and environment - Touchscreen - Assessment Centre	0.000496	0.000757	HF	w T2DM\&CVD
20107	Father: Parkinson's	100034	Family history - Touchscreen - Assessment Centre	0.00083	0.000499	HF	w T2DM\&CVD
1140	Change in mobile phone use	100053	Electronic device use - Lifestyle and environment - Touchscreen - Assessment Centre	0.001673	0.00203	HF	w T2DM\&CVD
1990	Self-reported: tense	100060	Mental health - Psychosocial factors - Touchscreen - Assessment Centre	0.000644	0.000422	HF	w T2DM\&CVD

## Sheet: AF
Data field id	Description	UKB category id	UKB category description	Mean permuted feature importance (change in c-statistic)	Std for permuted feature importance (change in c-statistic)	Outcome	Group
1970	Self-reported: nervous person	100060	Mental health - Psychosocial factors - Touchscreen - Assessment Centre	0.001335	0.000879	AF	w T2DM
6138	A(S) levels qualifications	100063	Education - Sociodemographics - Touchscreen - Assessment Centre	0.000132	0.000207	AF	w T2DM
398	Pairs matching: correct	100030	Pairs matching - Cognitive function - Assessment Centre	0.000879	0.000488	AF	w T2DM
1180	Self-reported: morning/evening person	100057	Sleep - Lifestyle and environment - Touchscreen - Assessment Centre	0.000377	0.000182	AF	w T2DM
816	Physical demanding job	100064	Employment - Sociodemographics - Touchscreen - Assessment Centre	0.000178	0.000486	AF	w T2DM
30130	Monocyte count	100081	Blood count - Blood assays - Biological samples	0.000156	0.001554	AF	w T2DM
20111	Sibling: breast cancer	100034	Family history - Touchscreen - Assessment Centre	0.000959	0.001428	AF	w T2DM
398	Pairs matching: correct	100030	Pairs matching - Cognitive function - Assessment Centre	0.000336	0.000276	AF	w T2DM\&CVD
1180	Self-reported: morning/evening person	100057	Sleep - Lifestyle and environment - Touchscreen - Assessment Centre	0.000517	0.000553	AF	w T2DM\&CVD
30130	Monocyte count	100081	Blood count - Blood assays - Biological samples	0.000397	0.000564	AF	w T2DM\&CVD
6138	A(S) levels qualifications	100063	Education - Sociodemographics - Touchscreen - Assessment Centre	0.000123	0.000427	AF	w T2DM\&CVD
816	Physical demanding job	100064	Employment - Sociodemographics - Touchscreen - Assessment Centre	4.1e-05	7.1e-05	AF	w T2DM\&CVD
1970	Self-reported: nervous person	100060	Mental health - Psychosocial factors - Touchscreen - Assessment Centre	0.001665	0.001248	AF	w T2DM\&CVD
20111	Sibling: breast cancer	100034	Family history - Touchscreen - Assessment Centre	0.001028	0.001074	AF	w T2DM\&CVD

## Sheet: Is. Stroke
Data field id	Description	UKB category id	UKB category description	Mean permuted feature importance (change in c-statistic)	Std for permuted feature importance (change in c-statistic)	Outcome	Group
30860	Total plasma protein	17518	Blood biochemistry - Blood assays - Biological samples	0.003302	0.004584	Is. Stroke	w T2DM
6194	Age quit smoking (cig)	100058	Smoking - Lifestyle and environment - Touchscreen - Assessment Centre	7.4e-05	9.7e-05	Is. Stroke	w T2DM
1468	Cereal type	100052	Diet - Lifestyle and environment - Touchscreen - Assessment Centre	0.000182	0.000147	Is. Stroke	w T2DM
6138	Other professional qualification (nursing/teaching)	100063	Education - Sociodemographics - Touchscreen - Assessment Centre	0.000416	0.000577	Is. Stroke	w T2DM
6145	Recent: death of partner	100060	Mental health - Psychosocial factors - Touchscreen - Assessment Centre	0.002377	0.002437	Is. Stroke	w T2DM
4537	Work/job satisfaction	100060	Mental health - Psychosocial factors - Touchscreen - Assessment Centre	2.2e-05	0.000244	Is. Stroke	w T2DM
1408	Cheese consumption	100052	Diet - Lifestyle and environment - Touchscreen - Assessment Centre	0.002091	0.003208	Is. Stroke	w T2DM
6158	Smoked less due to finances	100058	Smoking - Lifestyle and environment - Touchscreen - Assessment Centre	0.00185	0.001739	Is. Stroke	w T2DM
2100	Seen a psychiatrist for nerves/anxiety/tension/depression	100060	Mental health - Psychosocial factors - Touchscreen - Assessment Centre	0.000985	0.00155	Is. Stroke	w T2DM
6157	Quite smoking due to financial reasons	100058	Smoking - Lifestyle and environment - Touchscreen - Assessment Centre	0.007241	0.009843	Is. Stroke	w T2DM
6158	Smoked less due to finances	100058	Smoking - Lifestyle and environment - Touchscreen - Assessment Centre	0.000227	0.000482	Is. Stroke	w T2DM\&CVD
6194	Age quit smoking (cig)	100058	Smoking - Lifestyle and environment - Touchscreen - Assessment Centre	0.000136	0.000442	Is. Stroke	w T2DM\&CVD
6145	Recent: death of partner	100060	Mental health - Psychosocial factors - Touchscreen - Assessment Centre	0.000441	0.000868	Is. Stroke	w T2DM\&CVD
4537	Work/job satisfaction	100060	Mental health - Psychosocial factors - Touchscreen - Assessment Centre	0.000728	0.00178	Is. Stroke	w T2DM\&CVD
30860	Total plasma protein	17518	Blood biochemistry - Blood assays - Biological samples	0.000351	0.000622	Is. Stroke	w T2DM\&CVD
2100	Seen a psychiatrist for nerves/anxiety/tension/depression	100060	Mental health - Psychosocial factors - Touchscreen - Assessment Centre	0.000613	0.000431	Is. Stroke	w T2DM\&CVD
6157	Quite smoking due to financial reasons	100058	Smoking - Lifestyle and environment - Touchscreen - Assessment Centre	5.8e-05	4.8e-05	Is. Stroke	w T2DM\&CVD
1468	Cereal type	100052	Diet - Lifestyle and environment - Touchscreen - Assessment Centre	0.001135	0.000679	Is. Stroke	w T2DM\&CVD
1408	Cheese consumption	100052	Diet - Lifestyle and environment - Touchscreen - Assessment Centre	0.00122	0.000547	Is. Stroke	w T2DM\&CVD
6138	Other professional qualification (nursing/teaching)	100063	Education - Sociodemographics - Touchscreen - Assessment Centre	0.007587	0.002978	Is. Stroke	w T2DM\&CVD
