# Supplementary material for: Identifying and ranking non-traditional risk factors for cardiovascular disease prediction in people with type 2 diabetes
Source: Commun Med (Lond). 2025 Mar 14;5:77. doi: 10.1038/s43856-025-00785-y (PMC11906859; doi:10.1038/s43856-025-00785-y)
Supplement: Supplementary file 11 — Supplementary Software [file 43856_2025_785_MOESM11_ESM.zip]

Archive with 29 entries (23 files):
- novel_features_cvd_prediction-main/
- novel_features_cvd_prediction-main/.gitignore
- novel_features_cvd_prediction-main/README.md
- novel_features_cvd_prediction-main/data/
- novel_features_cvd_prediction-main/data/mappings/
- novel_features_cvd_prediction-main/data/mappings/mapping_data_field_encoding_id_dict.json
- novel_features_cvd_prediction-main/data/mappings/mapping_encoding_dict.json
- novel_features_cvd_prediction-main/data/mappings/missing_data_encoding_mapping_df.tsv
- novel_features_cvd_prediction-main/data/reason_methods_device_data_fields_df.tsv
- novel_features_cvd_prediction-main/data/rules/
- novel_features_cvd_prediction-main/data/rules/ukb_data_fields_combine_rules.csv
- novel_features_cvd_prediction-main/data/rules/ukb_data_fields_semantic_rules.tsv
- novel_features_cvd_prediction-main/data/rules/ukb_data_fields_semantic_rules_categorical_multiple.tsv
- novel_features_cvd_prediction-main/data/sample_input_corr_w_T2DM_and_CVD_predicting_AF.tsv
- novel_features_cvd_prediction-main/data/ukb_data_fields_metadata.tsv
- novel_features_cvd_prediction-main/src/
- novel_features_cvd_prediction-main/src/association_testing.ipynb
- novel_features_cvd_prediction-main/src/data_engineering.ipynb
- novel_features_cvd_prediction-main/src/data_engineering_categorical_multiple.ipynb
- novel_features_cvd_prediction-main/src/helper_scripts/
- novel_features_cvd_prediction-main/src/helper_scripts/helper_association_testing.py
- novel_features_cvd_prediction-main/src/helper_scripts/helper_data_engineering_categorical_multiple.py
- novel_features_cvd_prediction-main/src/helper_scripts/helper_data_engineering_graph_processing.py
- novel_features_cvd_prediction-main/src/helper_scripts/helper_data_engineering_initial_processing.py
- novel_features_cvd_prediction-main/src/helper_scripts/helper_data_engineering_semantic_rules.py
- novel_features_cvd_prediction-main/src/helper_scripts/helper_model_validation.py
- novel_features_cvd_prediction-main/src/multivariable_modelling.ipynb
- novel_features_cvd_prediction-main/src/requirements.txt
- novel_features_cvd_prediction-main/src/single_imputation.R
