# Supplementary material for: Identifying and ranking non-traditional risk factors for cardiovascular disease prediction in people with type 2 diabetes
Source: Commun Med (Lond). 2025 Mar 14;5:77. doi: 10.1038/s43856-025-00785-y (PMC11906859; doi:10.1038/s43856-025-00785-y)
Supplement: Supplementary file 11 — Supplementary Software [file 43856_2025_785_MOESM11_ESM.zip › novel_features_cvd_prediction-main/README.md]

## Identifying and ranking non-traditional risk factors for cardiovascular disease prediction in people with type 2 diabetes

Dziopa et all (TODO: add link when published) disseminates the methods and resources for processing the UK Biobank (UKB) data fiels used for identifying and ranking non-traditional risk factors for CVD prediction.

## Usage

### Scripts structure

    * `data_engineering.ipynb` - processing UKB data fields of other type than categorical (multiple)
    * `data_engineering_categorical_multiple.ipynb` - processing UKB data fields of type categorical (multiple)
    * `association_testing.ipynb` - UKB data field association with outcome, and UKB data fields pairwise correlation.
    * `single_imputation.R` - R script for performing a single imputation.
    * `multivariable_modelling.ipynb` - script for fitting elastic net model.

### Installation guidelines

Requirements for Python scripts:

```
pip install -r ./src/requirements.txt
```

Requirements for R scripts:

Follow [cran R project installation guidelines](https://cran.r-project.org/), install `mice` and `data.table` R packages.

## License

```
These scripts are made available under a CC BY-NC licence.
Absolutely no guarantee or warranty is provided.
We encourage and activly support implementations in other programming languages
on the condition that these are made available under the same lincence.
```
