# Supplementary material for: Identifying and ranking non-traditional risk factors for cardiovascular disease prediction in people with type 2 diabetes
Source: Commun Med (Lond). 2025 Mar 14;5:77. doi: 10.1038/s43856-025-00785-y (PMC11906859; doi:10.1038/s43856-025-00785-y)
Supplement: Supplementary file 11 — Supplementary Software [file 43856_2025_785_MOESM11_ESM.zip › novel_features_cvd_prediction-main/data/mappings/mapping_data_field_encoding_id_dict.json]

{"20047": "47", "20045": "47", "20041": "47", "3077": "100262", "21": "100261", "20044": "47", "20043": "47", "5181": "100271", "5324": "100272", "5325": "100272", "5326": "100272", "5327": "100272", "5328": "100272", "5182": "100273", "5183": "7", "20057": "56", "20262": "1543", "20056": "56", "6075": "36", "6074": "36", "5187": "100274", "5185": "100274", "5212": "34", "5205": "34", "20052": "54", "20055": "54", "5191": "100274", "5189": "100274", "5141": "1207", "5144": "1207", "5155": "33", "5152": "33", "5136": "1205", "5140": "1205", "5148": "1210", "5145": "1209", "5149": "33", "5164": "33", "5138": "1206", "5139": "1206", "5142": "1208", "5143": "1208", "5147": "1210", "5146": "1209", "5090": "1204", "5091": "1204", "20054": "54", "20053": "54", "5196": "100274", "5194": "100274", "20062": "54", "20061": "54", "6072": "100274", "6070": "100274", "401": "92", "10139": "92", "402": "92", "10140": "92", "4281": "31", "4259": "29", "4924": "100642", "4935": "100643", "4946": "100644", "4957": "100645", "4968": "100646", "4979": "100647", "4990": "100648", "5001": "100649", "5012": "100650", "5556": "100651", "5699": "100652", "5779": "100653", "5790": "100654", "5866": "100655", "6332": "6332", "6312": "6312", "6314": "6314", "6315": "6315", "6362": "500", "6448": "6448", "6459": "6459", "6470": "6470", "6481": "6481", "6492": "6492", "6503": "6503", "6514": "6514", "6525": "6525", "6536": "6536", "6547": "6547", "20018": "18", "4287": "32", "4292": "16", "4293": "16", "4294": "29", "10610": "100280", "30515": "199", "30505": "198", "30525": "197", "30535": "196", "24014": "7", "670": "100286", "680": "100287", "6139": "100288", "1980": "100349", "1990": "100349", "2000": "100349", "2010": "100349", "2020": "100349", "2030": "100349", "2040": "100349", "4526": "100478", "4537": "100479", "4548": "100478", "4559": "100478", "4570": "100478", "4581": "100478", "2050": "100484", "2060": "100484", "2070": "100484", "2080": "100484", "2090": "100349", "2100": "100349", "4598": "100349", "4631": "100349", "4642": "100349", "4653": "100349", "6156": "100498", "5663": "100499", "5674": "100500", "6145": "100502", "10721": "100683", "10860": "100656", "6140": "100289", "6141": "100292", "728": "100293", "738": "100294", "10877": "100657", "20119": "100295", "6142": "100295", "6143": "100299", "806": "100301", "816": "100301", "826": "100301", "3426": "100301", "6138": "100305", "10722": "100658", "21000": "1001", "6146": "100510", "4674": "100511", "20112": "1010", "20113": "1010", "20114": "1010", "20107": "1010", "20110": "1010", "20111": "1010", "1797": "100349", "3912": "100349", "1835": "100349", "3942": "100349", "4501": "100349", "1170": "100341", "1180": "100342", "1190": "100343", "1200": "100343", "1210": "100345", "1220": "100346", "20160": "7", "10895": "100352", "20116": "90", "1239": "100347", "1249": "100348", "2644": "100349", "3446": "100351", "5959": "100352", "3466": "100356", "3476": "100357", "3486": "100358", "3496": "100359", "3506": "100360", "6158": "100361", "2877": "100351", "2907": "100349", "10827": "100668", "6157": "100361", "10115": "100669", "2936": "100369", "1259": "100370", "1329": "100377", "1339": "100377", "1349": "100377", "1359": "100377", "1369": "100377", "1379": "100377", "1389": "100377", "6144": "100385", "10855": "100672", "1408": "100377", "1418": "100387", "1428": "100388", "2654": "100389", "10767": "100673", "1448": "100391", "10776": "100674", "1468": "100393", "1478": "100394", "1508": "100397", "1518": "100398", "1538": "100400", "1548": "100401", "10912": "100394", "22035": "7", "22036": "7", "22032": "100700", "1110": "100335", "1120": "100336", "10749": "100663", "10016": "100349", "1130": "100337", "1140": "100338", "10886": "100664", "1150": "100339", "2237": "100639", "10105": "100352", "10114": "100352", "20126": "100695", "20122": "100694", "20124": "7", "20125": "7", "20123": "7", "1920": "100349", "1930": "100349", "1940": "100349", "1950": "100349", "1960": "100349", "1970": "100349", "20046": "47", "20048": "47", "777": "100298", "4081": "100259"}
