# Supplementary material for: Identifying and ranking non-traditional risk factors for cardiovascular disease prediction in people with type 2 diabetes
Source: Commun Med (Lond). 2025 Mar 14;5:77. doi: 10.1038/s43856-025-00785-y (PMC11906859; doi:10.1038/s43856-025-00785-y)
Supplement: Supplementary file 11 — Supplementary Software [file 43856_2025_785_MOESM11_ESM.zip › novel_features_cvd_prediction-main/data/mappings/mapping_encoding_dict.json]

{"47": {"100": "Declined", "101": "Against participant wishes", "102": "Lack of time", "103": "Feeling unwell", "104": "Other health reason", "200": "Equipment failure", "201": "Malfunction", "202": "Not available", "300": "Reason not known", "400": "Unable", "401": "Above max weight", "402": "Amputee", "403": "Feeling unwell", "404": "Limb injury", "405": "Other health reason", "406": "Pregnant", "407": "Reason not stated", "408": "Unable to grip", "409": "Unable to remove shoes/socks", "410": "Wheelchair user/unable to stand", "411": "Asthma/lung disease", "412": "Unable to understand instructions", "413": "Physically unable", "414": "Previous measures unavailable", "415": "Arthritis", "416": "Recent surgery", "417": "Stroke/weakness/paralysis", "418": "Above max measurement", "419": "Colostomy bag", "420": "Below minimum height scale", "421": "Unable to sit", "500": "Nurse Advised not to perform", "501": "Chest infection", "502": "Collapsed lung", "503": "Heart problems", "504": "High BP", "505": "Pregnant", "506": "Reason not known", "507": "Recent surgery", "508": "Retinal detachment/eye problems", "509": "Tuberculosis"}, "100262": {"30": "30cm", "40": "40cm", "50": "50cm"}, "100261": {"1": "Direct entry", "2": "Manual entry of full results", "3": "Manual measurement of weight only", "4": "Not performed", "-1": "Question not asked due to previous answers"}, "100271": {"1": "Yes, in last 4 weeks", "2": "Yes, but more than 4 weeks ago", "3": "Possibly, but more than 4 weeks ago", "0": "No"}, "100272": {"0": "No", "2": "Right eye only", "3": "Left eye only", "4": "Both eyes", "5": "Do not know"}, "100273": {"1": "Yes", "2": "Right only present", "3": "Left only present", "4": "Both eyes missing"}, "7": {"1": "Yes", "0": "No"}, "56": {"100": "Declined", "101": "Against participant wishes", "102": "Lack of time", "105": "Unwilling to remove contact lenses", "200": "Equipment failure", "201": "Malfunction", "202": "Not available", "300": "Reason not known", "400": "Unable", "405": "Other health reason", "412": "Unable to understand instructions", "424": "Other eye-related reason", "425": "Visually impaired", "426": "Forgot glasses"}, "1543": {"2": "highly myopic", "1": "moderate/low myopia", "0": "non-myopic"}, "36": {"0": "none", "1": "wearing", "2": "elsewhere"}, "100274": {"1": "Measurable", "6": "Not performed - equipment failure", "7": "Not performed - other reason"}, "34": {"0": "plain", "1": "mirror"}, "54": {"100": "Declined", "101": "Against participant wishes", "102": "Lack of time", "103": "Feeling unwell", "105": "Unwilling to remove contact lenses", "200": "Equipment failure", "201": "Malfunction", "202": "Not available", "300": "Reason not known", "400": "Unable", "405": "Other health reason", "412": "Unable to understand instructions", "424": "Other eye-related reason", "425": "Visually impaired"}, "1207": {"e": "keratometry@3mm asymmetry index error: \"e\""}, "33": {"1": "normal", "2": "doubtful", "3": "high possibility of abnormality"}, "1205": {"E": "keratometry@3mm result error: \"E\"", "e": "keratometry@3mm result error: \"e\""}, "1210": {"e": "keratometry@3mm regularity index error: \"e\""}, "1209": {"e": "keratometry@6mm regularity index error: \"e\""}, "1206": {"E": "keratometry@6mm result error: \"E\"", "e": "keratometry@6mm result error: \"e\""}, "1208": {"e": "keratometry@6mm asymmetry index error: \"e\""}, "1204": {"2": "refractometry result error: \" 2\"", "E6": "refractometry result error: \" E6\"", "E8": "refractometry result error: \" E8\"", "E9": "refractometry result error: \" E9\"", "e4": "refractometry result error: \" e4\"", "C 1": "refractometry result error: \"C 1\"", "C 3": "refractometry result error: \"C 3\"", "CE7": "refractometry result error: \"CE7\"", "CE9": "refractometry result error: \"CE9\"", "Ce5": "refractometry result error: \"Ce5\"", "L 0": "refractometry result error: \"L 0\"", "L 2": "refractometry result error: \"L 2\"", "LE6": "refractometry result error: \"LE6\"", "LE8": "refractometry result error: \"LE8\"", "Le4": "refractometry result error: \"Le4\"", "LE9": "refractometry result error: \"LE9\""}, "-1": {"1": "Measurable", "6": "Not performed - equipment failure", "7": "Not performed - other reason"}, "92": {"3": "Equals-sign \"=\"", "9": "Fir-tree (3 overlapping triangles)", "1": "Hollow circle", "6": "Hollow square", "4": "Rugby-post \"H\"", "8": "Smiley face", "0": "Solid circle", "10": "Heart", "11": "Diamond", "12": "Four squares", "13": "Lightning bolt", "14": "Top-hat", "15": "Linked squares", "16": "Diagonal cross", "17": "Crescent", "18": "Sitting cat", "19": "Bow tie", "20": "House", "21": "Horse-shoe \"U\"", "22": "Star", "23": "Person", "24": "Knife and fork", "5": "Solid square", "7": "Triangle", "2": "Vertical/horizontal cross \"+\""}, "31": {"2": "stopped", "3": "complete", "9": "abandoned"}, "29": {"0": "no", "1": "yes", "9": "abandon"}, "100642": {"1": "Begin puzzles", "2": "I am unable to try this"}, "100643": {"13": "13", "14": "14", "15": "15", "16": "16", "17": "17", "-1": "Do not know", "-3": "Prefer not to answer"}, "100644": {"642": "642", "308": "308", "987": "987", "714": "714", "253": "253", "-1": "Do not know", "-3": "Prefer not to answer"}, "100645": {"1": "Grow", "2": "Develop", "3": "Improve", "4": "Adult", "5": "Old", "-1": "Do not know", "-3": "Prefer not to answer"}, "100646": {"5": "5", "6": "6", "7": "7", "8": "8", "-1": "Do not know", "-3": "Prefer not to answer"}, "100647": {"1": "Aunt", "2": "Sister", "3": "Niece", "4": "Cousin", "5": "No relation", "-1": "Do not know", "-3": "Prefer not to answer"}, "100648": {"68": "68", "69": "69", "70": "70", "71": "71", "72": "72", "-1": "Do not know", "-3": "Prefer not to answer"}, "100649": {"1": "Pause", "2": "Close", "3": "Cease", "4": "Break", "5": "Rest", "-1": "Do not know", "-3": "Prefer not to answer"}, "100650": {"25": "25", "26": "26", "27": "27", "28": "28", "29": "29", "-1": "Do not know", "-3": "Prefer not to answer"}, "100651": {"1": "Long", "2": "Deep", "3": "Top", "4": "Metres", "5": "Tall", "-1": "Do not know", "-3": "Prefer not to answer"}, "100652": {"96": "96", "95": "95", "94": "94", "93": "93", "92": "92", "-1": "Do not know", "-3": "Prefer not to answer"}, "100653": {"1": "Calm", "2": "Anxious", "3": "Cool", "4": "Worried", "5": "Tense", "-1": "Do not know", "-3": "Prefer not to answer"}, "100654": {"50": "50", "49": "49", "48": "48", "47": "47", "46": "46", "45": "45", "-1": "Do not know", "-3": "Prefer not to answer"}, "100655": {"1": "False", "2": "True", "3": "Neither true nor false", "-5": "Not sure", "-1": "Do not know", "-3": "Prefer not to answer"}, "6332": {"0": "0 top-left", "1": "1", "2": "2", "3": "3", "4": "4", "5": "5", "6": "6", "7": "7"}, "6312": {"1": "1 move", "2": "2 moves", "3": "3 moves", "4": "4 moves", "5": "5 moves", "6": "6 moves"}, "6314": {"9": "crayon", "16": "nap", "17": "paper", "18": "party", "19": "sick", "22": "big", "23": "bus", "27": "egg", "29": "fun", "32": "orange", "38": "tree", "39": "triangle", "40": "tricycle", "41": "under", "42": "zoo", "47": "fireman", "48": "jar", "49": "log", "52": "pan", "53": "queen", "54": "run", "55": "ride", "57": "rocket", "59": "stick", "61": "tractor", "63": "wet", "64": "airplane", "65": "angry", "66": "back (of)", "68": "beside", "71": "chair", "72": "coat", "73": "doctor", "75": "fly", "78": "leaf", "79": "ocean", "80": "open", "81": "palace", "82": "riding", "84": "shore", "86": "shovel", "88": "tent", "90": "belt", "91": "braid", "92": "broom", "93": "brush", "95": "buy", "96": "cactus", "100": "hive", "101": "lighthouse", "102": "mask", "103": "melted", "105": "railroad", "110": "rubbish", "113": "blanket", "116": "bucket", "117": "calm", "118": "carry", "119": "castle", "120": "cattle", "123": "fancy", "126": "metal", "127": "net", "128": "plastic", "129": "porch", "130": "port", "132": "acrobat", "134": "cottage", "135": "diamond", "136": "envelope", "137": "fellowship", "140": "gold", "142": "instrument", "143": "jewelry", "145": "monument", "148": "pyramid", "150": "rose", "152": "tortoise", "155": "voyage", "157": "windmill", "158": "garden", "160": "boulder", "161": "bouquet", "162": "cable", "164": "exhibit", "166": "haul", "167": "hilarious", "168": "indicate", "169": "launch", "170": "marsh", "171": "mend", "172": "quarrel", "173": "royal", "175": "souvenir", "177": "stubborn", "180": "absorb", "181": "antenna", "182": "blueprint", "183": "carriage", "184": "citrus", "187": "diagram", "188": "dissolved", "189": "elastic", "190": "engraved", "191": "festive", "193": "herd", "194": "crossroads", "196": "lotion", "197": "luggage", "199": "pamphlet", "201": "quartet", "203": "ripple", "204": "sapling", "205": "sculpture", "206": "transport", "207": "trophy", "210": "vineyard", "214": "construct", "215": "creek", "216": "ferocious", "217": "flimsy", "220": "hedge", "221": "incinerate", "222": "instruct", "224": "lobby", "225": "mine", "226": "orchard", "227": "peak", "229": "prohibit", "230": "scorched", "231": "shatter", "234": "transparent", "235": "trinket", "236": "tutor", "237": "utensil", "239": "boulevard", "240": "debris", "241": "discouraged", "242": "drought", "244": "fragment", "245": "hurl", "246": "judiciary", "249": "morsel", "250": "pillars", "251": "reap", "253": "residential", "255": "slit", "257": "snarl", "259": "stampede", "260": "startled", "261": "submerged", "263": "weld", "265": "barricade", "268": "bureau", "269": "congestion", "270": "consume", "271": "cove", "276": "descend", "277": "desolate", "278": "dune", "279": "ensemble", "282": "hangar", "286": "memento", "287": "monarch", "292": "shabby", "295": "tranquil", "297": "acoustic", "300": "brawny", "302": "confine", "303": "corroded", "306": "equation", "307": "erode", "308": "fabricate", "310": "frothy", "311": "gavel", "315": "journal", "316": "knead", "317": "ladle", "318": "manger", "319": "masonry", "320": "molten", "322": "odometer", "323": "oxidized", "325": "quibble", "328": "rural", "329": "satchel", "330": "scholar", "331": "sentry", "332": "shimmer", "333": "tarpaulin", "335": "trench", "337": "unstable", "341": "attire", "342": "barren", "343": "beacon", "345": "broth", "346": "camouflaged", "348": "comrade", "350": "frigid", "353": "knick-knack", "355": "pageantry", "359": "tarnished", "360": "tattered", "361": "thicket", "362": "transact", "363": "turbulent", "364": "tusk", "365": "adhere", "366": "amiable", "367": "arid", "368": "bestow", "369": "cascade", "370": "chaff", "371": "concave", "372": "disarray", "374": "excavate", "377": "irate", "378": "jocular", "380": "lustre", "382": "offspring", "384": "ravine", "385": "receptacle", "386": "refurbish", "387": "refuse", "389": "summit", "394": "abode", "399": "cubicle", "400": "decrepit", "404": "effervescent", "405": "fiery", "406": "figurine", "408": "gregarious", "409": "hydroponics", "412": "jovial", "414": "labryinth", "416": "noxious", "418": "pachyderm", "419": "panorama", "422": "quills", "424": "resplendent", "427": "silhouette", "428": "slat", "430": "striated", "437": "vortex", "442": "celestial", "443": "cosmopolitan", "446": "depot", "447": "distinguished", "448": "flamboyant", "449": "foal", "452": "lounging", "455": "tethered", "460": "zenith", "462": "baubles", "463": "buffoon", "464": "burly", "465": "cleave", "467": "domicile", "469": "horizontal", "471": "jowl", "472": "knoll", "473": "ledger", "474": "lethargic", "475": "orifice", "476": "pennant", "478": "precipice", "479": "spry", "480": "wallowing", "481": "alms", "484": "balustrade", "486": "ellipse", "491": "glower", "492": "helix", "493": "indisposed", "495": "iridescent", "501": "mirth", "502": "opulent", "504": "parry", "505": "perusal", "506": "quadruped", "507": "quagmire", "508": "recess", "509": "ruminate", "510": "shorn", "511": "trend", "512": "trivet", "513": "verdant", "515": "affable", "518": "cherubic", "519": "coalesce", "520": "deluge", "521": "didactic", "522": "embellish", "523": "encumber", "524": "fissure", "526": "hodgepodge", "528": "lassitude", "530": "malefactor", "531": "matron", "532": "melancholy", "534": "onerous", "537": "prone", "538": "revel", "539": "scintillating", "541": "surly", "544": "atoll", "545": "cataract", "550": "disparate", "551": "ebullience", "553": "flaccid", "556": "hirsute", "557": "hovel", "558": "inclement", "560": "infuse", "562": "obstreperous", "563": "paucity", "564": "pecuniary", "565": "plethora", "567": "potable", "568": "prodigious", "569": "progeny", "572": "repast", "573": "sinuous", "574": "sumptuous", "575": "truncate", "576": "abrade", "578": "anomalous", "580": "bucolic", "581": "buffet", "586": "detritus", "587": "diadem", "589": "egress", "590": "feral", "599": "sustenance", "601": "tractable", "603": "concomitant", "604": "delineation", "608": "fecund", "610": "histrionic", "616": "natty"}, "6315": {"1": "Dummy #1", "2": "Dummy #2", "3": "Dummy #3", "9": "Correct"}, "500": {"-1": "[2,4,6,1,3,5,7,0] fixed training test", "0": "[5,0,3,6,1,2,4,7]", "1": "[1,3,5,7,4,6,0,2]", "2": "[4,5,6,7,3,0,2,1]", "3": "[1,4,6,7,2,3,0,5]", "4": "[4,5,1,3,7,2,6,0]", "5": "[3,5,2,0,4,6,1,7]", "6": "[6,3,7,2,4,5,0,1]", "7": "[1,4,5,6,0,7,2,3]", "8": "[3,4,2,5,6,0,7,1]", "9": "[2,5,3,0,7,1,6,4]", "10": "[3,6,4,1,0,5,7,2]", "11": "[5,3,2,0,4,1,7,6]", "12": "[2,3,4,1,7,5,0,6]", "13": "[4,3,1,5,2,0,6,7]", "14": "[3,5,0,1,4,7,2,6]", "15": "[4,2,1,0,6,7,5,3]", "16": "[0,2,3,7,1,4,6,5]", "17": "[7,1,2,4,0,6,5,3]", "18": "[5,1,7,3,2,4,0,6]", "19": "[7,6,4,5,0,2,3,1]", "20": "[2,6,1,4,5,7,0,3]", "21": "[4,0,6,1,3,7,5,2]", "22": "[5,6,0,7,3,2,1,4]", "23": "[6,5,1,3,0,4,7,2]", "24": "[4,1,7,2,5,6,3,0]", "25": "[5,2,0,6,7,4,1,3]", "26": "[3,0,5,6,7,2,4,1]", "27": "[3,2,5,4,7,0,6,1]", "28": "[0,6,7,5,1,2,3,4]", "29": "[4,3,1,0,6,5,2,7]", "30": "[5,4,6,7,1,0,2,3]", "31": "[0,4,7,2,3,1,5,6]", "32": "[2,0,1,5,6,7,4,3]"}, "6448": {"1": "car", "2": "plant", "3": "house", "4": "trousers", "-3": "Prefer not to answer"}, "6459": {"1": "dog", "2": "elephant", "3": "cat", "4": "clown", "-3": "Prefer not to answer"}, "6470": {"1": "dress", "2": "house", "3": "plant", "4": "curtains", "-3": "Prefer not to answer"}, "6481": {"1": "car", "2": "cat", "3": "house", "4": "elephant", "-3": "Prefer not to answer"}, "6492": {"1": "dress", "2": "curtains", "3": "car", "4": "trousers", "-3": "Prefer not to answer"}, "6503": {"1": "dish", "2": "curtains", "3": "plant", "4": "car", "-3": "Prefer not to answer"}, "6514": {"1": "dog", "2": "elephant", "3": "clown", "4": "cat", "-3": "Prefer not to answer"}, "6525": {"1": "cat", "2": "dress", "3": "dish", "4": "plant", "-3": "Prefer not to answer"}, "6536": {"1": "dress", "2": "house", "3": "dog", "4": "cat", "-3": "Prefer not to answer"}, "6547": {"1": "plant", "2": "curtains", "3": "house", "4": "dress", "-3": "Prefer not to answer"}, "18": {"0": "Instruction not recalled, either skipped or incorrect", "1": "Correct recall on first attempt", "2": "Correct recall on second attempt"}, "32": {"3": "complete", "9": "abandoned"}, "16": {"-1": "Participant skipped/abandonded", "0": "Blue square", "1": "Pink star", "2": "Grey cross", "3": "Orange circle"}, "100280": {"1": "Yes", "2": "Yes (first language not English)", "0": "No"}, "199": {"<88": "Result below 88 micro-moles/L"}, "198": {"<6.7": "Result below 6.7 mg/L"}, "197": {"<2.0": "Result below 2 millimole/L", ">200": "Result above 200 millimole/L"}, "196": {"<10": "Result below 10 millimole/L", ">400": "Result above 400 millimole/L"}, "100286": {"1": "A house or bungalow", "2": "A flat, maisonette or apartment", "3": "Mobile or temporary structure (i.e. caravan)", "4": "Sheltered accommodation", "5": "Care home", "-7": "None of the above", "-3": "Prefer not to answer"}, "100287": {"1": "Own outright (by you or someone in your household)", "2": "Own with a mortgage", "3": "Rent - from local authority, local council, housing association", "4": "Rent - from private landlord or letting agency", "5": "Pay part rent and part mortgage (shared ownership)", "6": "Live in accommodation rent free", "-7": "None of the above", "-3": "Prefer not to answer"}, "100288": {"1": "A gas hob or gas cooker", "2": "A gas fire that you use regularly in winter time", "3": "An open solid fuel fire that you use regularly in winter time", "-7": "None of the above", "-1": "Do not know", "-3": "Prefer not to answer"}, "100656": {"1": "A gas hob", "2": "A gas cooker", "3": "An open solid fuel fire that you use regularly in winter time", "-7": "None of the above", "-1": "Do not know", "-3": "Prefer not to answer"}, "100289": {"1": "Gas central heating", "2": "Electric storage heaters", "3": "Oil (kerosene) central heating", "4": "Portable gas or paraffin heaters", "5": "Solid fuel central heating", "6": "Open fire without central heating", "-7": "None of the above", "-1": "Do not know", "-3": "Prefer not to answer"}, "100292": {"1": "Husband, wife or partner", "2": "Son and/or daughter (include step-children)", "3": "Brother and/or sister", "4": "Mother and/or father", "5": "Grandparent", "6": "Grandchild", "7": "Other related", "8": "Other unrelated", "-3": "Prefer not to answer"}, "100293": {"1": "None", "2": "One", "3": "Two", "4": "Three", "5": "Four or more", "-1": "Do not know", "-3": "Prefer not to answer"}, "100294": {"1": "Less than 18,000", "2": "18,000 to 30,999", "3": "31,000 to 51,999", "4": "52,000 to 100,000", "5": "Greater than 100,000", "-1": "Do not know", "-3": "Prefer not to answer"}, "100657": {"1": "Less than 18,000", "2": "18,000 to 31,000", "3": "31,000 to 52,000", "4": "52,000 to 100,000", "5": "Greater than 100,000", "-1": "Do not know", "-3": "Prefer not to answer"}, "100295": {"1": "In paid employment or self-employed", "2": "Retired", "3": "Looking after home and/or family", "4": "Unable to work because of sickness or disability", "5": "Unemployed", "6": "Doing unpaid or voluntary work", "7": "Full or part-time student", "-7": "None of the above", "-3": "Prefer not to answer"}, "100299": {"1": "Car/motor vehicle", "2": "Walk", "3": "Public transport", "4": "Cycle", "-7": "None of the above", "-3": "Prefer not to answer"}, "100301": {"1": "Never/rarely", "2": "Sometimes", "3": "Usually", "4": "Always", "-1": "Do not know", "-3": "Prefer not to answer"}, "100305": {"1": "College or University degree", "2": "A levels/AS levels or equivalent", "3": "O levels/GCSEs or equivalent", "4": "CSEs or equivalent", "5": "NVQ or HND or HNC or equivalent", "6": "Other professional qualifications eg: nursing, teaching", "-7": "None of the above", "-3": "Prefer not to answer"}, "100658": {"1": "College or University degree", "2": "A levels/AS levels or equivalent", "3": "O levels/GCSEs or equivalent", "4": "CSEs or equivalent", "5": "NVQ or HND or HNC or equivalent", "-7": "None of the above", "-3": "Prefer not to answer"}, "1001": {"1": "White", "1001": "British", "2001": "White and Black Caribbean", "3001": "Indian", "4001": "Caribbean", "2": "Mixed", "1002": "Irish", "2002": "White and Black African", "3002": "Pakistani", "4002": "African", "3": "Asian or Asian British", "1003": "Any other white background", "2003": "White and Asian", "3003": "Bangladeshi", "4003": "Any other Black background", "4": "Black or Black British", "2004": "Any other mixed background", "3004": "Any other Asian background", "5": "Chinese", "6": "Other ethnic group", "-1": "Do not know", "-3": "Prefer not to answer"}, "100510": {"1": "Attendance allowance", "2": "Disability living allowance", "3": "Blue badge", "-7": "None of the above", "-1": "Do not know", "-3": "Prefer not to answer"}, "100511": {"1": "Yes, all of the time", "2": "Yes, most of the time", "3": "Yes, sometimes", "4": "No, never", "-1": "Do not know", "-3": "Prefer not to answer"}, "1010": {"13": "Prostate cancer", "12": "Severe depression", "11": "Parkinson's disease", "10": "Alzheimer's disease/dementia", "9": "Diabetes", "8": "High blood pressure", "6": "Chronic bronchitis/emphysema", "5": "Breast cancer", "4": "Bowel cancer", "3": "Lung cancer", "2": "Stroke", "1": "Heart disease", "-11": "Do not know (group 1)", "-13": "Prefer not to answer (group 1)", "-17": "None of the above (group 1)", "-21": "Do not know (group 2)", "-23": "Prefer not to answer (group 2)", "-27": "None of the above (group 2)"}, "100349": {"1": "Yes", "0": "No", "-1": "Do not know", "-3": "Prefer not to answer"}, "100341": {"1": "Not at all easy", "2": "Not very easy", "3": "Fairly easy", "4": "Very easy", "-1": "Do not know", "-3": "Prefer not to answer"}, "100342": {"1": "Definitely a 'morning' person", "2": "More a 'morning' than 'evening' person", "3": "More an 'evening' than a 'morning' person", "4": "Definitely an 'evening' person", "-1": "Do not know", "-3": "Prefer not to answer"}, "100343": {"1": "Never/rarely", "2": "Sometimes", "3": "Usually", "-3": "Prefer not to answer"}, "100345": {"1": "Yes", "2": "No", "-1": "Do not know", "-3": "Prefer not to answer"}, "100346": {"0": "Never/rarely", "1": "Sometimes", "2": "Often", "-1": "Do not know", "-3": "Prefer not to answer", "3": "All of the time"}, "100352": {"1": "Yes", "0": "No", "-3": "Prefer not to answer"}, "90": {"-3": "Prefer not to answer", "0": "Never", "1": "Previous", "2": "Current"}, "100347": {"1": "Yes, on most or all days", "2": "Only occasionally", "0": "No", "-3": "Prefer not to answer"}, "100348": {"1": "Smoked on most or all days", "2": "Smoked occasionally", "3": "Just tried once or twice", "4": "I have never smoked", "-3": "Prefer not to answer"}, "100351": {"1": "Manufactured cigarettes", "2": "Hand-rolled cigarettes", "3": "Cigars or pipes", "-7": "None of the above", "-3": "Prefer not to answer"}, "100356": {"1": "Less than 5 minutes", "2": "Between 5-15 minutes", "3": "Between 30 minutes - 1 hour", "4": "Between 1 and 2 hours", "5": "Longer than 2 hours", "-1": "Do not know", "-3": "Prefer not to answer"}, "100357": {"1": "Very easy", "2": "Fairly easy", "3": "Fairly difficult", "4": "Very difficult", "-3": "Prefer not to answer"}, "100358": {"1": "Yes, tried but was not able to stop or stopped for less than 6 months", "2": "Yes, tried and stopped for at least 6 months", "0": "No", "-3": "Prefer not to answer"}, "100359": {"1": "Yes, definitely", "2": "Yes, probably", "3": "No, probably not", "4": "No, definitely not", "-3": "Prefer not to answer"}, "100360": {"1": "More nowadays?", "2": "About the same?", "3": "Less nowadays?", "-3": "Prefer not to answer"}, "100361": {"1": "Illness or ill health", "2": "Doctor's advice", "3": "Health precaution", "4": "Financial reasons", "-7": "None of the above", "-1": "Do not know", "-3": "Prefer not to answer"}, "100668": {"1": "Yes", "0": "No", "-1": "Do not know"}, "100669": {"1": "Illness", "2": "Financial reasons", "3": "Other reason", "-1": "Do not know", "-3": "Prefer not to answer"}, "100369": {"1": "Yes, definitely", "2": "Yes, probably", "3": "No, probably not", "4": "No, definitely not", "-1": "Do not know", "-3": "Prefer not to answer"}, "100370": {"1": "Yes, one household member smokes", "2": "Yes, more than one household member smokes", "0": "No", "-3": "Prefer not to answer"}, "100377": {"0": "Never", "1": "Less than once a week", "2": "Once a week", "3": "2-4 times a week", "4": "5-6 times a week", "5": "Once or more daily", "-1": "Do not know", "-3": "Prefer not to answer"}, "100385": {"1": "Eggs or foods containing eggs", "2": "Dairy products", "3": "Wheat products", "4": "Sugar or foods/drinks containing sugar", "5": "I eat all of the above", "-3": "Prefer not to answer"}, "100672": {"1": "Eggs", "2": "Dairy products", "3": "Wheat products", "4": "Sugar", "5": "I eat all of the above", "-3": "Prefer not to answer"}, "100387": {"1": "Full cream", "2": "Semi-skimmed", "3": "Skimmed", "4": "Soya", "5": "Other type of milk", "6": "Never/rarely have milk", "-1": "Do not know", "-3": "Prefer not to answer"}, "100388": {"1": "Butter/spreadable butter", "3": "Other type of spread/margarine", "0": "Never/rarely use spread", "-1": "Do not know", "-3": "Prefer not to answer", "2": "Flora Pro-Active/Benecol"}, "100389": {"4": "Soft (tub) margarine", "5": "Hard (block) margarine", "6": "Olive oil based spread (eg: Bertolli)", "7": "Polyunsaturated/sunflower oil based spread (eg: Flora)", "2": "Flora Pro-Active or Benecol", "8": "Other low or reduced fat spread", "9": "Other type of spread/margarine", "-1": "Do not know", "-3": "Prefer not to answer"}, "100673": {"1": "Butter/spreadable butter", "2": "Margarine", "3": "Olive oil based spread", "4": "Low or reduced fat spread", "5": "Other type of spread", "6": "Never/rarely use spread", "-1": "Do not know", "-3": "Prefer not to answer"}, "100391": {"1": "White", "2": "Brown", "3": "Wholemeal or wholegrain", "4": "Other type of bread", "-1": "Do not know", "-3": "Prefer not to answer"}, "100674": {"1": "White", "2": "Brown", "3": "Wholemeal or wholegrain", "4": "Other type of bread", "5": "Never/rarely eat bread", "-1": "Do not know", "-3": "Prefer not to answer"}, "100393": {"1": "Bran cereal (e.g. All Bran, Branflakes)", "2": "Biscuit cereal (e.g. Weetabix)", "3": "Oat cereal (e.g. Ready Brek, porridge)", "4": "Muesli", "5": "Other (e.g. Cornflakes, Frosties)", "-1": "Do not know", "-3": "Prefer not to answer"}, "100394": {"1": "Never/rarely", "2": "Sometimes", "3": "Usually", "4": "Always", "-3": "Prefer not to answer"}, "100397": {"1": "Decaffeinated coffee (any type)", "2": "Instant coffee", "3": "Ground coffee (include espresso, filter etc)", "4": "Other type of coffee", "-1": "Do not know", "-3": "Prefer not to answer"}, "100398": {"1": "Very hot", "2": "Hot", "3": "Warm", "-2": "Do not drink hot drinks", "-3": "Prefer not to answer"}, "100400": {"0": "No", "1": "Yes, because of illness", "2": "Yes, because of other reasons", "-3": "Prefer not to answer"}, "100401": {"1": "Never/rarely", "2": "Sometimes", "3": "Often", "-1": "Do not know", "-3": "Prefer not to answer"}, "100700": {"0": "low", "1": "moderate", "2": "high"}, "100335": {"0": "Never used mobile phone at least once per week", "1": "One year or less", "2": "Two to four years", "3": "Five to eight years", "4": "More than eight years", "-1": "Do not know", "-3": "Prefer not to answer"}, "100336": {"0": "Less than 5mins", "1": "5-29 mins", "2": "30-59 mins", "3": "1-3 hours", "4": "4-6 hours", "5": "More than 6 hours", "-1": "Do not know", "-3": "Prefer not to answer"}, "100663": {"1": "Less than 10 mins", "2": "10-19 mins", "3": "20-29 mins", "4": "30 mins or more", "-1": "Do not know", "-3": "Prefer not to answer"}, "100337": {"0": "Never or almost never", "1": "Less than half the time", "2": "About half the time", "3": "More than half the time", "4": "Always or almost always", "-1": "Do not know", "-3": "Prefer not to answer"}, "100338": {"0": "No", "1": "Yes, use is now less frequent", "2": "Yes, use is now more frequent", "3": "I didn't use a mobile phone two years ago", "-1": "Do not know", "-3": "Prefer not to answer"}, "100664": {"0": "No", "1": "Yes, use is now less frequent", "2": "Yes, use is now more frequent", "3": "I didn't use a mobile phone one year ago", "-1": "Do not know", "-3": "Prefer not to answer"}, "100339": {"1": "Left", "2": "Right", "3": "Equally left and right", "-1": "Do not know", "-3": "Prefer not to answer"}, "100639": {"0": "Never/rarely", "1": "Sometimes", "2": "Often", "-3": "Prefer not to answer"}, "100695": {"0": "No Bipolar or Depression", "1": "Bipolar I Disorder", "2": "Bipolar II Disorder", "3": "Probable Recurrent major depression (severe)", "4": "Probable Recurrent major depression (moderate)", "5": "Single Probable major depression episode"}, "100694": {"1": "Bipolar Type I (Mania)", "2": "Bipolar Type II (Hypomania)"}, "100478": {"1": "Extremely happy", "2": "Very happy", "3": "Moderately happy", "4": "Moderately unhappy", "5": "Very unhappy", "6": "Extremely unhappy", "-1": "Do not know", "-3": "Prefer not to answer"}, "100479": {"1": "Extremely happy", "2": "Very happy", "3": "Moderately happy", "4": "Moderately unhappy", "5": "Very unhappy", "6": "Extremely unhappy", "7": "I am not employed", "-1": "Do not know", "-3": "Prefer not to answer"}, "100484": {"1": "Not at all", "2": "Several days", "3": "More than half the days", "4": "Nearly every day", "-1": "Do not know", "-3": "Prefer not to answer"}, "100498": {"11": "I was more active than usual", "12": "I was more talkative than usual", "13": "I needed less sleep than usual", "14": "I was more creative or had more ideas than usual", "15": "All of the above", "-7": "None of the above"}, "100499": {"11": "At least two days, but less than a week", "12": "Less than a week", "13": "A week or more", "-1": "Do not know", "-3": "Prefer not to answer"}, "100500": {"11": "No problems", "12": "Needed treatment or caused problems with work, relationships, finances, the law or other aspects of life", "-1": "Do not know", "-3": "Prefer not to answer"}, "100502": {"1": "Serious illness, injury or assault to yourself", "2": "Serious illness, injury or assault of a close relative", "3": "Death of a close relative", "4": "Death of a spouse or partner", "5": "Marital separation/divorce", "6": "Financial difficulties", "-7": "None of the above", "-3": "Prefer not to answer"}, "100683": {"1": "Serious illness, injury or assault to yourself", "2": "Serious illness, injury or assault of a close relative", "3": "Death of a close relative", "4": "Death of a spouse or partner", "5": "Marital separation/divorce", "6": "Financial difficulties", "-7": "None of the above", "-1": "Do not know", "-3": "Prefer not to answer"}, "100420": {"1": "England", "2": "Wales", "3": "Scotland", "4": "Northern Ireland", "5": "Republic of Ireland", "6": "Elsewhere", "-1": "Do not know", "-3": "Prefer not to answer"}, "100298": {"-10": "Less than once a week", "-1": "Do not know", "-3": "Prefer not to answer"}, "100259": {"1": "Direct entry", "2": "Manual entry of electronic results", "3": "Manual sphygmometer", "4": "Not performed", "-1": "Question not asked due to previous answers"}}
