# Supplementary material for: Identifying and ranking non-traditional risk factors for cardiovascular disease prediction in people with type 2 diabetes
Source: Commun Med (Lond). 2025 Mar 14;5:77. doi: 10.1038/s43856-025-00785-y (PMC11906859; doi:10.1038/s43856-025-00785-y)
Supplement: Supplementary file 11 — Supplementary Software [file 43856_2025_785_MOESM11_ESM.zip › novel_features_cvd_prediction-main/data/mappings/missing_data_encoding_mapping_df.tsv]

data_field	data_encoding	response_id	response_value
21	100261	-1	Question not asked due to previous answers
4935	100643	-3	Prefer not to answer
4935	100643	-1	Do not know
4946	100644	-3	Prefer not to answer
4946	100644	-1	Do not know
4957	100645	-3	Prefer not to answer
4957	100645	-1	Do not know
4968	100646	-1	Do not know
4968	100646	-3	Prefer not to answer
4979	100647	-3	Prefer not to answer
4979	100647	-1	Do not know
4990	100648	-1	Do not know
4990	100648	-3	Prefer not to answer
5001	100649	-1	Do not know
5001	100649	-3	Prefer not to answer
5012	100650	-1	Do not know
5012	100650	-3	Prefer not to answer
5556	100651	-3	Prefer not to answer
5556	100651	-1	Do not know
5699	100652	-1	Do not know
5699	100652	-3	Prefer not to answer
5779	100653	-3	Prefer not to answer
5779	100653	-1	Do not know
5790	100654	-3	Prefer not to answer
5790	100654	-1	Do not know
5866	100655	-1	Do not know
5866	100655	-3	Prefer not to answer
5866	100655	-5	Not sure
6448	6448	-3	Prefer not to answer
6459	6459	-3	Prefer not to answer
6470	6470	-3	Prefer not to answer
6481	6481	-3	Prefer not to answer
6492	6492	-3	Prefer not to answer
6503	6503	-3	Prefer not to answer
6514	6514	-3	Prefer not to answer
6525	6525	-3	Prefer not to answer
6536	6536	-3	Prefer not to answer
6547	6547	-3	Prefer not to answer
4292	16	-1	Participant skipped/abandonded
4293	16	-1	Participant skipped/abandonded
670	100286	-7	None of the above
670	100286	-3	Prefer not to answer
680	100287	-3	Prefer not to answer
680	100287	-7	None of the above
6139	100288	-1	Do not know
6139	100288	-7	None of the above
6139	100288	-3	Prefer not to answer
1980	100349	-1	Do not know
1980	100349	-3	Prefer not to answer
1990	100349	-1	Do not know
1990	100349	-3	Prefer not to answer
2000	100349	-1	Do not know
2000	100349	-3	Prefer not to answer
2010	100349	-1	Do not know
2010	100349	-3	Prefer not to answer
2020	100349	-1	Do not know
2020	100349	-3	Prefer not to answer
2030	100349	-1	Do not know
2030	100349	-3	Prefer not to answer
2040	100349	-1	Do not know
2040	100349	-3	Prefer not to answer
2090	100349	-1	Do not know
2090	100349	-3	Prefer not to answer
2100	100349	-1	Do not know
2100	100349	-3	Prefer not to answer
4598	100349	-1	Do not know
4598	100349	-3	Prefer not to answer
4631	100349	-1	Do not know
4631	100349	-3	Prefer not to answer
4642	100349	-1	Do not know
4642	100349	-3	Prefer not to answer
4653	100349	-1	Do not know
4653	100349	-3	Prefer not to answer
1797	100349	-1	Do not know
1797	100349	-3	Prefer not to answer
3912	100349	-1	Do not know
3912	100349	-3	Prefer not to answer
1835	100349	-1	Do not know
1835	100349	-3	Prefer not to answer
3942	100349	-1	Do not know
3942	100349	-3	Prefer not to answer
4501	100349	-1	Do not know
4501	100349	-3	Prefer not to answer
2644	100349	-1	Do not know
2644	100349	-3	Prefer not to answer
2907	100349	-1	Do not know
2907	100349	-3	Prefer not to answer
10016	100349	-1	Do not know
10016	100349	-3	Prefer not to answer
1920	100349	-1	Do not know
1920	100349	-3	Prefer not to answer
1930	100349	-1	Do not know
1930	100349	-3	Prefer not to answer
1940	100349	-1	Do not know
1940	100349	-3	Prefer not to answer
1950	100349	-1	Do not know
1950	100349	-3	Prefer not to answer
1960	100349	-1	Do not know
1960	100349	-3	Prefer not to answer
1970	100349	-1	Do not know
1970	100349	-3	Prefer not to answer
4526	100478	-3	Prefer not to answer
4526	100478	-1	Do not know
4548	100478	-3	Prefer not to answer
4548	100478	-1	Do not know
4559	100478	-3	Prefer not to answer
4559	100478	-1	Do not know
4570	100478	-3	Prefer not to answer
4570	100478	-1	Do not know
4581	100478	-3	Prefer not to answer
4581	100478	-1	Do not know
4537	100479	-1	Do not know
4537	100479	-3	Prefer not to answer
2050	100484	-3	Prefer not to answer
2050	100484	-1	Do not know
2060	100484	-3	Prefer not to answer
2060	100484	-1	Do not know
2070	100484	-3	Prefer not to answer
2070	100484	-1	Do not know
2080	100484	-3	Prefer not to answer
2080	100484	-1	Do not know
6156	100498	-7	None of the above
5663	100499	-3	Prefer not to answer
5663	100499	-1	Do not know
5674	100500	-1	Do not know
5674	100500	-3	Prefer not to answer
6145	100502	-3	Prefer not to answer
6145	100502	-7	None of the above
10721	100683	-3	Prefer not to answer
10721	100683	-7	None of the above
10721	100683	-1	Do not know
10860	100656	-7	None of the above
10860	100656	-3	Prefer not to answer
10860	100656	-1	Do not know
6140	100289	-7	None of the above
6140	100289	-3	Prefer not to answer
6140	100289	-1	Do not know
6141	100292	-3	Prefer not to answer
728	100293	-1	Do not know
728	100293	-3	Prefer not to answer
738	100294	-3	Prefer not to answer
738	100294	-1	Do not know
10877	100657	-3	Prefer not to answer
10877	100657	-1	Do not know
20119	100295	-7	None of the above
20119	100295	-3	Prefer not to answer
6142	100295	-7	None of the above
6142	100295	-3	Prefer not to answer
6143	100299	-7	None of the above
6143	100299	-3	Prefer not to answer
806	100301	-1	Do not know
806	100301	-3	Prefer not to answer
816	100301	-1	Do not know
816	100301	-3	Prefer not to answer
826	100301	-1	Do not know
826	100301	-3	Prefer not to answer
3426	100301	-1	Do not know
3426	100301	-3	Prefer not to answer
6138	100305	-7	None of the above
6138	100305	-3	Prefer not to answer
10722	100658	-7	None of the above
10722	100658	-3	Prefer not to answer
21000	1001	-1	Do not know
21000	1001	-3	Prefer not to answer
6146	100510	-7	None of the above
6146	100510	-3	Prefer not to answer
6146	100510	-1	Do not know
4674	100511	-3	Prefer not to answer
4674	100511	-1	Do not know
20112	1010	-17	None of the above (group 1)
20112	1010	-21	Do not know (group 2)
20112	1010	-23	Prefer not to answer (group 2)
20112	1010	-13	Prefer not to answer (group 1)
20112	1010	-11	Do not know (group 1)
20112	1010	-27	None of the above (group 2)
20113	1010	-17	None of the above (group 1)
20113	1010	-21	Do not know (group 2)
20113	1010	-23	Prefer not to answer (group 2)
20113	1010	-13	Prefer not to answer (group 1)
20113	1010	-11	Do not know (group 1)
20113	1010	-27	None of the above (group 2)
20114	1010	-17	None of the above (group 1)
20114	1010	-21	Do not know (group 2)
20114	1010	-23	Prefer not to answer (group 2)
20114	1010	-13	Prefer not to answer (group 1)
20114	1010	-11	Do not know (group 1)
20114	1010	-27	None of the above (group 2)
20107	1010	-17	None of the above (group 1)
20107	1010	-21	Do not know (group 2)
20107	1010	-23	Prefer not to answer (group 2)
20107	1010	-13	Prefer not to answer (group 1)
20107	1010	-11	Do not know (group 1)
20107	1010	-27	None of the above (group 2)
20110	1010	-17	None of the above (group 1)
20110	1010	-21	Do not know (group 2)
20110	1010	-23	Prefer not to answer (group 2)
20110	1010	-13	Prefer not to answer (group 1)
20110	1010	-11	Do not know (group 1)
20110	1010	-27	None of the above (group 2)
20111	1010	-17	None of the above (group 1)
20111	1010	-21	Do not know (group 2)
20111	1010	-23	Prefer not to answer (group 2)
20111	1010	-13	Prefer not to answer (group 1)
20111	1010	-11	Do not know (group 1)
20111	1010	-27	None of the above (group 2)
1170	100341	-3	Prefer not to answer
1170	100341	-1	Do not know
1180	100342	-3	Prefer not to answer
1180	100342	-1	Do not know
1190	100343	-3	Prefer not to answer
1200	100343	-3	Prefer not to answer
1210	100345	-1	Do not know
1210	100345	-3	Prefer not to answer
1220	100346	-1	Do not know
1220	100346	-3	Prefer not to answer
10895	100352	-3	Prefer not to answer
5959	100352	-3	Prefer not to answer
10105	100352	-3	Prefer not to answer
10114	100352	-3	Prefer not to answer
20116	90	-3	Prefer not to answer
1239	100347	-3	Prefer not to answer
1249	100348	-3	Prefer not to answer
3446	100351	-7	None of the above
3446	100351	-3	Prefer not to answer
2877	100351	-7	None of the above
2877	100351	-3	Prefer not to answer
3466	100356	-1	Do not know
3466	100356	-3	Prefer not to answer
3476	100357	-3	Prefer not to answer
3486	100358	-3	Prefer not to answer
3496	100359	-3	Prefer not to answer
3506	100360	-3	Prefer not to answer
6158	100361	-7	None of the above
6158	100361	-3	Prefer not to answer
6158	100361	-1	Do not know
6157	100361	-7	None of the above
6157	100361	-3	Prefer not to answer
6157	100361	-1	Do not know
10827	100668	-1	Do not know
10115	100669	-1	Do not know
10115	100669	-3	Prefer not to answer
2936	100369	-1	Do not know
2936	100369	-3	Prefer not to answer
1259	100370	-3	Prefer not to answer
1329	100377	-3	Prefer not to answer
1329	100377	-1	Do not know
1339	100377	-3	Prefer not to answer
1339	100377	-1	Do not know
1349	100377	-3	Prefer not to answer
1349	100377	-1	Do not know
1359	100377	-3	Prefer not to answer
1359	100377	-1	Do not know
1369	100377	-3	Prefer not to answer
1369	100377	-1	Do not know
1379	100377	-3	Prefer not to answer
1379	100377	-1	Do not know
1389	100377	-3	Prefer not to answer
1389	100377	-1	Do not know
1408	100377	-3	Prefer not to answer
1408	100377	-1	Do not know
6144	100385	-3	Prefer not to answer
10855	100672	-3	Prefer not to answer
1418	100387	-1	Do not know
1418	100387	-3	Prefer not to answer
1428	100388	-3	Prefer not to answer
1428	100388	-1	Do not know
2654	100389	-1	Do not know
2654	100389	-3	Prefer not to answer
10767	100673	-1	Do not know
10767	100673	-3	Prefer not to answer
1448	100391	-3	Prefer not to answer
1448	100391	-1	Do not know
10776	100674	-3	Prefer not to answer
10776	100674	-1	Do not know
1468	100393	-3	Prefer not to answer
1468	100393	-1	Do not know
1478	100394	-3	Prefer not to answer
10912	100394	-3	Prefer not to answer
1508	100397	-1	Do not know
1508	100397	-3	Prefer not to answer
1518	100398	-3	Prefer not to answer
1538	100400	-3	Prefer not to answer
1548	100401	-1	Do not know
1548	100401	-3	Prefer not to answer
1110	100335	-1	Do not know
1110	100335	-3	Prefer not to answer
1120	100336	-1	Do not know
1120	100336	-3	Prefer not to answer
10749	100663	-3	Prefer not to answer
10749	100663	-1	Do not know
1130	100337	-1	Do not know
1130	100337	-3	Prefer not to answer
1140	100338	-3	Prefer not to answer
1140	100338	-1	Do not know
10886	100664	-3	Prefer not to answer
10886	100664	-1	Do not know
1150	100339	-1	Do not know
1150	100339	-3	Prefer not to answer
2237	100639	-3	Prefer not to answer
777	100298	-1	Do not know
777	100298	-10	Less than once a week
777	100298	-3	Prefer not to answer
4081	100259	-1	Question not asked due to previous answers
