# Supplementary material for: Identifying and ranking non-traditional risk factors for cardiovascular disease prediction in people with type 2 diabetes
Source: Commun Med (Lond). 2025 Mar 14;5:77. doi: 10.1038/s43856-025-00785-y (PMC11906859; doi:10.1038/s43856-025-00785-y)
Supplement: Supplementary file 11 — Supplementary Software [file 43856_2025_785_MOESM11_ESM.zip › novel_features_cvd_prediction-main/data/reason_methods_device_data_fields_df.tsv]

data_field	data_field_description	type
20046	Reason for skipping hip measurement	Categorical (single)
20048	Reason for skipping sitting height	Categorical (single)
20047	Reason for skipping standing height	Categorical (single)
20045	Reason for skipping waist	Categorical (single)
20041	Reason for skipping weight	Categorical (single)
44	Tape measure device ID	Text
39	Height measure device ID	Text
3077	Seating box height	Categorical (single)
41	Seating box device ID	Text
21	Weight method	Categorical (single)
40	Manual scales device ID	Text
43	Impedance device ID	Text
20044	Reason for skipping grip strength (left)	Categorical (single)
20043	Reason for skipping grip strength (right)	Categorical (single)
38	Hand grip dynamometer device ID	Text
20057	Reason for skipping visual acuity (left)	Categorical (single)
20056	Reason for skipping visual acuity (right)	Categorical (single)
20052	Reason for skipping refractometry (left)	Categorical (single)
20055	Reason for skipping refractometry (right)	Categorical (single)
5191	Auto-refraction method (left)	Categorical (single)
5189	Auto-refraction method (right)	Categorical (single)
5273	Auto-refractor device ID (left)	Text
5214	Auto-refractor device ID (right)	Text
20054	Reason for skipping IOP (left)	Categorical (single)
20053	Reason for skipping IOP (right)	Categorical (single)
5196	Intra-ocular pressure (IOP) method (left)	Categorical (single)
5194	Intra-ocular pressure (IOP) method (right)	Categorical (single)
5261	Intra-ocular pressure device ID (left)	Text
5253	Intra-ocular pressure device ID (right)	Text
20062	Reason for skipping OCT (left)	Categorical (single)
20061	Reason for skipping OCT (right)	Categorical (single)
5270	Optical-coherence tomography device ID	Text
