# Supplementary material for: Identifying and ranking non-traditional risk factors for cardiovascular disease prediction in people with type 2 diabetes
Source: Commun Med (Lond). 2025 Mar 14;5:77. doi: 10.1038/s43856-025-00785-y (PMC11906859; doi:10.1038/s43856-025-00785-y)
Supplement: Supplementary file 11 — Supplementary Software [file 43856_2025_785_MOESM11_ESM.zip › novel_features_cvd_prediction-main/data/rules/ukb_data_fields_combine_rules.csv]

combine_data_fields	general_meaning
26414,26431,26421	Education score
26412,26429,26419	Employment score
26413,26430,26420	Health score
26415,26432,26423	Housing score
26411,26428,26418	Income score
26410,26427,26426	Index of Multiple Deprivation
3160,23098,21002	Weight
21001,23104	Body mass index (BMI)
4079,94	Diastolic blood pressure
95,102	Pulse rate
4080,93	Systolic blood pressure
