# Supplementary material for: Identifying and ranking non-traditional risk factors for cardiovascular disease prediction in people with type 2 diabetes
Source: Commun Med (Lond). 2025 Mar 14;5:77. doi: 10.1038/s43856-025-00785-y (PMC11906859; doi:10.1038/s43856-025-00785-y)
Supplement: Supplementary file 11 — Supplementary Software [file 43856_2025_785_MOESM11_ESM.zip › novel_features_cvd_prediction-main/data/rules/ukb_data_fields_semantic_rules.tsv]

double verified	conditioning_data_field	conditioning_field_triggers	meaning_conditioning_field_triggers	affected_data_fields	baseline_value_for_affected_data_field	meaning_baseline_value_for_affected_data_field	affected_data_field_desc	note
TRUE	670	4,5		6141	8	Other unrelated	How are people in household related to participant
TRUE	670	4,5		738	not_applicable		Average total household income before tax
TRUE	670	4,5		709	not_applicable		Number in household: for sheler or care home?
TRUE	670	4,5		728	1	None	Number of vehicles in household
TRUE	670	4,5		680	3	Rent - from local authority, local council, housing association	Own or rent accommodation lived in	?
TRUE	670	4,5		709	not_applicable		Number in household
TRUE	6142	3	Looking after home and/or family	796	0		Distance between home and job workplace
TRUE	6142	2,4,5,6,7,-7	including "None of the above"	796	not_applicable		Distance between home and job workplace
TRUE	6142	2,3,4,5,6,7,-7	including "None of the above"	3426	1	Never/rarely
TRUE	6142	2,3,4,5,6,7,-7	including "None of the above"	6143	not_applicable		Transport type for commuting to job workplace
TRUE	6142	2,3,4,5,6,7,-7	including "None of the above"	777	0	work from home	Frequency of travelling from home to job workplace
TRUE	6142	2,3,4,5,6,7,-7	including "None of the above"	816	1	Never/rarely	Job involves heavy manual or physical work
TRUE	6142	2,3,4,5,6,7,-7	including "None of the above"	806	1	Never/rarely	Job involves mainly walking or standing
TRUE	6142	2,3,4,5,6,7,-7	including "None of the above"	826	1	Never/rarely	Job involves shift work
TRUE	6142	2,4,5,6,7,-7	including "None of the above"	767	0		Length of working week for main job
TRUE	6142	3	Looking after home and/or family	767	168		Length of working week for main job
TRUE	6142	2,3,4,5,6,7,-7	including "None of the above"	757	not_applicable		Time employed in main current job
TRUE	1239	2,0		3476	1	Very easy	Difficulty not smoking for 1 day
TRUE	1239	2,0		3456	0		Number of cigarettes currently smoked daily (current cigarette smokers)	-10 means less than 1 in a day
TRUE	1239	2,0		5959	not_applicable		Previously smoked cigarettes on most/all days
TRUE	1239	2,0		3466	not_applicable		Time from waking to first cigarette
TRUE	1239	2,0		6158	not_applicable		Why reduced smoking
TRUE	1239	2,0		3436	not_applicable		Age started smoking in current smokers
TRUE	1239	2,0		3486	not_applicable		Ever tried to stop smoking
TRUE	1239	1	Yes, on most or all days	1269	168	hours/week	Exposure to tobacco smoke at home
TRUE	1239	1	Yes, on most or all days	1279	168	hours/week	Exposure to tobacco smoke outside home
TRUE	1239	1	Yes, on most or all days	1249	1	Smoked on all or most days	Past tobacco smoking
TRUE	1239	2,0		3506	not_applicable		Smoking compared to 10 years previous
TRUE	1239	1		1259	not_applicable		Smoking/smokers in household
TRUE	1239	2,0		3446	not_applicable		Type of tobacco currently smoked
TRUE	1239	2,0		3496	not_applicable		Wants to stop smoking
TRUE	1349	1,2,3,4,5		3680	current_age		Age when last ate meat
TRUE	1359	1,2,3,4,5		3680	current_age		Age when last ate meat
TRUE	1369	1,2,3,4,5		3680	current_age		Age when last ate meat
TRUE	1379	1,2,3,4,5		3680	current_age		Age when last ate meat
TRUE	1389	1,2,3,4,5		3680	current_age		Age when last ate meat
TRUE	4642	0	No	5663	not_applicable		Length of longest manic/irritable episode
TRUE	4642	0	No	6156	not_applicable		Manic/hyper symptoms
TRUE	4642	0	No	5674	not_applicable		Severity of manic/irritable episodes
TRUE	4653	0	No	5663	not_applicable		Length of longest manic/irritable episode
TRUE	4653	0	No	6156	not_applicable		Manic/hyper symptoms
TRUE	4653	0	No	5674	not_applicable		Severity of manic/irritable episodes
TRUE	2907	0	No	2936	not_applicable		Likelihood of resuming smoking
TRUE	2907	0	No	2926	not_applicable	special value: not applicable e.g. -1000	Number of unsuccessful stop-smoking attempts
TRUE	2907	0	No	6157	not_applicable		Why stopped smoking
TRUE	2877	3,-7	Cigars or pipes|None of the above	2887	0		Number of cigarettes previously smoked daily
TRUE	3506	1,2		6158	not_applicable	not_applicable should be represented by number	Why reduced smoking
TRUE	5959	0		6194	not_applicable		Age stopped smoking cigarettes (current cigar/pipe or previous cigarette smoker)
TRUE	5959	0		6183	not_applicable		Number of cigarettes previously smoked daily (current cigar/pipe smokers)
TRUE	3446	1,2,-7		6194	not_applicable		Age stopped smoking cigarettes (current cigar/pipe or previous cigarette smoker)
TRUE	3446	3,-7		3476	not_applicable		Difficulty not smoking for 1 day
TRUE	3446	3,-7		3456	not_applicable		Number of cigarettes currently smoked daily (current cigarette smokers)
TRUE	3446	1,2,-7		6183	0		Number of cigarettes previously smoked daily (current cigar/pipe smokers)
TRUE	3446	1,2,-7		5959	not_applicable		Previously smoked cigarettes on most/all days
TRUE	3446	3,-7		3466	not_applicable		Time from waking to first cigarette
TRUE	1249	2,3,4		2936	not_applicable		Likelihood of resuming smoking
TRUE	1249	2,3,4		2887	0		Number of cigarettes previously smoked daily
TRUE	1249	2,3,4		2926	not_applicable		Number of unsuccessful stop-smoking attempts
TRUE	1249	2,3,4		6157	not_applicable		Why stopped smoking
TRUE	1249	2,3,4		2867	not_applicable		Age started smoking in former smokers
TRUE	1249	2,3,4		2897	not_applicable		Age stopped smoking
TRUE	1249	2,3,4		2907	not_applicable		Ever stopped smoking for 6+ months
TRUE	1249	1	Smoked on most or all days	2644	1	yes	Light smokers, at least 100 smokes in lifetime
TRUE	1249	4	I have never smoked	2644	0	no	Light smokers, at least 100 smokes in lifetime
TRUE	1249	2,3,4		2877	not_applicable		Type of tobacco previously smoked
TRUE	1767	0	No	3942	not_applicable		Adopted mother still alive
TRUE	3942	0	No	1845	not_applicable		Mother's age
TRUE	3942	1	Yes	3526	not_applicable		Mother's age at death
TRUE	1835	0	No	1845	not_applicable		Mother's age
TRUE	1835	1	Yes	3526	not_applicable		Mother's age at death
TRUE	1767	0	No	3912	not_applicable		Adopted father still alive
TRUE	3912	0	No	2946	not_applicable		Father's age
TRUE	3912	1	Yes	1807	not_applicable		Father's age at death
TRUE	1797	0	No	2946	not_applicable		Father's age
TRUE	1797	1	Yes	1807	not_applicable		Father's age at death
TRUE	826	1	Never/rarely	3426	1	Never/rarely	Job involves night shift work
TRUE	777	0		796	0		Distance between home and job workplace
TRUE	777	0		6143	not_applicable		Transport type for commuting to job workplace
TRUE	1767	0	No	20112	not_applicable		Illnesses of adopted father	manually identified by FS
TRUE	1767	0	No	20113	not_applicable		Illnesses of adopted mother	manually identified by FS
TRUE	1767	0	No	20114	not_applicable		Illnesses of adopted siblings	manually identified by FS
TRUE	20122	NA		20122	not_collected		Bipolar disorder status	manually identified by FS
TRUE	20123	NA		20123	not_collected		Single episode of probable major depression	manually identified by FS; only patients with "Yes" response are available
TRUE	20124	NA		20124	not_collected		Probable recurrent major depression (moderate)	manually identified by FS; only patients with "Yes" response are available
TRUE	20125	NA		20125	not_collected		Probable recurrent major depression (severe)	manually identified by FS
TRUE	20126	NA		20126	not_collected		Bipolar and major depression status	manually identified by FS
TRUE	20262	NA		20262	not_collected		Myopia diagnosis
TRUE	1647	6	Elsewhere	3659	not_applicable		Year immigrated to UK (United Kingdom)
TRUE	1767	0	No	3972	not_applicable		Number of adopted brothers
TRUE	1767	0	No	3982	not_applicable		Number of adopted sisters
TRUE	4598	0	No	4609	not_applicable		Longest period of depression
TRUE	4598	0	No	4620	not_applicable		Number of depression episodes
TRUE	1767	1	Yes	5057	not_applicable		Number of older siblings
TRUE	4631	0	No	5375	not_applicable		Ever unenthusiastic/disinterested for a whole week
TRUE	4631	0	No	5386	not_applicable		Number of unenthusiastic/disinterested episodes
TRUE	1249	4	I have never smoked	20161	0		Pack years of smoking
TRUE	1249	4	I have never smoked	20162	0		Pack years adult smoking as proportion of life span exposed to smoking
