# Supplementary material for: Identifying and ranking non-traditional risk factors for cardiovascular disease prediction in people with type 2 diabetes
Source: Commun Med (Lond). 2025 Mar 14;5:77. doi: 10.1038/s43856-025-00785-y (PMC11906859; doi:10.1038/s43856-025-00785-y)
Supplement: Supplementary file 11 — Supplementary Software [file 43856_2025_785_MOESM11_ESM.zip › novel_features_cvd_prediction-main/data/rules/ukb_data_fields_semantic_rules_categorical_multiple.tsv]

conditioning_data_field	conditioning_data_field_desc	conditioning_field_triggers	meaning_conditioning_field_triggers	affected_data_fields	baseline_value_for_affected_data_field	meaning_baseline_value_for_affected_data_field	affected_data_field_desc	affected_data_fields_type	conditioning_data_field_type
670	Type of accommodation lived in	4,5	(4 : Sheltered accommodation)|(5 : Care home)	6141	8	Other unrelated	How are people in household related to participant	Categorical (multiple)	Categorical (single)
6142	Current employment status	2,3,4,5,6,7,-7	(2 : Retired)|(3 : Looking after home and/or family)|(4 : Unable to work because of sickness or disability)|(5 : Unemployed)|(6 : Doing unpaid or voluntary work)|(7 : Full or part-time student)|(-7 : None of the above)	6143	not_applicable		Transport type for commuting to job workplace	Categorical (multiple)	Categorical (multiple)
1239	Current tobacco smoking	2,0	(2 : Only occasionally)|(0 : No)	6158	not_applicable		Why reduced smoking	Categorical (multiple)	Categorical (single)
4642	Ever manic/hyper for 2 days	0	(0 : No)	6156	not_applicable		Manic/hyper symptoms	Categorical (multiple)	Categorical (single)
4653	Ever highly irritable/argumentative for 2 days	0	(0 : No)	6156	not_applicable		Manic/hyper symptoms	Categorical (multiple)	Categorical (single)
2907	Ever stopped smoking for 6+ months	0	(0 : No)	6157	not_applicable		Why stopped smoking	Categorical (multiple)	Categorical (single)
3506	Smoking compared to 10 years previous	1,2	(1 : More nowadays?)|(2 : About the same?)	6158	not_applicable	not_applicable should be represented by number	Why reduced smoking	Categorical (multiple)	Categorical (single)
1249	Past tobacco smoking	2,3,4	(2 : Smoked occasionally)|(3 : Just tried once or twice)|(4 : I have never smoked)	6157	not_applicable		Why stopped smoking	Categorical (multiple)	Categorical (single)
777	Frequency of travelling from home to job workplace	0		6143	not_applicable		Transport type for commuting to job workplace	Categorical (multiple)	Integer
1767	Adopted as a child	0	(0 : No)	20112	not_applicable		Illnesses of adopted father	Categorical (multiple)
1767	Adopted as a child	0	(0 : No)	20113	not_applicable		Illnesses of adopted mother	Categorical (multiple)
1767	Adopted as a child	0	(0 : No)	20114	not_applicable		Illnesses of adopted siblings	Categorical (multiple)
