# Supplementary material for: Identifying and ranking non-traditional risk factors for cardiovascular disease prediction in people with type 2 diabetes
Source: Commun Med (Lond). 2025 Mar 14;5:77. doi: 10.1038/s43856-025-00785-y (PMC11906859; doi:10.1038/s43856-025-00785-y)
Supplement: Supplementary file 11 — Supplementary Software [file 43856_2025_785_MOESM11_ESM.zip › novel_features_cvd_prediction-main/data/sample_input_corr_w_T2DM_and_CVD_predicting_AF.tsv]

22038-0.0	22037-0.0	22040-0.0	22033-0.0	22034-0.0	22035-0.0	22036-0.0	22032-0.0	22039-0.0	data_field_name
1.0	0.44208885257453595	0.8148126805628781	0.7528046236831568	0.7929135039782861	0.7607858808839025	0.5271804922860637	0.7055997209026527	0.4722480507258377	22038-0.0
0.44208885257453595	1.0	0.7382530565101636	0.5610641008107811	0.6964001932242305	0.3312346914706161	0.580303091846784	0.6071578024225137	0.22456575337103166	22037-0.0
0.8148126805628781	0.7382530565101636	1.0	0.7949096243346804	0.9370139435096992	0.7522855891913308	0.6598697858637356	0.8864809501490389	0.633825781779108	22040-0.0
0.7528046236831568	0.5610641008107811	0.7949096243346804	1.0	0.6254277005183145	0.6606076795159501	0.5750870309519903	0.7808613873508433	0.6588840218203079	22033-0.0
0.7929135039782861	0.6964001932242305	0.9370139435096992	0.6254277005183145	1.0	0.692677785145148	0.6078559517656211	0.7829153573085526	0.5873498174554136	22034-0.0
0.7607858808839025	0.3312346914706161	0.7522855891913308	0.6606076795159501	0.692677785145148	1.0	0.5185956296044314	0.7108863646212683	0.61326403257055	22035-0.0
0.5271804922860637	0.580303091846784	0.6598697858637356	0.5750870309519903	0.6078559517656211	0.5185956296044314	1.0	0.6645577401734151	0.3660014262266744	22036-0.0
0.7055997209026527	0.6071578024225137	0.8864809501490389	0.7808613873508433	0.7829153573085526	0.7108863646212683	0.6645577401734151	1.0	0.6566103120777826	22032-0.0
0.4722480507258377	0.22456575337103166	0.633825781779108	0.6588840218203079	0.5873498174554136	0.61326403257055	0.3660014262266744	0.6566103120777826	1.0	22039-0.0
