# Supplementary material for: Identifying and ranking non-traditional risk factors for cardiovascular disease prediction in people with type 2 diabetes
Source: Commun Med (Lond). 2025 Mar 14;5:77. doi: 10.1038/s43856-025-00785-y (PMC11906859; doi:10.1038/s43856-025-00785-y)
Supplement: Supplementary file 11 — Supplementary Software [file 43856_2025_785_MOESM11_ESM.zip › novel_features_cvd_prediction-main/data/ukb_data_fields_metadata.tsv]

data_field	data_field_description	category_id	category_description	value_type	available_data_fields	unit	type	selected_data_fields
20046	Reason for skipping hip measurement	100010	Body size measures - Anthropometry - Physical measures - Assessment Centre	Categorical (single)	20046-0.0		Categorical (single)	20046-0.0
20048	Reason for skipping sitting height	100010	Body size measures - Anthropometry - Physical measures - Assessment Centre	Categorical (single)	20048-0.0		Categorical (single)	20048-0.0
20047	Reason for skipping standing height	100010	Body size measures - Anthropometry - Physical measures - Assessment Centre	Categorical (single)	20047-0.0		Categorical (single)	20047-0.0
20045	Reason for skipping waist	100010	Body size measures - Anthropometry - Physical measures - Assessment Centre	Categorical (single)	20045-0.0		Categorical (single)	20045-0.0
20041	Reason for skipping weight	100010	Body size measures - Anthropometry - Physical measures - Assessment Centre	Categorical (single)	20041-0.0		Categorical (single)	20041-0.0
12144	Height	100010	Body size measures - Anthropometry - Physical measures - Assessment Centre	Integer, cm	12144-2.0|12144-3.0	cm	Integer
12143	Weight (pre-imaging)	100010	Body size measures - Anthropometry - Physical measures - Assessment Centre	Integer, Kg	12143-2.0|12143-3.0	Kg	Integer
48	Waist circumference	100010	Body size measures - Anthropometry - Physical measures - Assessment Centre	Continuous, cm	48-0.0|48-1.0|48-2.0|48-3.0	cm	Continuous	48-0.0
21002	Weight	100010	Body size measures - Anthropometry - Physical measures - Assessment Centre	Continuous, Kg	21002-0.0|21002-1.0|21002-2.0|21002-3.0	Kg	Continuous	21002-0.0
21001	Body mass index (BMI)	100010	Body size measures - Anthropometry - Physical measures - Assessment Centre	Continuous, Kg/m2	21001-0.0|21001-1.0|21001-2.0|21001-3.0	Kg/m2	Continuous	21001-0.0
49	Hip circumference	100010	Body size measures - Anthropometry - Physical measures - Assessment Centre	Continuous, cm	49-0.0|49-1.0|49-2.0|49-3.0	cm	Continuous	49-0.0
44	Tape measure device ID	100010	Body size measures - Anthropometry - Physical measures - Assessment Centre	Text	44-0.0|44-1.0|44-2.0|44-3.0		Text	44-0.0
50	Standing height	100010	Body size measures - Anthropometry - Physical measures - Assessment Centre	Continuous, cm	50-0.0|50-1.0|50-2.0|50-3.0	cm	Continuous	50-0.0
39	Height measure device ID	100010	Body size measures - Anthropometry - Physical measures - Assessment Centre	Text	39-0.0|39-1.0|39-2.0|39-3.0		Text	39-0.0
51	Seated height	100010	Body size measures - Anthropometry - Physical measures - Assessment Centre	Continuous, cm	51-0.0|51-1.0|51-2.0|51-3.0	cm	Continuous	51-0.0
20015	Sitting height	100010	Body size measures - Anthropometry - Physical measures - Assessment Centre	Continuous, cm	20015-0.0|20015-1.0|20015-2.0|20015-3.0	cm	Continuous	20015-0.0
3077	Seating box height	100010	Body size measures - Anthropometry - Physical measures - Assessment Centre	Categorical (single)	3077-0.0|3077-1.0|3077-2.0|3077-3.0		Categorical (single)	3077-0.0
41	Seating box device ID	100010	Body size measures - Anthropometry - Physical measures - Assessment Centre	Text	41-0.0|41-1.0|41-2.0|41-3.0		Text	41-0.0
3160	Weight, manual entry	100010	Body size measures - Anthropometry - Physical measures - Assessment Centre	Continuous, Kg	3160-0.0|3160-1.0|3160-2.0|3160-3.0	Kg	Continuous	3160-0.0
21	Weight method	100010	Body size measures - Anthropometry - Physical measures - Assessment Centre	Categorical (single)	21-0.0|21-1.0|21-2.0|21-3.0		Categorical (single)	21-0.0
40	Manual scales device ID	100010	Body size measures - Anthropometry - Physical measures - Assessment Centre	Text	40-0.0|40-1.0|40-2.0|40-3.0		Text	40-0.0
23098	Weight	100009	Body composition by impedance - Anthropometry - Physical measures - Assessment Centre	Continuous, Kg	23098-0.0|23098-1.0|23098-2.0|23098-3.0	Kg	Continuous	23098-0.0
23104	Body mass index (BMI)	100009	Body composition by impedance - Anthropometry - Physical measures - Assessment Centre	Continuous, Kg/m2	23104-0.0|23104-1.0|23104-2.0|23104-3.0	Kg/m2	Continuous	23104-0.0
23113	Leg fat-free mass (right)	100009	Body composition by impedance - Anthropometry - Physical measures - Assessment Centre	Continuous, Kg	23113-0.0|23113-1.0	Kg	Continuous	23113-0.0
23118	Leg predicted mass (left)	100009	Body composition by impedance - Anthropometry - Physical measures - Assessment Centre	Continuous, Kg	23118-0.0|23118-1.0	Kg	Continuous	23118-0.0
23114	Leg predicted mass (right)	100009	Body composition by impedance - Anthropometry - Physical measures - Assessment Centre	Continuous, Kg	23114-0.0|23114-1.0	Kg	Continuous	23114-0.0
23123	Arm fat percentage (left)	100009	Body composition by impedance - Anthropometry - Physical measures - Assessment Centre	Continuous, percent	23123-0.0|23123-1.0	percent	Continuous	23123-0.0
23119	Arm fat percentage (right)	100009	Body composition by impedance - Anthropometry - Physical measures - Assessment Centre	Continuous, percent	23119-0.0|23119-1.0	percent	Continuous	23119-0.0
23124	Arm fat mass (left)	100009	Body composition by impedance - Anthropometry - Physical measures - Assessment Centre	Continuous, Kg	23124-0.0|23124-1.0	Kg	Continuous	23124-0.0
23120	Arm fat mass (right)	100009	Body composition by impedance - Anthropometry - Physical measures - Assessment Centre	Continuous, Kg	23120-0.0|23120-1.0	Kg	Continuous	23120-0.0
23121	Arm fat-free mass (right)	100009	Body composition by impedance - Anthropometry - Physical measures - Assessment Centre	Continuous, Kg	23121-0.0|23121-1.0	Kg	Continuous	23121-0.0
23125	Arm fat-free mass (left)	100009	Body composition by impedance - Anthropometry - Physical measures - Assessment Centre	Continuous, Kg	23125-0.0|23125-1.0	Kg	Continuous	23125-0.0
23126	Arm predicted mass (left)	100009	Body composition by impedance - Anthropometry - Physical measures - Assessment Centre	Continuous, Kg	23126-0.0|23126-1.0	Kg	Continuous	23126-0.0
23122	Arm predicted mass (right)	100009	Body composition by impedance - Anthropometry - Physical measures - Assessment Centre	Continuous, Kg	23122-0.0|23122-1.0	Kg	Continuous	23122-0.0
23127	Trunk fat percentage	100009	Body composition by impedance - Anthropometry - Physical measures - Assessment Centre	Continuous, percent	23127-0.0|23127-1.0	percent	Continuous	23127-0.0
23128	Trunk fat mass	100009	Body composition by impedance - Anthropometry - Physical measures - Assessment Centre	Continuous, Kg	23128-0.0|23128-1.0	Kg	Continuous	23128-0.0
23129	Trunk fat-free mass	100009	Body composition by impedance - Anthropometry - Physical measures - Assessment Centre	Continuous, Kg	23129-0.0|23129-1.0	Kg	Continuous	23129-0.0
23130	Trunk predicted mass	100009	Body composition by impedance - Anthropometry - Physical measures - Assessment Centre	Continuous, Kg	23130-0.0|23130-1.0	Kg	Continuous	23130-0.0
23105	Basal metabolic rate	100009	Body composition by impedance - Anthropometry - Physical measures - Assessment Centre	Continuous, KJ	23105-0.0|23105-1.0	KJ	Continuous	23105-0.0
23099	Body fat percentage	100009	Body composition by impedance - Anthropometry - Physical measures - Assessment Centre	Continuous, percent	23099-0.0|23099-1.0	percent	Continuous	23099-0.0
23100	Whole body fat mass	100009	Body composition by impedance - Anthropometry - Physical measures - Assessment Centre	Continuous, Kg	23100-0.0|23100-1.0	Kg	Continuous	23100-0.0
23101	Whole body fat-free mass	100009	Body composition by impedance - Anthropometry - Physical measures - Assessment Centre	Continuous, Kg	23101-0.0|23101-1.0	Kg	Continuous	23101-0.0
23102	Whole body water mass	100009	Body composition by impedance - Anthropometry - Physical measures - Assessment Centre	Continuous, Kg	23102-0.0|23102-1.0	Kg	Continuous	23102-0.0
23115	Leg fat percentage (left)	100009	Body composition by impedance - Anthropometry - Physical measures - Assessment Centre	Continuous, percent	23115-0.0|23115-1.0	percent	Continuous	23115-0.0
23111	Leg fat percentage (right)	100009	Body composition by impedance - Anthropometry - Physical measures - Assessment Centre	Continuous, percent	23111-0.0|23111-1.0	percent	Continuous	23111-0.0
23116	Leg fat mass (left)	100009	Body composition by impedance - Anthropometry - Physical measures - Assessment Centre	Continuous, Kg	23116-0.0|23116-1.0	Kg	Continuous	23116-0.0
23112	Leg fat mass (right)	100009	Body composition by impedance - Anthropometry - Physical measures - Assessment Centre	Continuous, Kg	23112-0.0|23112-1.0	Kg	Continuous	23112-0.0
23117	Leg fat-free mass (left)	100009	Body composition by impedance - Anthropometry - Physical measures - Assessment Centre	Continuous, Kg	23117-0.0|23117-1.0	Kg	Continuous	23117-0.0
43	Impedance device ID	100009	Body composition by impedance - Anthropometry - Physical measures - Assessment Centre	Text	43-0.0|43-1.0|43-2.0|43-3.0		Text	43-0.0
23106	Impedance of whole body	100009	Body composition by impedance - Anthropometry - Physical measures - Assessment Centre	Continuous, ohms	23106-0.0|23106-1.0|23106-2.0|23106-3.0	ohms	Continuous	23106-0.0
23110	Impedance of arm (left)	100009	Body composition by impedance - Anthropometry - Physical measures - Assessment Centre	Continuous, ohms	23110-0.0|23110-1.0|23110-2.0|23110-3.0	ohms	Continuous	23110-0.0
23109	Impedance of arm (right)	100009	Body composition by impedance - Anthropometry - Physical measures - Assessment Centre	Continuous, ohms	23109-0.0|23109-1.0|23109-2.0|23109-3.0	ohms	Continuous	23109-0.0
23108	Impedance of leg (left)	100009	Body composition by impedance - Anthropometry - Physical measures - Assessment Centre	Continuous, ohms	23108-0.0|23108-1.0|23108-2.0|23108-3.0	ohms	Continuous	23108-0.0
23107	Impedance of leg (right)	100009	Body composition by impedance - Anthropometry - Physical measures - Assessment Centre	Continuous, ohms	23107-0.0|23107-1.0|23107-2.0|23107-3.0	ohms	Continuous	23107-0.0
6218	Impedance of whole body, manual entry	100009	Body composition by impedance - Anthropometry - Physical measures - Assessment Centre	Integer, ohm	6218-0.0|6218-1.0|6218-2.0	ohm	Integer	6218-0.0
6222	Impedance of arm, manual entry (left)	100009	Body composition by impedance - Anthropometry - Physical measures - Assessment Centre	Integer, ohm	6222-0.0|6222-1.0|6222-2.0	ohm	Integer	6222-0.0
6221	Impedance of arm, manual entry (right)	100009	Body composition by impedance - Anthropometry - Physical measures - Assessment Centre	Integer, ohm	6221-0.0|6221-1.0|6221-2.0	ohm	Integer	6221-0.0
6220	Impedance of leg, manual entry (left)	100009	Body composition by impedance - Anthropometry - Physical measures - Assessment Centre	Integer, ohm	6220-0.0|6220-1.0|6220-2.0	ohm	Integer	6220-0.0
6219	Impedance of leg, manual entry (right)	100009	Body composition by impedance - Anthropometry - Physical measures - Assessment Centre	Integer, ohm	6219-0.0|6219-1.0|6219-2.0	ohm	Integer	6219-0.0
20044	Reason for skipping grip strength (left)	100019	Hand grip strength - Physical measures - Assessment Centre	Categorical (single)	20044-0.0		Categorical (single)	20044-0.0
20043	Reason for skipping grip strength (right)	100019	Hand grip strength - Physical measures - Assessment Centre	Categorical (single)	20043-0.0		Categorical (single)	20043-0.0
46	Hand grip strength (left)	100019	Hand grip strength - Physical measures - Assessment Centre	Integer, Kg	46-0.0|46-1.0|46-2.0|46-3.0	Kg	Integer	46-0.0
47	Hand grip strength (right)	100019	Hand grip strength - Physical measures - Assessment Centre	Integer, Kg	47-0.0|47-1.0|47-2.0|47-3.0	Kg	Integer	47-0.0
38	Hand grip dynamometer device ID	100019	Hand grip strength - Physical measures - Assessment Centre	Text	38-0.0|38-1.0|38-2.0|38-3.0		Text	38-0.0
5181	Ever had eye surgery	100099	Eye surgery/complications - Eye measures - Physical measures - Assessment Centre	Categorical (single)	5181-0.0|5181-1.0		Categorical (single)	5181-0.0
5324	Ever had cataract surgery	100099	Eye surgery/complications - Eye measures - Physical measures - Assessment Centre	Categorical (single)	5324-0.0|5324-1.0		Categorical (single)	5324-0.0
5325	Ever had refractive laser eye surgery	100099	Eye surgery/complications - Eye measures - Physical measures - Assessment Centre	Categorical (single)	5325-0.0|5325-1.0		Categorical (single)	5325-0.0
5326	Ever had surgery for glaucoma or high eye pressure	100099	Eye surgery/complications - Eye measures - Physical measures - Assessment Centre	Categorical (single)	5326-0.0|5326-1.0		Categorical (single)	5326-0.0
5327	Ever had laser treatment for glaucoma or high eye pressure	100099	Eye surgery/complications - Eye measures - Physical measures - Assessment Centre	Categorical (single)	5327-0.0|5327-1.0		Categorical (single)	5327-0.0
5328	Ever had corneal graft surgery	100099	Eye surgery/complications - Eye measures - Physical measures - Assessment Centre	Categorical (single)	5328-0.0|5328-1.0		Categorical (single)	5328-0.0
5182	Both eyes present	100099	Eye surgery/complications - Eye measures - Physical measures - Assessment Centre	Categorical (single)	5182-0.0|5182-1.0		Categorical (single)	5182-0.0
5183	Current eye infection	100099	Eye surgery/complications - Eye measures - Physical measures - Assessment Centre	Categorical (single)	5183-0.0|5183-1.0		Categorical (single)	5183-0.0
20057	Reason for skipping visual acuity (left)	100017	Visual acuity - Eye measures - Physical measures - Assessment Centre	Categorical (single)	20057-0.0		Categorical (single)	20057-0.0
20262	Myopia diagnosis	100017	Visual acuity - Eye measures - Physical measures - Assessment Centre	Categorical (single)	20262-0.0		Categorical (single)	20262-0.0
20261	avMSE	100017	Visual acuity - Eye measures - Physical measures - Assessment Centre	Continuous, dioptres	20261-0.0	dioptres	Continuous	20261-0.0
20056	Reason for skipping visual acuity (right)	100017	Visual acuity - Eye measures - Physical measures - Assessment Centre	Categorical (single)	20056-0.0		Categorical (single)	20056-0.0
6075	Glasses worn/required (left)	100017	Visual acuity - Eye measures - Physical measures - Assessment Centre	Categorical (single)	6075-0.0|6075-1.0		Categorical (single)	6075-0.0
6074	Glasses worn/required (right)	100017	Visual acuity - Eye measures - Physical measures - Assessment Centre	Categorical (single)	6074-0.0|6074-1.0		Categorical (single)	6074-0.0
5187	Visual acuity measured (left)	100017	Visual acuity - Eye measures - Physical measures - Assessment Centre	Categorical (single)	5187-0.0|5187-1.0		Categorical (single)	5187-0.0
5185	Visual acuity measured (right)	100017	Visual acuity - Eye measures - Physical measures - Assessment Centre	Categorical (single)	5185-0.0|5185-1.0		Categorical (single)	5185-0.0
5211	Distance of viewer to screen (left)	100017	Visual acuity - Eye measures - Physical measures - Assessment Centre	Continuous, metres	5211-0.0|5211-1.0	metres	Continuous	5211-0.0
5204	Distance of viewer to screen (right)	100017	Visual acuity - Eye measures - Physical measures - Assessment Centre	Continuous, metres	5204-0.0|5204-1.0	metres	Continuous	5204-0.0
5212	Direct or mirror view (left)	100017	Visual acuity - Eye measures - Physical measures - Assessment Centre	Categorical (single)	5212-0.0|5212-1.0		Categorical (single)	5212-0.0
5205	Direct or mirror view (right)	100017	Visual acuity - Eye measures - Physical measures - Assessment Centre	Categorical (single)	5205-0.0|5205-1.0		Categorical (single)	5205-0.0
5074	Number of letters shown in round (left)	100017	Visual acuity - Eye measures - Physical measures - Assessment Centre	Integer	5074-0.0|5074-0.1|5074-0.2|5074-0.3|5074-0.4|5074-0.5|5074-0.6|5074-0.7|5074-0.8|5074-0.9|5074-0.10|5074-0.11|5074-0.12|5074-0.13|5074-0.14|5074-0.15|5074-1.0|5074-1.1|5074-1.2|5074-1.3|5074-1.4|5074-1.5|5074-1.6|5074-1.7|5074-1.8|5074-1.9|5074-1.10|5074-1.11|5074-1.12|5074-1.13|5074-1.14|5074-1.15		Integer	5074-0.0|5074-0.1|5074-0.2|5074-0.3|5074-0.4|5074-0.5|5074-0.6|5074-0.7|5074-0.8|5074-0.9|5074-0.10|5074-0.11|5074-0.12|5074-0.13|5074-0.14|5074-0.15
5075	Number of letters shown in round (right)	100017	Visual acuity - Eye measures - Physical measures - Assessment Centre	Integer	5075-0.0|5075-0.1|5075-0.2|5075-0.3|5075-0.4|5075-0.5|5075-0.6|5075-0.7|5075-0.8|5075-0.9|5075-0.10|5075-0.11|5075-0.12|5075-0.13|5075-0.14|5075-0.15|5075-1.0|5075-1.1|5075-1.2|5075-1.3|5075-1.4|5075-1.5|5075-1.6|5075-1.7|5075-1.8|5075-1.9|5075-1.10|5075-1.11|5075-1.12|5075-1.13|5075-1.14|5075-1.15		Integer	5075-0.0|5075-0.1|5075-0.2|5075-0.3|5075-0.4|5075-0.5|5075-0.6|5075-0.7|5075-0.8|5075-0.9|5075-0.10|5075-0.11|5075-0.12|5075-0.13|5075-0.14|5075-0.15
5081	Displayed letters in round (left)	100017	Visual acuity - Eye measures - Physical measures - Assessment Centre	Text	5081-0.0|5081-0.1|5081-0.2|5081-0.3|5081-0.4|5081-0.5|5081-0.6|5081-0.7|5081-0.8|5081-0.9|5081-0.10|5081-0.11|5081-0.12|5081-0.13|5081-0.14|5081-0.15|5081-1.0|5081-1.1|5081-1.2|5081-1.3|5081-1.4|5081-1.5|5081-1.6|5081-1.7|5081-1.8|5081-1.9|5081-1.10|5081-1.11|5081-1.12|5081-1.13|5081-1.14|5081-1.15		Text	5081-0.0|5081-0.1|5081-0.2|5081-0.3|5081-0.4|5081-0.5|5081-0.6|5081-0.7|5081-0.8|5081-0.9|5081-0.10|5081-0.11|5081-0.12|5081-0.13|5081-0.14|5081-0.15
5080	Displayed letters in round (right)	100017	Visual acuity - Eye measures - Physical measures - Assessment Centre	Text	5080-0.0|5080-0.1|5080-0.2|5080-0.3|5080-0.4|5080-0.5|5080-0.6|5080-0.7|5080-0.8|5080-0.9|5080-0.10|5080-0.11|5080-0.12|5080-0.13|5080-0.14|5080-0.15|5080-1.0|5080-1.1|5080-1.2|5080-1.3|5080-1.4|5080-1.5|5080-1.6|5080-1.7|5080-1.8|5080-1.9|5080-1.10|5080-1.11|5080-1.12|5080-1.13|5080-1.14|5080-1.15		Text	5080-0.0|5080-0.1|5080-0.2|5080-0.3|5080-0.4|5080-0.5|5080-0.6|5080-0.7|5080-0.8|5080-0.9|5080-0.10|5080-0.11|5080-0.12|5080-0.13|5080-0.14|5080-0.15
5077	Number of letters correct in round (left)	100017	Visual acuity - Eye measures - Physical measures - Assessment Centre	Integer	5077-0.0|5077-0.1|5077-0.2|5077-0.3|5077-0.4|5077-0.5|5077-0.6|5077-0.7|5077-0.8|5077-0.9|5077-0.10|5077-0.11|5077-0.12|5077-0.13|5077-0.14|5077-0.15|5077-1.0|5077-1.1|5077-1.2|5077-1.3|5077-1.4|5077-1.5|5077-1.6|5077-1.7|5077-1.8|5077-1.9|5077-1.10|5077-1.11|5077-1.12|5077-1.13|5077-1.14|5077-1.15		Integer	5077-0.0|5077-0.1|5077-0.2|5077-0.3|5077-0.4|5077-0.5|5077-0.6|5077-0.7|5077-0.8|5077-0.9|5077-0.10|5077-0.11|5077-0.12|5077-0.13|5077-0.14|5077-0.15
5076	Number of letters correct in round (right)	100017	Visual acuity - Eye measures - Physical measures - Assessment Centre	Integer	5076-0.0|5076-0.1|5076-0.2|5076-0.3|5076-0.4|5076-0.5|5076-0.6|5076-0.7|5076-0.8|5076-0.9|5076-0.10|5076-0.11|5076-0.12|5076-0.13|5076-0.14|5076-0.15|5076-1.0|5076-1.1|5076-1.2|5076-1.3|5076-1.4|5076-1.5|5076-1.6|5076-1.7|5076-1.8|5076-1.9|5076-1.10|5076-1.11|5076-1.12|5076-1.13|5076-1.14|5076-1.15		Integer	5076-0.0|5076-0.1|5076-0.2|5076-0.3|5076-0.4|5076-0.5|5076-0.6|5076-0.7|5076-0.8|5076-0.9|5076-0.10|5076-0.11|5076-0.12|5076-0.13|5076-0.14|5076-0.15
5207	Final number of letters displayed (left)	100017	Visual acuity - Eye measures - Physical measures - Assessment Centre	Integer	5207-0.0|5207-1.0		Integer	5207-0.0
5200	Final number of letters displayed (right)	100017	Visual acuity - Eye measures - Physical measures - Assessment Centre	Integer	5200-0.0|5200-1.0		Integer	5200-0.0
5209	Number of rounds to result (left)	100017	Visual acuity - Eye measures - Physical measures - Assessment Centre	Integer	5209-0.0|5209-1.0		Integer	5209-0.0
5202	Number of rounds to result (right)	100017	Visual acuity - Eye measures - Physical measures - Assessment Centre	Integer	5202-0.0|5202-1.0		Integer	5202-0.0
5206	logMAR, initial (left)	100017	Visual acuity - Eye measures - Physical measures - Assessment Centre	Continuous	5206-0.0|5206-1.0		Continuous	5206-0.0
5199	logMAR, initial (right)	100017	Visual acuity - Eye measures - Physical measures - Assessment Centre	Continuous	5199-0.0|5199-1.0		Continuous	5199-0.0
5078	logMAR in round (left)	100017	Visual acuity - Eye measures - Physical measures - Assessment Centre	Continuous	5078-0.0|5078-0.1|5078-0.2|5078-0.3|5078-0.4|5078-0.5|5078-0.6|5078-0.7|5078-0.8|5078-0.9|5078-0.10|5078-0.11|5078-0.12|5078-0.13|5078-0.14|5078-0.15|5078-1.0|5078-1.1|5078-1.2|5078-1.3|5078-1.4|5078-1.5|5078-1.6|5078-1.7|5078-1.8|5078-1.9|5078-1.10|5078-1.11|5078-1.12|5078-1.13|5078-1.14|5078-1.15		Continuous	5078-0.0|5078-0.1|5078-0.2|5078-0.3|5078-0.4|5078-0.5|5078-0.6|5078-0.7|5078-0.8|5078-0.9|5078-0.10|5078-0.11|5078-0.12|5078-0.13|5078-0.14|5078-0.15
5079	logMAR in round (right)	100017	Visual acuity - Eye measures - Physical measures - Assessment Centre	Continuous	5079-0.0|5079-0.1|5079-0.2|5079-0.3|5079-0.4|5079-0.5|5079-0.6|5079-0.7|5079-0.8|5079-0.9|5079-0.10|5079-0.11|5079-0.12|5079-0.13|5079-0.14|5079-0.15|5079-1.0|5079-1.1|5079-1.2|5079-1.3|5079-1.4|5079-1.5|5079-1.6|5079-1.7|5079-1.8|5079-1.9|5079-1.10|5079-1.11|5079-1.12|5079-1.13|5079-1.14|5079-1.15		Continuous	5079-0.0|5079-0.1|5079-0.2|5079-0.3|5079-0.4|5079-0.5|5079-0.6|5079-0.7|5079-0.8|5079-0.9|5079-0.10|5079-0.11|5079-0.12|5079-0.13|5079-0.14|5079-0.15
5208	logMAR, final (left)	100017	Visual acuity - Eye measures - Physical measures - Assessment Centre	Continuous	5208-0.0|5208-1.0		Continuous	5208-0.0
5201	logMAR, final (right)	100017	Visual acuity - Eye measures - Physical measures - Assessment Centre	Continuous	5201-0.0|5201-1.0		Continuous	5201-0.0
5082	Visual acuity result in round (left)	100017	Visual acuity - Eye measures - Physical measures - Assessment Centre	Text	5082-0.0|5082-0.1|5082-0.2|5082-0.3|5082-0.4|5082-0.5|5082-0.6|5082-0.7|5082-0.8|5082-0.9|5082-0.10|5082-0.11|5082-0.12|5082-0.13|5082-0.14|5082-0.15|5082-1.0|5082-1.1|5082-1.2|5082-1.3|5082-1.4|5082-1.5|5082-1.6|5082-1.7|5082-1.8|5082-1.9|5082-1.10|5082-1.11|5082-1.12|5082-1.13|5082-1.14|5082-1.15		Text	5082-0.0|5082-0.1|5082-0.2|5082-0.3|5082-0.4|5082-0.5|5082-0.6|5082-0.7|5082-0.8|5082-0.9|5082-0.10|5082-0.11|5082-0.12|5082-0.13|5082-0.14|5082-0.15
5083	Visual acuity result in round (right)	100017	Visual acuity - Eye measures - Physical measures - Assessment Centre	Text	5083-0.0|5083-0.1|5083-0.2|5083-0.3|5083-0.4|5083-0.5|5083-0.6|5083-0.7|5083-0.8|5083-0.9|5083-0.10|5083-0.11|5083-0.12|5083-0.13|5083-0.14|5083-0.15|5083-1.0|5083-1.1|5083-1.2|5083-1.3|5083-1.4|5083-1.5|5083-1.6|5083-1.7|5083-1.8|5083-1.9|5083-1.10|5083-1.11|5083-1.12|5083-1.13|5083-1.14|5083-1.15		Text	5083-0.0|5083-0.1|5083-0.2|5083-0.3|5083-0.4|5083-0.5|5083-0.6|5083-0.7|5083-0.8|5083-0.9|5083-0.10|5083-0.11|5083-0.12|5083-0.13|5083-0.14|5083-0.15
5188	Duration visual-acuity screen displayed (left)	100017	Visual acuity - Eye measures - Physical measures - Assessment Centre	Integer, seconds	5188-0.0|5188-1.0	seconds	Integer	5188-0.0
5186	Duration visual-acuity screen displayed (right)	100017	Visual acuity - Eye measures - Physical measures - Assessment Centre	Integer, seconds	5186-0.0|5186-1.0	seconds	Integer	5186-0.0
20052	Reason for skipping refractometry (left)	100014	Autorefraction - Eye measures - Physical measures - Assessment Centre	Categorical (single)	20052-0.0		Categorical (single)	20052-0.0
5193	Duration at which refractometer first shown (left)	100014	Autorefraction - Eye measures - Physical measures - Assessment Centre	Integer, seconds	5193-0.0|5193-1.0	seconds	Integer	5193-0.0
20055	Reason for skipping refractometry (right)	100014	Autorefraction - Eye measures - Physical measures - Assessment Centre	Categorical (single)	20055-0.0		Categorical (single)	20055-0.0
5190	Duration at which refractometer first shown (right)	100014	Autorefraction - Eye measures - Physical measures - Assessment Centre	Integer, seconds	5190-0.0|5190-1.0	seconds	Integer	5190-0.0
5191	Auto-refraction method (left)	100014	Autorefraction - Eye measures - Physical measures - Assessment Centre	Categorical (single)	5191-0.0|5191-1.0		Categorical (single)	5191-0.0
5189	Auto-refraction method (right)	100014	Autorefraction - Eye measures - Physical measures - Assessment Centre	Categorical (single)	5189-0.0|5189-1.0		Categorical (single)	5189-0.0
5111	3mm asymmetry angle (left)	100014	Autorefraction - Eye measures - Physical measures - Assessment Centre	Integer	5111-0.0|5111-0.1|5111-0.2|5111-0.3|5111-0.4|5111-0.5|5111-1.0|5111-1.1|5111-1.2|5111-1.3|5111-1.4|5111-1.5		Integer	5111-0.0|5111-0.1|5111-0.2|5111-0.3|5111-0.4|5111-0.5
5108	3mm asymmetry angle (right)	100014	Autorefraction - Eye measures - Physical measures - Assessment Centre	Integer	5108-0.0|5108-0.1|5108-0.2|5108-0.3|5108-0.4|5108-0.5|5108-1.0|5108-1.1|5108-1.2|5108-1.3|5108-1.4|5108-1.5		Integer	5108-0.0|5108-0.1|5108-0.2|5108-0.3|5108-0.4|5108-0.5
5141	3mm asymmetry index unreliable (left)	100014	Autorefraction - Eye measures - Physical measures - Assessment Centre	Categorical (single)	5141-0.0|5141-0.1|5141-0.2|5141-0.3|5141-0.4|5141-0.5|5141-1.0|5141-1.1|5141-1.2|5141-1.3|5141-1.4|5141-1.5		Categorical (single)	5141-0.0|5141-0.1|5141-0.2|5141-0.3|5141-0.4|5141-0.5
5144	3mm asymmetry index unreliable (right)	100014	Autorefraction - Eye measures - Physical measures - Assessment Centre	Categorical (single)	5144-0.0|5144-0.1|5144-0.2|5144-0.3|5144-0.4|5144-0.5|5144-1.0|5144-1.1|5144-1.2|5144-1.3|5144-1.4|5144-1.5		Categorical (single)	5144-0.0|5144-0.1|5144-0.2|5144-0.3|5144-0.4|5144-0.5
5156	3mm asymmetry index (left)	100014	Autorefraction - Eye measures - Physical measures - Assessment Centre	Continuous	5156-0.0|5156-0.1|5156-0.2|5156-0.3|5156-0.4|5156-0.5|5156-1.0|5156-1.1|5156-1.2|5156-1.3|5156-1.4|5156-1.5		Continuous	5156-0.0|5156-0.1|5156-0.2|5156-0.3|5156-0.4|5156-0.5
5159	3mm asymmetry index (right)	100014	Autorefraction - Eye measures - Physical measures - Assessment Centre	Continuous	5159-0.0|5159-0.1|5159-0.2|5159-0.3|5159-0.4|5159-0.5|5159-1.0|5159-1.1|5159-1.2|5159-1.3|5159-1.4|5159-1.5		Continuous	5159-0.0|5159-0.1|5159-0.2|5159-0.3|5159-0.4|5159-0.5
5155	3mm asymmetry index for irregular astigmatism level (left)	100014	Autorefraction - Eye measures - Physical measures - Assessment Centre	Categorical (single)	5155-0.0|5155-0.1|5155-0.2|5155-0.3|5155-0.4|5155-0.5|5155-1.0|5155-1.1|5155-1.2|5155-1.3|5155-1.4|5155-1.5		Categorical (single)	5155-0.0|5155-0.1|5155-0.2|5155-0.3|5155-0.4|5155-0.5
5152	3mm asymmetry index for irregular astigmatism level (right)	100014	Autorefraction - Eye measures - Physical measures - Assessment Centre	Categorical (single)	5152-0.0|5152-0.1|5152-0.2|5152-0.3|5152-0.4|5152-0.5|5152-1.0|5152-1.1|5152-1.2|5152-1.3|5152-1.4|5152-1.5		Categorical (single)	5152-0.0|5152-0.1|5152-0.2|5152-0.3|5152-0.4|5152-0.5
5112	3mm cylindrical power angle (left)	100014	Autorefraction - Eye measures - Physical measures - Assessment Centre	Integer, degrees	5112-0.0|5112-0.1|5112-0.2|5112-0.3|5112-0.4|5112-0.5|5112-1.0|5112-1.1|5112-1.2|5112-1.3|5112-1.4|5112-1.5	degrees	Integer	5112-0.0|5112-0.1|5112-0.2|5112-0.3|5112-0.4|5112-0.5
5115	3mm cylindrical power angle (right)	100014	Autorefraction - Eye measures - Physical measures - Assessment Centre	Integer	5115-0.0|5115-0.1|5115-0.2|5115-0.3|5115-0.4|5115-0.5|5115-1.0|5115-1.1|5115-1.2|5115-1.3|5115-1.4|5115-1.5		Integer	5115-0.0|5115-0.1|5115-0.2|5115-0.3|5115-0.4|5115-0.5
5119	3mm cylindrical power (left)	100014	Autorefraction - Eye measures - Physical measures - Assessment Centre	Continuous, diopters	5119-0.0|5119-0.1|5119-0.2|5119-0.3|5119-0.4|5119-0.5|5119-1.0|5119-1.1|5119-1.2|5119-1.3|5119-1.4|5119-1.5	diopters	Continuous	5119-0.0|5119-0.1|5119-0.2|5119-0.3|5119-0.4|5119-0.5
5116	3mm cylindrical power (right)	100014	Autorefraction - Eye measures - Physical measures - Assessment Centre	Continuous, diopters	5116-0.0|5116-0.1|5116-0.2|5116-0.3|5116-0.4|5116-0.5|5116-1.0|5116-1.1|5116-1.2|5116-1.3|5116-1.4|5116-1.5	diopters	Continuous	5116-0.0|5116-0.1|5116-0.2|5116-0.3|5116-0.4|5116-0.5
5292	3mm index of best keratometry results (left)	100014	Autorefraction - Eye measures - Physical measures - Assessment Centre	Integer	5292-0.0|5292-1.0		Integer	5292-0.0
5237	3mm index of best keratometry results (right)	100014	Autorefraction - Eye measures - Physical measures - Assessment Centre	Integer	5237-0.0|5237-1.0		Integer	5237-0.0
5136	3mm keratometry result unreliable (left)	100014	Autorefraction - Eye measures - Physical measures - Assessment Centre	Categorical (single)	5136-0.0|5136-0.1|5136-0.2|5136-0.3|5136-0.4|5136-0.5|5136-1.0|5136-1.1|5136-1.2|5136-1.3|5136-1.4|5136-1.5		Categorical (single)	5136-0.0|5136-0.1|5136-0.2|5136-0.3|5136-0.4|5136-0.5
5140	3mm keratometry result unreliable (right)	100014	Autorefraction - Eye measures - Physical measures - Assessment Centre	Categorical (single)	5140-0.0|5140-0.1|5140-0.2|5140-0.3|5140-0.4|5140-0.5|5140-1.0|5140-1.1|5140-1.2|5140-1.3|5140-1.4|5140-1.5		Categorical (single)	5140-0.0|5140-0.1|5140-0.2|5140-0.3|5140-0.4|5140-0.5
5163	3mm regularity index (left)	100014	Autorefraction - Eye measures - Physical measures - Assessment Centre	Continuous	5163-0.0|5163-0.1|5163-0.2|5163-0.3|5163-0.4|5163-0.5|5163-1.0|5163-1.1|5163-1.2|5163-1.3|5163-1.4|5163-1.5		Continuous	5163-0.0|5163-0.1|5163-0.2|5163-0.3|5163-0.4|5163-0.5
5160	3mm regularity index (right)	100014	Autorefraction - Eye measures - Physical measures - Assessment Centre	Continuous	5160-0.0|5160-0.1|5160-0.2|5160-0.3|5160-0.4|5160-0.5|5160-1.0|5160-1.1|5160-1.2|5160-1.3|5160-1.4|5160-1.5		Continuous	5160-0.0|5160-0.1|5160-0.2|5160-0.3|5160-0.4|5160-0.5
5148	3mm regularity index unreliable (left)	100014	Autorefraction - Eye measures - Physical measures - Assessment Centre	Categorical (single)	5148-0.0|5148-0.1|5148-0.2|5148-0.3|5148-0.4|5148-0.5|5148-1.0|5148-1.1|5148-1.2|5148-1.3|5148-1.4|5148-1.5		Categorical (single)	5148-0.0|5148-0.1|5148-0.2|5148-0.3|5148-0.4|5148-0.5
5145	3mm regularity index unreliable (right)	100014	Autorefraction - Eye measures - Physical measures - Assessment Centre	Categorical (single)	5145-0.0|5145-0.1|5145-0.2|5145-0.3|5145-0.4|5145-0.5|5145-1.0|5145-1.1|5145-1.2|5145-1.3|5145-1.4|5145-1.5		Categorical (single)	5145-0.0|5145-0.1|5145-0.2|5145-0.3|5145-0.4|5145-0.5
5149	3mm regularity index for irregular astigmatism level (left)	100014	Autorefraction - Eye measures - Physical measures - Assessment Centre	Categorical (single)	5149-0.0|5149-0.1|5149-0.2|5149-0.3|5149-0.4|5149-0.5|5149-1.0|5149-1.1|5149-1.2|5149-1.3|5149-1.4|5149-1.5		Categorical (single)	5149-0.0|5149-0.1|5149-0.2|5149-0.3|5149-0.4|5149-0.5
5164	3mm regularity index for irregular astigmatism level (right)	100014	Autorefraction - Eye measures - Physical measures - Assessment Centre	Categorical (single)	5164-0.0|5164-0.1|5164-0.2|5164-0.3|5164-0.4|5164-0.5|5164-1.0|5164-1.1|5164-1.2|5164-1.3|5164-1.4|5164-1.5		Categorical (single)	5164-0.0|5164-0.1|5164-0.2|5164-0.3|5164-0.4|5164-0.5
5104	3mm strong meridian angle (left)	100014	Autorefraction - Eye measures - Physical measures - Assessment Centre	Integer, degrees	5104-0.0|5104-0.1|5104-0.2|5104-0.3|5104-0.4|5104-0.5|5104-1.0|5104-1.1|5104-1.2|5104-1.3|5104-1.4|5104-1.5	degrees	Integer	5104-0.0|5104-0.1|5104-0.2|5104-0.3|5104-0.4|5104-0.5
5107	3mm strong meridian angle (right)	100014	Autorefraction - Eye measures - Physical measures - Assessment Centre	Integer	5107-0.0|5107-0.1|5107-0.2|5107-0.3|5107-0.4|5107-0.5|5107-1.0|5107-1.1|5107-1.2|5107-1.3|5107-1.4|5107-1.5		Integer	5107-0.0|5107-0.1|5107-0.2|5107-0.3|5107-0.4|5107-0.5
5135	3mm strong meridian (left)	100014	Autorefraction - Eye measures - Physical measures - Assessment Centre	Continuous, diopters	5135-0.0|5135-0.1|5135-0.2|5135-0.3|5135-0.4|5135-0.5|5135-1.0|5135-1.1|5135-1.2|5135-1.3|5135-1.4|5135-1.5	diopters	Continuous	5135-0.0|5135-0.1|5135-0.2|5135-0.3|5135-0.4|5135-0.5
5132	3mm strong meridian (right)	100014	Autorefraction - Eye measures - Physical measures - Assessment Centre	Continuous, diopters	5132-0.0|5132-0.1|5132-0.2|5132-0.3|5132-0.4|5132-0.5|5132-1.0|5132-1.1|5132-1.2|5132-1.3|5132-1.4|5132-1.5	diopters	Continuous	5132-0.0|5132-0.1|5132-0.2|5132-0.3|5132-0.4|5132-0.5
5103	3mm weak meridian angle (left)	100014	Autorefraction - Eye measures - Physical measures - Assessment Centre	Integer, degrees	5103-0.0|5103-0.1|5103-0.2|5103-0.3|5103-0.4|5103-0.5|5103-1.0|5103-1.1|5103-1.2|5103-1.3|5103-1.4|5103-1.5	degrees	Integer	5103-0.0|5103-0.1|5103-0.2|5103-0.3|5103-0.4|5103-0.5
5100	3mm weak meridian angle (right)	100014	Autorefraction - Eye measures - Physical measures - Assessment Centre	Integer, degrees	5100-0.0|5100-0.1|5100-0.2|5100-0.3|5100-0.4|5100-0.5|5100-1.0|5100-1.1|5100-1.2|5100-1.3|5100-1.4|5100-1.5	degrees	Integer	5100-0.0|5100-0.1|5100-0.2|5100-0.3|5100-0.4|5100-0.5
5096	3mm weak meridian (left)	100014	Autorefraction - Eye measures - Physical measures - Assessment Centre	Continuous, diopters	5096-0.0|5096-0.1|5096-0.2|5096-0.3|5096-0.4|5096-0.5|5096-1.0|5096-1.1|5096-1.2|5096-1.3|5096-1.4|5096-1.5	diopters	Continuous	5096-0.0|5096-0.1|5096-0.2|5096-0.3|5096-0.4|5096-0.5
5099	3mm weak meridian (right)	100014	Autorefraction - Eye measures - Physical measures - Assessment Centre	Continuous, diopters	5099-0.0|5099-0.1|5099-0.2|5099-0.3|5099-0.4|5099-0.5|5099-1.0|5099-1.1|5099-1.2|5099-1.3|5099-1.4|5099-1.5	diopters	Continuous	5099-0.0|5099-0.1|5099-0.2|5099-0.3|5099-0.4|5099-0.5
5306	6mm index of best keratometry results (left)	100014	Autorefraction - Eye measures - Physical measures - Assessment Centre	Integer	5306-0.0|5306-1.0		Integer	5306-0.0
5251	6mm index of best keratometry results (right)	100014	Autorefraction - Eye measures - Physical measures - Assessment Centre	Integer	5251-0.0|5251-1.0		Integer	5251-0.0
5138	6mm keratometry result unreliable (left)	100014	Autorefraction - Eye measures - Physical measures - Assessment Centre	Categorical (single)	5138-0.0|5138-0.1|5138-0.2|5138-0.3|5138-0.4|5138-0.5|5138-1.0|5138-1.1|5138-1.2|5138-1.3|5138-1.4|5138-1.5		Categorical (single)	5138-0.0|5138-0.1|5138-0.2|5138-0.3|5138-0.4|5138-0.5
5139	6mm keratometry result unreliable (right)	100014	Autorefraction - Eye measures - Physical measures - Assessment Centre	Categorical (single)	5139-0.0|5139-0.1|5139-0.2|5139-0.3|5139-0.4|5139-0.5|5139-1.0|5139-1.1|5139-1.2|5139-1.3|5139-1.4|5139-1.5		Categorical (single)	5139-0.0|5139-0.1|5139-0.2|5139-0.3|5139-0.4|5139-0.5
5110	6mm asymmetry angle (left)	100014	Autorefraction - Eye measures - Physical measures - Assessment Centre	Integer	5110-0.0|5110-0.1|5110-0.2|5110-0.3|5110-0.4|5110-0.5|5110-1.0|5110-1.1|5110-1.2|5110-1.3|5110-1.4|5110-1.5		Integer	5110-0.0|5110-0.1|5110-0.2|5110-0.3|5110-0.4|5110-0.5
5109	6mm asymmetry angle (right)	100014	Autorefraction - Eye measures - Physical measures - Assessment Centre	Integer	5109-0.0|5109-0.1|5109-0.2|5109-0.3|5109-0.4|5109-0.5|5109-1.0|5109-1.1|5109-1.2|5109-1.3|5109-1.4|5109-1.5		Integer	5109-0.0|5109-0.1|5109-0.2|5109-0.3|5109-0.4|5109-0.5
5157	6mm asymmetry index (left)	100014	Autorefraction - Eye measures - Physical measures - Assessment Centre	Continuous	5157-0.0|5157-0.1|5157-0.2|5157-0.3|5157-0.4|5157-0.5|5157-1.0|5157-1.1|5157-1.2|5157-1.3|5157-1.4|5157-1.5		Continuous	5157-0.0|5157-0.1|5157-0.2|5157-0.3|5157-0.4|5157-0.5
5158	6mm asymmetry index (right)	100014	Autorefraction - Eye measures - Physical measures - Assessment Centre	Continuous	5158-0.0|5158-0.1|5158-0.2|5158-0.3|5158-0.4|5158-0.5|5158-1.0|5158-1.1|5158-1.2|5158-1.3|5158-1.4|5158-1.5		Continuous	5158-0.0|5158-0.1|5158-0.2|5158-0.3|5158-0.4|5158-0.5
5142	6mm asymmetry index unreliable (left)	100014	Autorefraction - Eye measures - Physical measures - Assessment Centre	Categorical (single)	5142-0.0|5142-0.1|5142-0.2|5142-0.3|5142-0.4|5142-0.5|5142-1.0|5142-1.1|5142-1.2|5142-1.3|5142-1.4|5142-1.5		Categorical (single)	5142-0.0|5142-0.1|5142-0.2|5142-0.3|5142-0.4|5142-0.5
5143	6mm asymmetry index unreliable (right)	100014	Autorefraction - Eye measures - Physical measures - Assessment Centre	Categorical (single)	5143-0.0|5143-0.1|5143-0.2|5143-0.3|5143-0.4|5143-0.5|5143-1.0|5143-1.1|5143-1.2|5143-1.3|5143-1.4|5143-1.5		Categorical (single)	5143-0.0|5143-0.1|5143-0.2|5143-0.3|5143-0.4|5143-0.5
5113	6mm cylindrical power angle (left)	100014	Autorefraction - Eye measures - Physical measures - Assessment Centre	Integer	5113-0.0|5113-0.1|5113-0.2|5113-0.3|5113-0.4|5113-0.5|5113-1.0|5113-1.1|5113-1.2|5113-1.3|5113-1.4|5113-1.5		Integer	5113-0.0|5113-0.1|5113-0.2|5113-0.3|5113-0.4|5113-0.5
5114	6mm cylindrical power angle (right)	100014	Autorefraction - Eye measures - Physical measures - Assessment Centre	Integer	5114-0.0|5114-0.1|5114-0.2|5114-0.3|5114-0.4|5114-0.5|5114-1.0|5114-1.1|5114-1.2|5114-1.3|5114-1.4|5114-1.5		Integer	5114-0.0|5114-0.1|5114-0.2|5114-0.3|5114-0.4|5114-0.5
5118	6mm cylindrical power (left)	100014	Autorefraction - Eye measures - Physical measures - Assessment Centre	Continuous, diopters	5118-0.0|5118-0.1|5118-0.2|5118-0.3|5118-0.4|5118-0.5|5118-1.0|5118-1.1|5118-1.2|5118-1.3|5118-1.4|5118-1.5	diopters	Continuous	5118-0.0|5118-0.1|5118-0.2|5118-0.3|5118-0.4|5118-0.5
5117	6mm cylindrical power (right)	100014	Autorefraction - Eye measures - Physical measures - Assessment Centre	Continuous, diopters	5117-0.0|5117-0.1|5117-0.2|5117-0.3|5117-0.4|5117-0.5|5117-1.0|5117-1.1|5117-1.2|5117-1.3|5117-1.4|5117-1.5	diopters	Continuous	5117-0.0|5117-0.1|5117-0.2|5117-0.3|5117-0.4|5117-0.5
5162	6mm regularity index (left)	100014	Autorefraction - Eye measures - Physical measures - Assessment Centre	Continuous	5162-0.0|5162-0.1|5162-0.2|5162-0.3|5162-0.4|5162-0.5|5162-1.0|5162-1.1|5162-1.2|5162-1.3|5162-1.4|5162-1.5		Continuous	5162-0.0|5162-0.1|5162-0.2|5162-0.3|5162-0.4|5162-0.5
5161	6mm regularity index (right)	100014	Autorefraction - Eye measures - Physical measures - Assessment Centre	Continuous	5161-0.0|5161-0.1|5161-0.2|5161-0.3|5161-0.4|5161-0.5|5161-1.0|5161-1.1|5161-1.2|5161-1.3|5161-1.4|5161-1.5		Continuous	5161-0.0|5161-0.1|5161-0.2|5161-0.3|5161-0.4|5161-0.5
5147	6mm regularity index unreliable (left)	100014	Autorefraction - Eye measures - Physical measures - Assessment Centre	Categorical (single)	5147-0.0|5147-0.1|5147-0.2|5147-0.3|5147-0.4|5147-0.5|5147-1.0|5147-1.1|5147-1.2|5147-1.3|5147-1.4|5147-1.5		Categorical (single)	5147-0.0|5147-0.1|5147-0.2|5147-0.3|5147-0.4|5147-0.5
5146	6mm regularity index unreliable (right)	100014	Autorefraction - Eye measures - Physical measures - Assessment Centre	Categorical (single)	5146-0.0|5146-0.1|5146-0.2|5146-0.3|5146-0.4|5146-0.5|5146-1.0|5146-1.1|5146-1.2|5146-1.3|5146-1.4|5146-1.5		Categorical (single)	5146-0.0|5146-0.1|5146-0.2|5146-0.3|5146-0.4|5146-0.5
5105	6mm strong meridian angle (left)	100014	Autorefraction - Eye measures - Physical measures - Assessment Centre	Integer, degrees	5105-0.0|5105-0.1|5105-0.2|5105-0.3|5105-0.4|5105-0.5|5105-1.0|5105-1.1|5105-1.2|5105-1.3|5105-1.4|5105-1.5	degrees	Integer	5105-0.0|5105-0.1|5105-0.2|5105-0.3|5105-0.4|5105-0.5
5106	6mm strong meridian angle (right)	100014	Autorefraction - Eye measures - Physical measures - Assessment Centre	Integer, degrees	5106-0.0|5106-0.1|5106-0.2|5106-0.3|5106-0.4|5106-0.5|5106-1.0|5106-1.1|5106-1.2|5106-1.3|5106-1.4|5106-1.5	degrees	Integer	5106-0.0|5106-0.1|5106-0.2|5106-0.3|5106-0.4|5106-0.5
5134	6mm strong meridian (left)	100014	Autorefraction - Eye measures - Physical measures - Assessment Centre	Continuous, diopters	5134-0.0|5134-0.1|5134-0.2|5134-0.3|5134-0.4|5134-0.5|5134-1.0|5134-1.1|5134-1.2|5134-1.3|5134-1.4|5134-1.5	diopters	Continuous	5134-0.0|5134-0.1|5134-0.2|5134-0.3|5134-0.4|5134-0.5
5133	6mm strong meridian (right)	100014	Autorefraction - Eye measures - Physical measures - Assessment Centre	Continuous, diopters	5133-0.0|5133-0.1|5133-0.2|5133-0.3|5133-0.4|5133-0.5|5133-1.0|5133-1.1|5133-1.2|5133-1.3|5133-1.4|5133-1.5	diopters	Continuous	5133-0.0|5133-0.1|5133-0.2|5133-0.3|5133-0.4|5133-0.5
5102	6mm weak meridian angle (left)	100014	Autorefraction - Eye measures - Physical measures - Assessment Centre	Integer, degrees	5102-0.0|5102-0.1|5102-0.2|5102-0.3|5102-0.4|5102-0.5|5102-1.0|5102-1.1|5102-1.2|5102-1.3|5102-1.4|5102-1.5	degrees	Integer	5102-0.0|5102-0.1|5102-0.2|5102-0.3|5102-0.4|5102-0.5
5101	6mm weak meridian angle (right)	100014	Autorefraction - Eye measures - Physical measures - Assessment Centre	Integer, degrees	5101-0.0|5101-0.1|5101-0.2|5101-0.3|5101-0.4|5101-0.5|5101-1.0|5101-1.1|5101-1.2|5101-1.3|5101-1.4|5101-1.5	degrees	Integer	5101-0.0|5101-0.1|5101-0.2|5101-0.3|5101-0.4|5101-0.5
5097	6mm weak meridian (left)	100014	Autorefraction - Eye measures - Physical measures - Assessment Centre	Continuous, diopters	5097-0.0|5097-0.1|5097-0.2|5097-0.3|5097-0.4|5097-0.5|5097-1.0|5097-1.1|5097-1.2|5097-1.3|5097-1.4|5097-1.5	diopters	Continuous	5097-0.0|5097-0.1|5097-0.2|5097-0.3|5097-0.4|5097-0.5
5098	6mm weak meridian (right)	100014	Autorefraction - Eye measures - Physical measures - Assessment Centre	Continuous, diopters	5098-0.0|5098-0.1|5098-0.2|5098-0.3|5098-0.4|5098-0.5|5098-1.0|5098-1.1|5098-1.2|5098-1.3|5098-1.4|5098-1.5	diopters	Continuous	5098-0.0|5098-0.1|5098-0.2|5098-0.3|5098-0.4|5098-0.5
5089	Astigmatism angle (left)	100014	Autorefraction - Eye measures - Physical measures - Assessment Centre	Integer, degrees	5089-0.0|5089-0.1|5089-0.2|5089-0.3|5089-0.4|5089-0.5|5089-0.6|5089-0.7|5089-0.8|5089-0.9|5089-1.0|5089-1.1|5089-1.2|5089-1.3|5089-1.4|5089-1.5|5089-1.6|5089-1.7|5089-1.8|5089-1.9	degrees	Integer	5089-0.0|5089-0.1|5089-0.2|5089-0.3|5089-0.4|5089-0.5|5089-0.6|5089-0.7|5089-0.8|5089-0.9
5088	Astigmatism angle (right)	100014	Autorefraction - Eye measures - Physical measures - Assessment Centre	Integer, degrees	5088-0.0|5088-0.1|5088-0.2|5088-0.3|5088-0.4|5088-0.5|5088-0.6|5088-0.7|5088-0.8|5088-0.9|5088-1.0|5088-1.1|5088-1.2|5088-1.3|5088-1.4|5088-1.5|5088-1.6|5088-1.7|5088-1.8|5088-1.9	degrees	Integer	5088-0.0|5088-0.1|5088-0.2|5088-0.3|5088-0.4|5088-0.5|5088-0.6|5088-0.7|5088-0.8|5088-0.9
5086	Cylindrical power (left)	100014	Autorefraction - Eye measures - Physical measures - Assessment Centre	Continuous, diopters	5086-0.0|5086-0.1|5086-0.2|5086-0.3|5086-0.4|5086-0.5|5086-0.6|5086-0.7|5086-0.8|5086-0.9|5086-1.0|5086-1.1|5086-1.2|5086-1.3|5086-1.4|5086-1.5|5086-1.6|5086-1.7|5086-1.8|5086-1.9	diopters	Continuous	5086-0.0|5086-0.1|5086-0.2|5086-0.3|5086-0.4|5086-0.5|5086-0.6|5086-0.7|5086-0.8|5086-0.9
5087	Cylindrical power (right)	100014	Autorefraction - Eye measures - Physical measures - Assessment Centre	Continuous, diopters	5087-0.0|5087-0.1|5087-0.2|5087-0.3|5087-0.4|5087-0.5|5087-0.6|5087-0.7|5087-0.8|5087-0.9|5087-1.0|5087-1.1|5087-1.2|5087-1.3|5087-1.4|5087-1.5|5087-1.6|5087-1.7|5087-1.8|5087-1.9	diopters	Continuous	5087-0.0|5087-0.1|5087-0.2|5087-0.3|5087-0.4|5087-0.5|5087-0.6|5087-0.7|5087-0.8|5087-0.9
5085	Spherical power (left)	100014	Autorefraction - Eye measures - Physical measures - Assessment Centre	Continuous, diopters	5085-0.0|5085-0.1|5085-0.2|5085-0.3|5085-0.4|5085-0.5|5085-0.6|5085-0.7|5085-0.8|5085-0.9|5085-1.0|5085-1.1|5085-1.2|5085-1.3|5085-1.4|5085-1.5|5085-1.6|5085-1.7|5085-1.8|5085-1.9	diopters	Continuous	5085-0.0|5085-0.1|5085-0.2|5085-0.3|5085-0.4|5085-0.5|5085-0.6|5085-0.7|5085-0.8|5085-0.9
5084	Spherical power (right)	100014	Autorefraction - Eye measures - Physical measures - Assessment Centre	Continuous, diopters	5084-0.0|5084-0.1|5084-0.2|5084-0.3|5084-0.4|5084-0.5|5084-0.6|5084-0.7|5084-0.8|5084-0.9|5084-1.0|5084-1.1|5084-1.2|5084-1.3|5084-1.4|5084-1.5|5084-1.6|5084-1.7|5084-1.8|5084-1.9	diopters	Continuous	5084-0.0|5084-0.1|5084-0.2|5084-0.3|5084-0.4|5084-0.5|5084-0.6|5084-0.7|5084-0.8|5084-0.9
5274	Vertex distance (left)	100014	Autorefraction - Eye measures - Physical measures - Assessment Centre	Continuous, mm	5274-0.0|5274-1.0	mm	Continuous	5274-0.0
5215	Vertex distance (right)	100014	Autorefraction - Eye measures - Physical measures - Assessment Centre	Continuous, mm	5215-0.0|5215-1.0	mm	Continuous	5215-0.0
5276	Index of best refractometry result (left)	100014	Autorefraction - Eye measures - Physical measures - Assessment Centre	Integer	5276-0.0|5276-1.0		Integer	5276-0.0
5221	Index of best refractometry result (right)	100014	Autorefraction - Eye measures - Physical measures - Assessment Centre	Integer	5221-0.0|5221-1.0		Integer	5221-0.0
5090	Refractometry result unreliable (left)	100014	Autorefraction - Eye measures - Physical measures - Assessment Centre	Categorical (single)	5090-0.0|5090-0.1|5090-0.2|5090-0.3|5090-0.4|5090-0.5|5090-0.6|5090-0.7|5090-0.8|5090-1.0|5090-1.1|5090-1.2|5090-1.3|5090-1.4|5090-1.5|5090-1.6|5090-1.7|5090-1.8		Categorical (single)	5090-0.0|5090-0.1|5090-0.2|5090-0.3|5090-0.4|5090-0.5|5090-0.6|5090-0.7|5090-0.8
5091	Refractometry result unreliable (right)	100014	Autorefraction - Eye measures - Physical measures - Assessment Centre	Categorical (single)	5091-0.0|5091-0.1|5091-0.2|5091-0.3|5091-0.4|5091-0.5|5091-0.6|5091-1.0|5091-1.1|5091-1.2|5091-1.3|5091-1.4|5091-1.5|5091-1.6		Categorical (single)	5091-0.0|5091-0.1|5091-0.2|5091-0.3|5091-0.4|5091-0.5|5091-0.6
5273	Auto-refractor device ID (left)	100014	Autorefraction - Eye measures - Physical measures - Assessment Centre	Text	5273-0.0|5273-1.0		Text	5273-0.0
5214	Auto-refractor device ID (right)	100014	Autorefraction - Eye measures - Physical measures - Assessment Centre	Text	5214-0.0|5214-1.0		Text	5214-0.0
20054	Reason for skipping IOP (left)	100015	Intraocular pressure - Eye measures - Physical measures - Assessment Centre	Categorical (single)	20054-0.0		Categorical (single)	20054-0.0
20053	Reason for skipping IOP (right)	100015	Intraocular pressure - Eye measures - Physical measures - Assessment Centre	Categorical (single)	20053-0.0		Categorical (single)	20053-0.0
5196	Intra-ocular pressure (IOP) method (left)	100015	Intraocular pressure - Eye measures - Physical measures - Assessment Centre	Categorical (single)	5196-0.0|5196-1.0		Categorical (single)	5196-0.0
5194	Intra-ocular pressure (IOP) method (right)	100015	Intraocular pressure - Eye measures - Physical measures - Assessment Centre	Categorical (single)	5194-0.0|5194-1.0		Categorical (single)	5194-0.0
5264	Corneal hysteresis (left)	100015	Intraocular pressure - Eye measures - Physical measures - Assessment Centre	Continuous	5264-0.0|5264-1.0		Continuous	5264-0.0
5256	Corneal hysteresis (right)	100015	Intraocular pressure - Eye measures - Physical measures - Assessment Centre	Continuous	5256-0.0|5256-1.0		Continuous	5256-0.0
5265	Corneal resistance factor (left)	100015	Intraocular pressure - Eye measures - Physical measures - Assessment Centre	Continuous	5265-0.0|5265-1.0		Continuous	5265-0.0
5257	Corneal resistance factor (right)	100015	Intraocular pressure - Eye measures - Physical measures - Assessment Centre	Continuous	5257-0.0|5257-1.0		Continuous	5257-0.0
5262	Intra-ocular pressure, corneal-compensated (left)	100015	Intraocular pressure - Eye measures - Physical measures - Assessment Centre	Continuous, mmHg	5262-0.0|5262-1.0	mmHg	Continuous	5262-0.0
5254	Intra-ocular pressure, corneal-compensated (right)	100015	Intraocular pressure - Eye measures - Physical measures - Assessment Centre	Continuous, mmHg	5254-0.0|5254-1.0	mmHg	Continuous	5254-0.0
5263	Intra-ocular pressure, Goldmann-correlated (left)	100015	Intraocular pressure - Eye measures - Physical measures - Assessment Centre	Continuous, mmHg	5263-0.0|5263-1.0	mmHg	Continuous	5263-0.0
5255	Intra-ocular pressure, Goldmann-correlated (right)	100015	Intraocular pressure - Eye measures - Physical measures - Assessment Centre	Continuous, mmHg	5255-0.0|5255-1.0	mmHg	Continuous	5255-0.0
5266	Applanation curve (left)	100015	Intraocular pressure - Eye measures - Physical measures - Assessment Centre	Compound	5266-0.0|5266-1.0		Compound	5266-0.0
5258	Applanation curve (right)	100015	Intraocular pressure - Eye measures - Physical measures - Assessment Centre	Compound	5258-0.0|5258-1.0		Compound	5258-0.0
5267	Pressure curve (left)	100015	Intraocular pressure - Eye measures - Physical measures - Assessment Centre	Compound	5267-0.0|5267-1.0		Compound	5267-0.0
5259	Pressure curve (right)	100015	Intraocular pressure - Eye measures - Physical measures - Assessment Centre	Compound	5259-0.0|5259-1.0		Compound	5259-0.0
5261	Intra-ocular pressure device ID (left)	100015	Intraocular pressure - Eye measures - Physical measures - Assessment Centre	Text	5261-0.0		Text	5261-0.0
5253	Intra-ocular pressure device ID (right)	100015	Intraocular pressure - Eye measures - Physical measures - Assessment Centre	Text	5253-0.0		Text	5253-0.0
20023	Mean time to correctly identify matches	100032	Reaction time - Cognitive function - Assessment Centre	Integer, milliseconds	20023-0.0|20023-1.0|20023-2.0|20023-3.0	milliseconds	Integer	20023-0.0
401	Index for card A in round	100032	Reaction time - Cognitive function - Assessment Centre	Categorical (single)	401-0.0|401-0.1|401-0.2|401-0.3|401-0.4|401-0.5|401-0.6|401-0.7|401-0.8|401-0.9|401-0.10|401-0.11|401-1.0|401-1.1|401-1.2|401-1.3|401-1.4|401-1.5|401-1.6|401-1.7|401-1.8|401-1.9|401-1.10|401-1.11|401-2.0|401-2.1|401-2.2|401-2.3|401-2.4|401-2.5|401-2.6|401-2.7|401-2.8|401-2.9|401-2.10|401-2.11|401-3.0|401-3.1|401-3.2|401-3.3|401-3.4|401-3.5|401-3.6|401-3.7|401-3.8|401-3.9|401-3.10|401-3.11		Categorical (single)	401-0.0|401-0.1|401-0.2|401-0.3|401-0.4|401-0.5|401-0.6|401-0.7|401-0.8|401-0.9|401-0.10|401-0.11
10139	Index for card A in round (pilot)	100032	Reaction time - Cognitive function - Assessment Centre	Categorical (single)	10139-0.0|10139-0.1|10139-0.2|10139-0.3|10139-0.4|10139-0.5|10139-0.6|10139-0.7|10139-0.8|10139-0.9|10139-0.10|10139-0.11|10139-0.12|10139-0.13|10139-0.14|10139-0.15|10139-0.16|10139-0.17|10139-0.18|10139-0.19		Categorical (single)	10139-0.0|10139-0.1|10139-0.2|10139-0.3|10139-0.4|10139-0.5|10139-0.6|10139-0.7|10139-0.8|10139-0.9|10139-0.10|10139-0.11|10139-0.12|10139-0.13|10139-0.14|10139-0.15|10139-0.16|10139-0.17|10139-0.18|10139-0.19
402	Index for card B in round	100032	Reaction time - Cognitive function - Assessment Centre	Categorical (single)	402-0.0|402-0.1|402-0.2|402-0.3|402-0.4|402-0.5|402-0.6|402-0.7|402-0.8|402-0.9|402-0.10|402-0.11|402-1.0|402-1.1|402-1.2|402-1.3|402-1.4|402-1.5|402-1.6|402-1.7|402-1.8|402-1.9|402-1.10|402-1.11|402-2.0|402-2.1|402-2.2|402-2.3|402-2.4|402-2.5|402-2.6|402-2.7|402-2.8|402-2.9|402-2.10|402-2.11|402-3.0|402-3.1|402-3.2|402-3.3|402-3.4|402-3.5|402-3.6|402-3.7|402-3.8|402-3.9|402-3.10|402-3.11		Categorical (single)	402-0.0|402-0.1|402-0.2|402-0.3|402-0.4|402-0.5|402-0.6|402-0.7|402-0.8|402-0.9|402-0.10|402-0.11
10140	Index for card B in round (pilot)	100032	Reaction time - Cognitive function - Assessment Centre	Categorical (single)	10140-0.0|10140-0.1|10140-0.2|10140-0.3|10140-0.4|10140-0.5|10140-0.6|10140-0.7|10140-0.8|10140-0.9|10140-0.10|10140-0.11|10140-0.12|10140-0.13|10140-0.14|10140-0.15|10140-0.16|10140-0.17|10140-0.18|10140-0.19		Categorical (single)	10140-0.0|10140-0.1|10140-0.2|10140-0.3|10140-0.4|10140-0.5|10140-0.6|10140-0.7|10140-0.8|10140-0.9|10140-0.10|10140-0.11|10140-0.12|10140-0.13|10140-0.14|10140-0.15|10140-0.16|10140-0.17|10140-0.18|10140-0.19
403	Number of times snap-button pressed	100032	Reaction time - Cognitive function - Assessment Centre	Integer	403-0.0|403-0.1|403-0.2|403-0.3|403-0.4|403-0.5|403-0.6|403-0.7|403-0.8|403-0.9|403-0.10|403-0.11|403-1.0|403-1.1|403-1.2|403-1.3|403-1.4|403-1.5|403-1.6|403-1.7|403-1.8|403-1.9|403-1.10|403-1.11|403-2.0|403-2.1|403-2.2|403-2.3|403-2.4|403-2.5|403-2.6|403-2.7|403-2.8|403-2.9|403-2.10|403-2.11|403-3.0|403-3.1|403-3.2|403-3.3|403-3.4|403-3.5|403-3.6|403-3.7|403-3.8|403-3.9|403-3.10|403-3.11		Integer	403-0.0|403-0.1|403-0.2|403-0.3|403-0.4|403-0.5|403-0.6|403-0.7|403-0.8|403-0.9|403-0.10|403-0.11
10141	Number of times snap-button pressed (pilot)	100032	Reaction time - Cognitive function - Assessment Centre	Integer	10141-0.0|10141-0.1|10141-0.2|10141-0.3|10141-0.4|10141-0.5|10141-0.6|10141-0.7|10141-0.8|10141-0.9|10141-0.10|10141-0.11|10141-0.12|10141-0.13|10141-0.14|10141-0.15|10141-0.16|10141-0.17|10141-0.18|10141-0.19		Integer	10141-0.0|10141-0.1|10141-0.2|10141-0.3|10141-0.4|10141-0.5|10141-0.6|10141-0.7|10141-0.8|10141-0.9|10141-0.10|10141-0.11|10141-0.12|10141-0.13|10141-0.14|10141-0.15|10141-0.16|10141-0.17|10141-0.18|10141-0.19
404	Duration to first press of snap-button in each round	100032	Reaction time - Cognitive function - Assessment Centre	Integer, milliseconds	404-0.0|404-0.1|404-0.2|404-0.3|404-0.4|404-0.5|404-0.6|404-0.7|404-0.8|404-0.9|404-0.10|404-0.11|404-1.0|404-1.1|404-1.2|404-1.3|404-1.4|404-1.5|404-1.6|404-1.7|404-1.8|404-1.9|404-1.10|404-1.11|404-2.0|404-2.1|404-2.2|404-2.3|404-2.4|404-2.5|404-2.6|404-2.7|404-2.8|404-2.9|404-2.10|404-2.11|404-3.0|404-3.1|404-3.2|404-3.3|404-3.4|404-3.5|404-3.6|404-3.7|404-3.8|404-3.9|404-3.10|404-3.11	milliseconds	Integer	404-0.0|404-0.1|404-0.2|404-0.3|404-0.4|404-0.5|404-0.6|404-0.7|404-0.8|404-0.9|404-0.10|404-0.11
10147	Duration to first press of snap-button in each round (pilot)	100032	Reaction time - Cognitive function - Assessment Centre	Integer, milliseconds	10147-0.0|10147-0.1|10147-0.2|10147-0.3|10147-0.4|10147-0.5|10147-0.6|10147-0.7|10147-0.8|10147-0.9|10147-0.10|10147-0.11|10147-0.12|10147-0.13|10147-0.14|10147-0.15|10147-0.16|10147-0.17|10147-0.18|10147-0.19	milliseconds	Integer	10147-0.0|10147-0.1|10147-0.2|10147-0.3|10147-0.4|10147-0.5|10147-0.6|10147-0.7|10147-0.8|10147-0.9|10147-0.10|10147-0.11|10147-0.12|10147-0.13|10147-0.14|10147-0.15|10147-0.16|10147-0.17|10147-0.18|10147-0.19
20016	Fluid intelligence score	100027	Fluid intelligence / reasoning - Cognitive function - Assessment Centre	Integer, correct-answers	20016-0.0|20016-1.0|20016-2.0|20016-3.0	correct-answers	Integer	20016-0.0
20128	Number of fluid intelligence questions attempted within time limit	100027	Fluid intelligence / reasoning - Cognitive function - Assessment Centre	Integer, questions	20128-0.0|20128-1.0|20128-2.0|20128-3.0	questions	Integer	20128-0.0
4924	Attempted fluid intelligence (FI) test.	100027	Fluid intelligence / reasoning - Cognitive function - Assessment Centre	Categorical (single)	4924-0.0|4924-1.0|4924-2.0|4924-3.0		Categorical (single)	4924-0.0
4935	FI1 : numeric addition test	100027	Fluid intelligence / reasoning - Cognitive function - Assessment Centre	Categorical (single)	4935-0.0|4935-1.0|4935-2.0|4935-3.0		Categorical (single)	4935-0.0
4946	FI2 : identify largest number	100027	Fluid intelligence / reasoning - Cognitive function - Assessment Centre	Categorical (single)	4946-0.0|4946-1.0|4946-2.0|4946-3.0		Categorical (single)	4946-0.0
4957	FI3 : word interpolation	100027	Fluid intelligence / reasoning - Cognitive function - Assessment Centre	Categorical (single)	4957-0.0|4957-1.0|4957-2.0|4957-3.0		Categorical (single)	4957-0.0
4968	FI4 : positional arithmetic	100027	Fluid intelligence / reasoning - Cognitive function - Assessment Centre	Categorical (single)	4968-0.0|4968-1.0|4968-2.0|4968-3.0		Categorical (single)	4968-0.0
4979	FI5 : family relationship calculation	100027	Fluid intelligence / reasoning - Cognitive function - Assessment Centre	Categorical (single)	4979-0.0|4979-1.0|4979-2.0|4979-3.0		Categorical (single)	4979-0.0
4990	FI6 : conditional arithmetic	100027	Fluid intelligence / reasoning - Cognitive function - Assessment Centre	Categorical (single)	4990-0.0|4990-1.0|4990-2.0|4990-3.0		Categorical (single)	4990-0.0
5001	FI7 : synonym	100027	Fluid intelligence / reasoning - Cognitive function - Assessment Centre	Categorical (single)	5001-0.0|5001-1.0|5001-2.0|5001-3.0		Categorical (single)	5001-0.0
5012	FI8 : chained arithmetic	100027	Fluid intelligence / reasoning - Cognitive function - Assessment Centre	Categorical (single)	5012-0.0|5012-1.0|5012-2.0|5012-3.0		Categorical (single)	5012-0.0
5556	FI9 : concept interpolation	100027	Fluid intelligence / reasoning - Cognitive function - Assessment Centre	Categorical (single)	5556-0.0|5556-1.0|5556-2.0|5556-3.0		Categorical (single)	5556-0.0
5699	FI10 : arithmetic sequence recognition	100027	Fluid intelligence / reasoning - Cognitive function - Assessment Centre	Categorical (single)	5699-0.0|5699-1.0|5699-2.0|5699-3.0		Categorical (single)	5699-0.0
5779	FI11 : antonym	100027	Fluid intelligence / reasoning - Cognitive function - Assessment Centre	Categorical (single)	5779-0.0|5779-1.0|5779-2.0|5779-3.0		Categorical (single)	5779-0.0
5790	FI12 : square sequence recognition	100027	Fluid intelligence / reasoning - Cognitive function - Assessment Centre	Categorical (single)	5790-0.0|5790-1.0|5790-2.0|5790-3.0		Categorical (single)	5790-0.0
5866	FI13 : subset inclusion logic	100027	Fluid intelligence / reasoning - Cognitive function - Assessment Centre	Categorical (single)	5866-0.0|5866-1.0|5866-2.0|5866-3.0		Categorical (single)	5866-0.0
6348	Duration to complete numeric path (trail #1)	505	Trail making - Cognitive function - Assessment Centre	Integer, deciseconds	6348-2.0|6348-3.0	deciseconds	Integer
6350	Duration to complete alphanumeric path (trail #2)	505	Trail making - Cognitive function - Assessment Centre	Integer, deciseconds	6350-2.0|6350-3.0	deciseconds	Integer
6349	Total errors traversing numeric path (trail #1)	505	Trail making - Cognitive function - Assessment Centre	Integer, error-count	6349-2.0|6349-3.0	error-count	Integer
6351	Total errors traversing alphanumeric path (trail #2)	505	Trail making - Cognitive function - Assessment Centre	Integer, error-count	6351-2.0|6351-3.0	error-count	Integer
6772	Interval between previous point and current one in numeric path (trail #1)	505	Trail making - Cognitive function - Assessment Centre	Integer, deciseconds	6772-2.0|6772-2.1|6772-2.2|6772-2.3|6772-2.4|6772-2.5|6772-2.6|6772-2.7|6772-2.8|6772-2.9|6772-2.10|6772-2.11|6772-2.12|6772-2.13|6772-2.14|6772-2.15|6772-2.16|6772-2.17|6772-2.18|6772-2.19|6772-2.20|6772-2.21|6772-2.22|6772-2.23|6772-2.24|6772-3.0|6772-3.1|6772-3.2|6772-3.3|6772-3.4|6772-3.5|6772-3.6|6772-3.7|6772-3.8|6772-3.9|6772-3.10|6772-3.11|6772-3.12|6772-3.13|6772-3.14|6772-3.15|6772-3.16…	deciseconds	Integer
6773	Interval between previous point and current one in alphanumeric path (trail #2)	505	Trail making - Cognitive function - Assessment Centre	Integer, milliseconds	6773-2.0|6773-2.1|6773-2.2|6773-2.3|6773-2.4|6773-2.5|6773-2.6|6773-2.7|6773-2.8|6773-2.9|6773-2.10|6773-2.11|6773-2.12|6773-2.13|6773-2.14|6773-2.15|6773-2.16|6773-2.17|6773-2.18|6773-2.19|6773-2.20|6773-2.21|6773-2.22|6773-2.23|6773-2.24|6773-3.0|6773-3.1|6773-3.2|6773-3.3|6773-3.4|6773-3.5|6773-3.6|6773-3.7|6773-3.8|6773-3.9|6773-3.10|6773-3.11|6773-3.12|6773-3.13|6773-3.14|6773-3.15|6773-3.16…	milliseconds	Integer
6770	Errors before selecting correct item in numeric path (trail #1)	505	Trail making - Cognitive function - Assessment Centre	Integer, error-count	6770-2.0|6770-2.1|6770-2.2|6770-2.3|6770-2.4|6770-2.5|6770-2.6|6770-2.7|6770-2.8|6770-2.9|6770-2.10|6770-2.11|6770-2.12|6770-2.13|6770-2.14|6770-2.15|6770-2.16|6770-2.17|6770-2.18|6770-2.19|6770-2.20|6770-2.21|6770-2.22|6770-2.23|6770-3.0|6770-3.1|6770-3.2|6770-3.3|6770-3.4|6770-3.5|6770-3.6|6770-3.7|6770-3.8|6770-3.9|6770-3.10|6770-3.11|6770-3.12|6770-3.13|6770-3.14|6770-3.15|6770-3.16|6770-3.17…	error-count	Integer
6771	Errors before selecting correct item in alphanumeric path (trail #2)	505	Trail making - Cognitive function - Assessment Centre	Integer, error-count	6771-2.0|6771-2.1|6771-2.2|6771-2.3|6771-2.4|6771-2.5|6771-2.6|6771-2.7|6771-2.8|6771-2.9|6771-2.10|6771-2.11|6771-2.12|6771-2.13|6771-2.14|6771-2.15|6771-2.16|6771-2.17|6771-2.18|6771-2.19|6771-2.20|6771-2.21|6771-2.22|6771-2.23|6771-3.0|6771-3.1|6771-3.2|6771-3.3|6771-3.4|6771-3.5|6771-3.6|6771-3.7|6771-3.8|6771-3.9|6771-3.10|6771-3.11|6771-3.12|6771-3.13|6771-3.14|6771-3.15|6771-3.16|6771-3.17…	error-count	Integer
6373	Number of puzzles correctly solved	501	Matrix pattern completion - Cognitive function - Assessment Centre	Integer, correct-answers	6373-2.0|6373-3.0	correct-answers	Integer
6374	Number of puzzles viewed	501	Matrix pattern completion - Cognitive function - Assessment Centre	Integer, attempts	6374-2.0|6374-3.0	attempts	Integer
6332	Item selected for each puzzle	501	Matrix pattern completion - Cognitive function - Assessment Centre	Categorical (multiple)	6332-2.0|6332-2.1|6332-2.2|6332-2.3|6332-2.4|6332-2.5|6332-2.6|6332-2.7|6332-2.8|6332-2.9|6332-2.10|6332-2.11|6332-2.12|6332-2.13|6332-2.14|6332-3.0|6332-3.1|6332-3.2|6332-3.3|6332-3.4|6332-3.5|6332-3.6|6332-3.7|6332-3.8|6332-3.9|6332-3.10|6332-3.11|6332-3.12|6332-3.13|6332-3.14		Categorical (multiple)
6333	Duration spent answering each puzzle	501	Matrix pattern completion - Cognitive function - Assessment Centre	Integer, deciseconds	6333-2.0|6333-2.1|6333-2.2|6333-2.3|6333-2.4|6333-2.5|6333-2.6|6333-2.7|6333-2.8|6333-2.9|6333-2.10|6333-2.11|6333-2.12|6333-2.13|6333-2.14|6333-3.0|6333-3.1|6333-3.2|6333-3.3|6333-3.4|6333-3.5|6333-3.6|6333-3.7|6333-3.8|6333-3.9|6333-3.10|6333-3.11|6333-3.12|6333-3.13|6333-3.14	deciseconds	Integer
21004	Number of puzzles correct	503	Tower rearranging - Cognitive function - Assessment Centre	Integer, correct-answers	21004-2.0|21004-3.0	correct-answers	Integer
6383	Number of puzzles attempted	503	Tower rearranging - Cognitive function - Assessment Centre	Integer, attempts	6383-2.0|6383-3.0	attempts	Integer
6312	Value entered	503	Tower rearranging - Cognitive function - Assessment Centre	Categorical (single)	6312-2.0|6312-2.1|6312-2.2|6312-2.3|6312-2.4|6312-2.5|6312-2.6|6312-2.7|6312-2.8|6312-2.9|6312-2.10|6312-2.11|6312-2.12|6312-2.13|6312-2.14|6312-2.15|6312-2.16|6312-2.17|6312-3.0|6312-3.1|6312-3.2|6312-3.3|6312-3.4|6312-3.5|6312-3.6|6312-3.7|6312-3.8|6312-3.9|6312-3.10|6312-3.11|6312-3.12|6312-3.13|6312-3.14|6312-3.15|6312-3.16|6312-3.17		Categorical (single)
6313	Duration to entering selection	503	Tower rearranging - Cognitive function - Assessment Centre	Integer, deciseconds	6313-2.0|6313-2.1|6313-2.2|6313-2.3|6313-2.4|6313-2.5|6313-2.6|6313-2.7|6313-2.8|6313-2.9|6313-2.10|6313-2.11|6313-2.12|6313-2.13|6313-2.14|6313-2.15|6313-2.16|6313-2.17|6313-3.0|6313-3.1|6313-3.2|6313-3.3|6313-3.4|6313-3.5|6313-3.6|6313-3.7|6313-3.8|6313-3.9|6313-3.10|6313-3.11|6313-3.12|6313-3.13|6313-3.14|6313-3.15|6313-3.16|6313-3.17	deciseconds	Integer
6364	Vocabulary level	504	Picture vocabulary - Cognitive function - Assessment Centre	Continuous	Unknown		Continuous
6365	Uncertainty in vocabulary level	504	Picture vocabulary - Cognitive function - Assessment Centre	Continuous	Unknown		Continuous
6314	Word/picture group used for each round	504	Picture vocabulary - Cognitive function - Assessment Centre	Categorical (multiple)	Unknown		Categorical (multiple)
6315	Picture selected for each round	504	Picture vocabulary - Cognitive function - Assessment Centre	Categorical (multiple)	Unknown		Categorical (multiple)
6317	Duration of selection in each round	504	Picture vocabulary - Cognitive function - Assessment Centre	Integer, milliseconds	Unknown	milliseconds	Integer
6325	Duration to entering symbol choice	502	Symbol digit substitution - Cognitive function - Assessment Centre	Integer, deciseconds	6325-2.0|6325-2.1|6325-2.2|6325-2.3|6325-2.4|6325-2.5|6325-2.6|6325-2.7|6325-2.8|6325-2.9|6325-2.10|6325-2.11|6325-2.12|6325-2.13|6325-2.14|6325-2.15|6325-2.16|6325-2.17|6325-2.18|6325-2.19|6325-2.20|6325-2.21|6325-2.22|6325-2.23|6325-2.24|6325-2.25|6325-2.26|6325-2.27|6325-2.28|6325-2.29|6325-2.30|6325-2.31|6325-2.32|6325-2.33|6325-2.34|6325-2.35|6325-2.36|6325-2.37|6325-2.38|6325-2.39|6325-2.40…	deciseconds	Integer
23323	Number of symbol digit matches attempted	502	Symbol digit substitution - Cognitive function - Assessment Centre	Integer, attempts	23323-2.0|23323-3.0	attempts	Integer
23324	Number of symbol digit matches made correctly	502	Symbol digit substitution - Cognitive function - Assessment Centre	Integer, correct-answers	23324-2.0|23324-3.0	correct-answers	Integer
6362	First code array presented	502	Symbol digit substitution - Cognitive function - Assessment Centre	Categorical (single)	6362-2.0|6362-3.0		Categorical (single)
23321	Values wanted	502	Symbol digit substitution - Cognitive function - Assessment Centre	Integer	23321-2.0|23321-2.1|23321-2.2|23321-2.3|23321-2.4|23321-2.5|23321-2.6|23321-2.7|23321-2.8|23321-2.9|23321-2.10|23321-2.11|23321-2.12|23321-2.13|23321-2.14|23321-2.15|23321-2.16|23321-2.17|23321-2.18|23321-2.19|23321-2.20|23321-2.21|23321-2.22|23321-2.23|23321-2.24|23321-2.25|23321-2.26|23321-2.27|23321-2.28|23321-2.29|23321-2.30|23321-2.31|23321-2.32|23321-2.33|23321-2.34|23321-2.35|23321-2.36|23…		Integer
23322	Values entered	502	Symbol digit substitution - Cognitive function - Assessment Centre	Integer	23322-2.0|23322-2.1|23322-2.2|23322-2.3|23322-2.4|23322-2.5|23322-2.6|23322-2.7|23322-2.8|23322-2.9|23322-2.10|23322-2.11|23322-2.12|23322-2.13|23322-2.14|23322-2.15|23322-2.16|23322-2.17|23322-2.18|23322-2.19|23322-2.20|23322-2.21|23322-2.22|23322-2.23|23322-2.24|23322-2.25|23322-2.26|23322-2.27|23322-2.28|23322-2.29|23322-2.30|23322-2.31|23322-2.32|23322-2.33|23322-2.34|23322-2.35|23322-2.36|23…		Integer
20197	Number of word pairs correctly associated	506	Paired associate learning - Cognitive function - Assessment Centre	Integer	20197-2.0|20197-3.0		Integer
6448	Word associated with "huge"	506	Paired associate learning - Cognitive function - Assessment Centre	Categorical (single)	6448-2.0|6448-3.0		Categorical (single)
6459	Word associated with "happy"	506	Paired associate learning - Cognitive function - Assessment Centre	Categorical (single)	6459-2.0|6459-3.0		Categorical (single)
6470	Word associated with "tattered"	506	Paired associate learning - Cognitive function - Assessment Centre	Categorical (single)	6470-2.0|6470-3.0		Categorical (single)
6481	Word associated with "old"	506	Paired associate learning - Cognitive function - Assessment Centre	Categorical (single)	6481-2.0|6481-3.0		Categorical (single)
6492	Word associated with "long"	506	Paired associate learning - Cognitive function - Assessment Centre	Categorical (single)	6492-2.0|6492-3.0		Categorical (single)
6503	Word associated with "red"	506	Paired associate learning - Cognitive function - Assessment Centre	Categorical (single)	6503-2.0|6503-3.0		Categorical (single)
6514	Word associated with "sulking"	506	Paired associate learning - Cognitive function - Assessment Centre	Categorical (single)	6514-2.0|6514-3.0		Categorical (single)
6525	Word associated with "pretty"	506	Paired associate learning - Cognitive function - Assessment Centre	Categorical (single)	6525-2.0|6525-3.0		Categorical (single)
6536	Word associated with "tiny"	506	Paired associate learning - Cognitive function - Assessment Centre	Categorical (single)	6536-2.0|6536-3.0		Categorical (single)
6547	Word associated with "new"	506	Paired associate learning - Cognitive function - Assessment Centre	Categorical (single)	6547-2.0|6547-3.0		Categorical (single)
20018	Prospective memory result	100031	Prospective memory - Cognitive function - Assessment Centre	Categorical (single)	20018-0.0|20018-1.0|20018-2.0|20018-3.0		Categorical (single)	20018-0.0
4287	Test completion status	100031	Prospective memory - Cognitive function - Assessment Centre	Categorical (single)	4287-0.0|4287-1.0|4287-2.0|4287-3.0		Categorical (single)	4287-0.0
4292	PM: initial answer	100031	Prospective memory - Cognitive function - Assessment Centre	Categorical (single)	4292-0.0|4292-1.0|4292-2.0|4292-3.0		Categorical (single)	4292-0.0
4293	PM: final answer	100031	Prospective memory - Cognitive function - Assessment Centre	Categorical (single)	4293-0.0|4293-1.0|4293-2.0|4293-3.0		Categorical (single)	4293-0.0
4294	Final attempt correct	100031	Prospective memory - Cognitive function - Assessment Centre	Categorical (single)	4294-0.0|4294-1.0|4294-2.0|4294-3.0		Categorical (single)	4294-0.0
4291	Number of attempts	100031	Prospective memory - Cognitive function - Assessment Centre	Integer	4291-0.0|4291-1.0|4291-2.0|4291-3.0		Integer	4291-0.0
4295	History of attempts	100031	Prospective memory - Cognitive function - Assessment Centre	Text	4295-0.0|4295-1.0|4295-2.0|4295-3.0		Text	4295-0.0
4290	Duration screen displayed	100031	Prospective memory - Cognitive function - Assessment Centre	Integer, deciseconds	4290-0.0|4290-1.0|4290-2.0|4290-3.0	deciseconds	Integer	4290-0.0
4286	Time when initial screen shown	100031	Prospective memory - Cognitive function - Assessment Centre	Time	4286-0.0|4286-1.0|4286-2.0|4286-3.0		Time	4286-0.0
4288	Time to answer	100031	Prospective memory - Cognitive function - Assessment Centre	Integer, seconds	4288-0.0|4288-1.0|4288-2.0|4288-3.0	seconds	Integer	4288-0.0
4289	Time screen exited	100031	Prospective memory - Cognitive function - Assessment Centre	Time	4289-0.0|4289-1.0|4289-2.0|4289-3.0		Time	4289-0.0
399	Number of incorrect matches in round	100030	Pairs matching - Cognitive function - Assessment Centre	Integer	399-0.1|399-0.2|399-0.3|399-1.1|399-1.2|399-1.3|399-2.1|399-2.2|399-2.3|399-3.1|399-3.2|399-3.3		Integer	399-0.1|399-0.2|399-0.3
10137	Number of incorrect matches in round (pilot)	100030	Pairs matching - Cognitive function - Assessment Centre	Integer	10137-0.1|10137-0.2|10137-0.3		Integer	10137-0.1|10137-0.2|10137-0.3
400	Time to complete round	100030	Pairs matching - Cognitive function - Assessment Centre	Integer, deciseconds	400-0.1|400-0.2|400-0.3|400-1.1|400-1.2|400-1.3|400-2.1|400-2.2|400-2.3|400-3.1|400-3.2|400-3.3	deciseconds	Integer	400-0.1|400-0.2|400-0.3
10138	Time to complete round (pilot)	100030	Pairs matching - Cognitive function - Assessment Centre	Integer, deciseconds	10138-0.1|10138-0.2|10138-0.3	deciseconds	Integer	10138-0.1|10138-0.2|10138-0.3
6334	Screen layout	100030	Pairs matching - Cognitive function - Assessment Centre	Text	6334-2.1|6334-2.2|6334-2.3|6334-3.1|6334-3.2|6334-3.3		Text
396	Number of columns displayed in round	100030	Pairs matching - Cognitive function - Assessment Centre	Integer	396-0.1|396-0.2|396-0.3|396-1.1|396-1.2|396-1.3|396-2.1|396-2.2|396-2.3|396-3.1|396-3.2|396-3.3		Integer	396-0.1|396-0.2|396-0.3
10133	Number of columns displayed in round (pilot)	100030	Pairs matching - Cognitive function - Assessment Centre	Integer	10133-0.1|10133-0.2|10133-0.3		Integer	10133-0.1|10133-0.2|10133-0.3
397	Number of rows displayed in round	100030	Pairs matching - Cognitive function - Assessment Centre	Integer	397-0.1|397-0.2|397-1.1|397-1.2|397-2.1|397-2.2|397-3.1|397-3.2		Integer	397-0.1|397-0.2
10134	Number of rows displayed in round (pilot)	100030	Pairs matching - Cognitive function - Assessment Centre	Integer	10134-0.1|10134-0.2|10134-0.3		Integer	10134-0.1|10134-0.2|10134-0.3
398	Number of correct matches in round	100030	Pairs matching - Cognitive function - Assessment Centre	Integer	398-0.1|398-0.2|398-0.3|398-1.1|398-1.2|398-1.3|398-2.1|398-2.2|398-2.3|398-3.1|398-3.2|398-3.3		Integer	398-0.1|398-0.2|398-0.3
10136	Number of correct matches in round (pilot)	100030	Pairs matching - Cognitive function - Assessment Centre	Integer	10136-0.1|10136-0.2|10136-0.3		Integer	10136-0.1|10136-0.2|10136-0.3
10142	Number of columns displayed (pilot)	100028	Lights pattern memory - Cognitive function - Assessment Centre	Integer	10142-0.1|10142-0.2|10142-0.3		Integer	10142-0.1|10142-0.2|10142-0.3
10143	Number of rows displayed (pilot)	100028	Lights pattern memory - Cognitive function - Assessment Centre	Integer	10143-0.1|10143-0.2|10143-0.3		Integer	10143-0.1|10143-0.2|10143-0.3
10145	Pattern of lights displayed (pilot)	100028	Lights pattern memory - Cognitive function - Assessment Centre	Text	10145-0.1|10145-0.2|10145-0.3		Text	10145-0.1|10145-0.2|10145-0.3
10146	Pattern of lights as remembered (pilot)	100028	Lights pattern memory - Cognitive function - Assessment Centre	Text	10146-0.1|10146-0.2|10146-0.3		Text	10146-0.1|10146-0.2|10146-0.3
10144	Time taken to complete lights test (pilot)	100028	Lights pattern memory - Cognitive function - Assessment Centre	Integer, deciseconds	10144-0.1|10144-0.2|10144-0.3	deciseconds	Integer	10144-0.1|10144-0.2|10144-0.3
10612	Number of words beginning with 'S' (pilot)	100077	Word production - Cognitive function - Assessment Centre	Integer, words	10612-0.0	words	Integer	10612-0.0
10610	Word count (pilot)	100077	Word production - Cognitive function - Assessment Centre	Categorical (single)	10610-0.0		Categorical (single)	10610-0.0
10609	Words answer array (pilot)	100077	Word production - Cognitive function - Assessment Centre	Integer	10609-0.0|10609-0.1|10609-0.2|10609-0.3|10609-0.4|10609-0.5|10609-0.6|10609-0.7|10609-0.8|10609-0.9|10609-0.10|10609-0.11|10609-0.12|10609-0.13|10609-0.14|10609-0.15|10609-0.16|10609-0.17|10609-0.18|10609-0.19|10609-0.20|10609-0.21|10609-0.22|10609-0.23|10609-0.24|10609-0.25|10609-0.26|10609-0.27|10609-0.28|10609-0.29|10609-0.30|10609-0.31|10609-0.32|10609-0.33|10609-0.34|10609-0.35|10609-0.36|10…		Integer	10609-0.0|10609-0.1|10609-0.2|10609-0.3|10609-0.4|10609-0.5|10609-0.6|10609-0.7|10609-0.8|10609-0.9|10609-0.10|10609-0.11|10609-0.12|10609-0.13|10609-0.14|10609-0.15|10609-0.16|10609-0.17|10609-0.18|10609-0.19|10609-0.20|10609-0.21|10609-0.22|10609-0.23|10609-0.24|10609-0.25|10609-0.26|10609-0.27|10609-0.28|10609-0.29|10609-0.30|10609-0.31|10609-0.32|10609-0.33|10609-0.34|10609-0.35|10609-0.36|10…
30620	Alanine aminotransferase	17518	Blood biochemistry - Blood assays - Biological samples	Continuous, U/L	30620-0.0|30620-1.0	U/L	Continuous	30620-0.0
30600	Albumin	17518	Blood biochemistry - Blood assays - Biological samples	Continuous, g/L	30600-0.0|30600-1.0	g/L	Continuous	30600-0.0
30610	Alkaline phosphatase	17518	Blood biochemistry - Blood assays - Biological samples	Continuous, U/L	30610-0.0|30610-1.0	U/L	Continuous	30610-0.0
30630	Apolipoprotein A	17518	Blood biochemistry - Blood assays - Biological samples	Continuous, g/L	30630-0.0|30630-1.0	g/L	Continuous	30630-0.0
30640	Apolipoprotein B	17518	Blood biochemistry - Blood assays - Biological samples	Continuous, g/L	30640-0.0|30640-1.0	g/L	Continuous	30640-0.0
30650	Aspartate aminotransferase	17518	Blood biochemistry - Blood assays - Biological samples	Continuous, U/L	30650-0.0|30650-1.0	U/L	Continuous	30650-0.0
30710	C-reactive protein	17518	Blood biochemistry - Blood assays - Biological samples	Continuous, mg/L	30710-0.0|30710-1.0	mg/L	Continuous	30710-0.0
30680	Calcium	17518	Blood biochemistry - Blood assays - Biological samples	Continuous, mmol/L	30680-0.0|30680-1.0	mmol/L	Continuous	30680-0.0
30690	Cholesterol	17518	Blood biochemistry - Blood assays - Biological samples	Continuous, mmol/L	30690-0.0|30690-1.0	mmol/L	Continuous	30690-0.0
30700	Creatinine	17518	Blood biochemistry - Blood assays - Biological samples	Continuous, umol/L	30700-0.0|30700-1.0	umol/L	Continuous	30700-0.0
30720	Cystatin C	17518	Blood biochemistry - Blood assays - Biological samples	Continuous, mg/L	30720-0.0|30720-1.0	mg/L	Continuous	30720-0.0
30660	Direct bilirubin	17518	Blood biochemistry - Blood assays - Biological samples	Continuous, umol/L	30660-0.0|30660-1.0	umol/L	Continuous	30660-0.0
30730	Gamma glutamyltransferase	17518	Blood biochemistry - Blood assays - Biological samples	Continuous, U/L	30730-0.0|30730-1.0	U/L	Continuous	30730-0.0
30740	Glucose	17518	Blood biochemistry - Blood assays - Biological samples	Continuous, mmol/L	30740-0.0|30740-1.0	mmol/L	Continuous	30740-0.0
30750	Glycated haemoglobin (HbA1c)	17518	Blood biochemistry - Blood assays - Biological samples	Continuous, mmol/mol	30750-0.0|30750-1.0	mmol/mol	Continuous	30750-0.0
30760	HDL cholesterol	17518	Blood biochemistry - Blood assays - Biological samples	Continuous, mmol/L	30760-0.0|30760-1.0	mmol/L	Continuous	30760-0.0
30770	IGF-1	17518	Blood biochemistry - Blood assays - Biological samples	Continuous, nmol/L	30770-0.0|30770-1.0	nmol/L	Continuous	30770-0.0
30780	LDL direct	17518	Blood biochemistry - Blood assays - Biological samples	Continuous, mmol/L	30780-0.0|30780-1.0	mmol/L	Continuous	30780-0.0
30790	Lipoprotein A	17518	Blood biochemistry - Blood assays - Biological samples	Continuous, nmol/L	30790-0.0|30790-1.0	nmol/L	Continuous	30790-0.0
30800	Oestradiol	17518	Blood biochemistry - Blood assays - Biological samples	Continuous, pmol/L	30800-0.0|30800-1.0	pmol/L	Continuous	30800-0.0
30810	Phosphate	17518	Blood biochemistry - Blood assays - Biological samples	Continuous, mmol/L	30810-0.0|30810-1.0	mmol/L	Continuous	30810-0.0
30820	Rheumatoid factor	17518	Blood biochemistry - Blood assays - Biological samples	Continuous, IU/ml	30820-0.0|30820-1.0	IU/ml	Continuous	30820-0.0
30830	SHBG	17518	Blood biochemistry - Blood assays - Biological samples	Continuous, nmol/L	30830-0.0|30830-1.0	nmol/L	Continuous	30830-0.0
30850	Testosterone	17518	Blood biochemistry - Blood assays - Biological samples	Continuous, nmol/L	30850-0.0|30850-1.0	nmol/L	Continuous	30850-0.0
30840	Total bilirubin	17518	Blood biochemistry - Blood assays - Biological samples	Continuous, umol/L	30840-0.0|30840-1.0	umol/L	Continuous	30840-0.0
30860	Total protein	17518	Blood biochemistry - Blood assays - Biological samples	Continuous, g/L	30860-0.0|30860-1.0	g/L	Continuous	30860-0.0
30870	Triglycerides	17518	Blood biochemistry - Blood assays - Biological samples	Continuous, mmol/L	30870-0.0|30870-1.0	mmol/L	Continuous	30870-0.0
30880	Urate	17518	Blood biochemistry - Blood assays - Biological samples	Continuous, umol/L	30880-0.0|30880-1.0	umol/L	Continuous	30880-0.0
30670	Urea	17518	Blood biochemistry - Blood assays - Biological samples	Continuous, mmol/L	30670-0.0|30670-1.0	mmol/L	Continuous	30670-0.0
30890	Vitamin D	17518	Blood biochemistry - Blood assays - Biological samples	Continuous, nmol/L	30890-0.0|30890-1.0	nmol/L	Continuous	30890-0.0
30160	Basophill count	100081	Blood count - Blood assays - Biological samples	Continuous, 10^9 cells/Litre	30160-0.0|30160-1.0|30160-2.0	10^9 cells/Litre	Continuous	30160-0.0
30220	Basophill percentage	100081	Blood count - Blood assays - Biological samples	Continuous, percent	30220-0.0|30220-1.0|30220-2.0	percent	Continuous	30220-0.0
30150	Eosinophill count	100081	Blood count - Blood assays - Biological samples	Continuous, 10^9 cells/Litre	30150-0.0|30150-1.0|30150-2.0	10^9 cells/Litre	Continuous	30150-0.0
30210	Eosinophill percentage	100081	Blood count - Blood assays - Biological samples	Continuous, percent	30210-0.0|30210-1.0|30210-2.0	percent	Continuous	30210-0.0
30030	Haematocrit percentage	100081	Blood count - Blood assays - Biological samples	Continuous, percent	30030-0.0|30030-1.0|30030-2.0	percent	Continuous	30030-0.0
30020	Haemoglobin concentration	100081	Blood count - Blood assays - Biological samples	Continuous, grams/decilitre	30020-0.0|30020-1.0|30020-2.0	grams/decilitre	Continuous	30020-0.0
30300	High light scatter reticulocyte count	100081	Blood count - Blood assays - Biological samples	Continuous, 10^12 cells/Litre	30300-0.0|30300-1.0|30300-2.0	10^12 cells/Litre	Continuous	30300-0.0
30290	High light scatter reticulocyte percentage	100081	Blood count - Blood assays - Biological samples	Continuous, percent	30290-0.0|30290-1.0|30290-2.0	percent	Continuous	30290-0.0
30280	Immature reticulocyte fraction	100081	Blood count - Blood assays - Biological samples	Continuous, ratio	30280-0.0|30280-1.0|30280-2.0	ratio	Continuous	30280-0.0
30120	Lymphocyte count	100081	Blood count - Blood assays - Biological samples	Continuous, 10^9 cells/Litre	30120-0.0|30120-1.0|30120-2.0	10^9 cells/Litre	Continuous	30120-0.0
30180	Lymphocyte percentage	100081	Blood count - Blood assays - Biological samples	Continuous, percent	30180-0.0|30180-1.0|30180-2.0	percent	Continuous	30180-0.0
30050	Mean corpuscular haemoglobin	100081	Blood count - Blood assays - Biological samples	Continuous, picograms	30050-0.0|30050-1.0|30050-2.0	picograms	Continuous	30050-0.0
30060	Mean corpuscular haemoglobin concentration	100081	Blood count - Blood assays - Biological samples	Continuous, grams/decilitre	30060-0.0|30060-1.0|30060-2.0	grams/decilitre	Continuous	30060-0.0
30040	Mean corpuscular volume	100081	Blood count - Blood assays - Biological samples	Continuous, femtolitres	30040-0.0|30040-1.0|30040-2.0	femtolitres	Continuous	30040-0.0
30100	Mean platelet (thrombocyte) volume	100081	Blood count - Blood assays - Biological samples	Continuous, femtolitres	30100-0.0|30100-1.0|30100-2.0	femtolitres	Continuous	30100-0.0
30260	Mean reticulocyte volume	100081	Blood count - Blood assays - Biological samples	Continuous, femtolitres	30260-0.0|30260-1.0|30260-2.0	femtolitres	Continuous	30260-0.0
30270	Mean sphered cell volume	100081	Blood count - Blood assays - Biological samples	Continuous, femtolitres	30270-0.0|30270-1.0|30270-2.0	femtolitres	Continuous	30270-0.0
30130	Monocyte count	100081	Blood count - Blood assays - Biological samples	Continuous, 10^9 cells/Litre	30130-0.0|30130-1.0|30130-2.0	10^9 cells/Litre	Continuous	30130-0.0
30190	Monocyte percentage	100081	Blood count - Blood assays - Biological samples	Continuous, percent	30190-0.0|30190-1.0|30190-2.0	percent	Continuous	30190-0.0
30140	Neutrophill count	100081	Blood count - Blood assays - Biological samples	Continuous, 10^9 cells/Litre	30140-0.0|30140-1.0|30140-2.0	10^9 cells/Litre	Continuous	30140-0.0
30200	Neutrophill percentage	100081	Blood count - Blood assays - Biological samples	Continuous, percent	30200-0.0|30200-1.0|30200-2.0	percent	Continuous	30200-0.0
30170	Nucleated red blood cell count	100081	Blood count - Blood assays - Biological samples	Continuous, 10^9 cells/Litre	30170-0.0|30170-1.0|30170-2.0	10^9 cells/Litre	Continuous	30170-0.0
30230	Nucleated red blood cell percentage	100081	Blood count - Blood assays - Biological samples	Continuous, percent	30230-0.0|30230-1.0|30230-2.0	percent	Continuous	30230-0.0
30080	Platelet count	100081	Blood count - Blood assays - Biological samples	Continuous, 10^9 cells/Litre	30080-0.0|30080-1.0|30080-2.0	10^9 cells/Litre	Continuous	30080-0.0
30090	Platelet crit	100081	Blood count - Blood assays - Biological samples	Continuous, percent	30090-0.0|30090-1.0|30090-2.0	percent	Continuous	30090-0.0
30110	Platelet distribution width	100081	Blood count - Blood assays - Biological samples	Continuous, percent	30110-0.0|30110-1.0|30110-2.0	percent	Continuous	30110-0.0
30010	Red blood cell (erythrocyte) count	100081	Blood count - Blood assays - Biological samples	Continuous, 10^12 cells/Litre	30010-0.0|30010-1.0|30010-2.0	10^12 cells/Litre	Continuous	30010-0.0
30070	Red blood cell (erythrocyte) distribution width	100081	Blood count - Blood assays - Biological samples	Continuous, percent	30070-0.0|30070-1.0|30070-2.0	percent	Continuous	30070-0.0
30250	Reticulocyte count	100081	Blood count - Blood assays - Biological samples	Continuous, 10^12 cells/Litre	30250-0.0|30250-1.0|30250-2.0	10^12 cells/Litre	Continuous	30250-0.0
30240	Reticulocyte percentage	100081	Blood count - Blood assays - Biological samples	Continuous, percent	30240-0.0|30240-1.0|30240-2.0	percent	Continuous	30240-0.0
30000	White blood cell (leukocyte) count	100081	Blood count - Blood assays - Biological samples	Continuous, 10^9 cells/Litre	30000-0.0|30000-1.0|30000-2.0	10^9 cells/Litre	Continuous	30000-0.0
30510	Creatinine (enzymatic) in urine	100083	Urine assays - Biological samples	Continuous, micromole/L	30510-0.0|30510-1.0	micromole/L	Continuous	30510-0.0
30515	Creatinine (enzymatic) in urine result flag	100083	Urine assays - Biological samples	Categorical (single)	30515-0.0		Categorical (single)	30515-0.0
30500	Microalbumin in urine	100083	Urine assays - Biological samples	Continuous, mg/L	30500-0.0|30500-1.0	mg/L	Continuous	30500-0.0
30505	Microalbumin in urine result flag	100083	Urine assays - Biological samples	Categorical (single)	30505-0.0|30505-1.0		Categorical (single)	30505-0.0
30520	Potassium in urine	100083	Urine assays - Biological samples	Continuous, millimole/L	30520-0.0|30520-1.0	millimole/L	Continuous	30520-0.0
30525	Potassium in urine result flag	100083	Urine assays - Biological samples	Categorical (single)	30525-0.0|30525-1.0		Categorical (single)	30525-0.0
30530	Sodium in urine	100083	Urine assays - Biological samples	Continuous, millimole/L	30530-0.0|30530-1.0	millimole/L	Continuous	30530-0.0
30535	Sodium in urine result flag	100083	Urine assays - Biological samples	Categorical (single)	30535-0.0|30535-1.0		Categorical (single)	30535-0.0
24014	Close to major road	114	Residential air pollution - Local environment - Additional exposures	Categorical (single)	24014-0.0		Categorical (single)	24014-0.0
24012	Inverse distance to the nearest major road	114	Residential air pollution - Local environment - Additional exposures	Continuous, 1/metres	24012-0.0	1/metres	Continuous	24012-0.0
24010	Inverse distance to the nearest road	114	Residential air pollution - Local environment - Additional exposures	Continuous, 1/metres	24010-0.0	1/metres	Continuous	24010-0.0
24016	Nitrogen dioxide air pollution; 2005	114	Residential air pollution - Local environment - Additional exposures	Continuous, micro-g/m3	24016-0.0	micro-g/m3	Continuous	24016-0.0
24017	Nitrogen dioxide air pollution; 2006	114	Residential air pollution - Local environment - Additional exposures	Continuous, micro-g/m3	24017-0.0	micro-g/m3	Continuous	24017-0.0
24018	Nitrogen dioxide air pollution; 2007	114	Residential air pollution - Local environment - Additional exposures	Continuous, micro-g/m3	24018-0.0	micro-g/m3	Continuous	24018-0.0
24003	Nitrogen dioxide air pollution; 2010	114	Residential air pollution - Local environment - Additional exposures	Continuous, micro-g/m3	24003-0.0	micro-g/m3	Continuous	24003-0.0
24004	Nitrogen oxides air pollution; 2010	114	Residential air pollution - Local environment - Additional exposures	Continuous, micro-g/m3	24004-0.0	micro-g/m3	Continuous	24004-0.0
24019	Particulate matter air pollution (pm10); 2007	114	Residential air pollution - Local environment - Additional exposures	Continuous, micro-g/m3	24019-0.0	micro-g/m3	Continuous	24019-0.0
24005	Particulate matter air pollution (pm10); 2010	114	Residential air pollution - Local environment - Additional exposures	Continuous, micro-g/m3	24005-0.0	micro-g/m3	Continuous	24005-0.0
24007	Particulate matter air pollution (pm2.5) absorbance; 2010	114	Residential air pollution - Local environment - Additional exposures	Continuous, per-metre	24007-0.0	per-metre	Continuous	24007-0.0
24006	Particulate matter air pollution (pm2.5); 2010	114	Residential air pollution - Local environment - Additional exposures	Continuous, micro-g/m3	24006-0.0	micro-g/m3	Continuous	24006-0.0
24008	Particulate matter air pollution 2.5-10um; 2010	114	Residential air pollution - Local environment - Additional exposures	Continuous, micro-g/m3	24008-0.0	micro-g/m3	Continuous	24008-0.0
24015	Sum of road length of major roads within 100m	114	Residential air pollution - Local environment - Additional exposures	Continuous, metres	24015-0.0	metres	Continuous	24015-0.0
24013	Total traffic load on major roads	114	Residential air pollution - Local environment - Additional exposures	Integer, vehicles/day	24013-0.0	vehicles/day	Integer	24013-0.0
24011	Traffic intensity on the nearest major road	114	Residential air pollution - Local environment - Additional exposures	Integer, vehicles/day	24011-0.0	vehicles/day	Integer	24011-0.0
24009	Traffic intensity on the nearest road	114	Residential air pollution - Local environment - Additional exposures	Integer, vehicles/day	24009-0.0	vehicles/day	Integer	24009-0.0
26433	Access to services score (Scotland)	76	Indices of Multiple Deprivation - Baseline characteristics - Population characteristics	Continuous	26433-0.0		Continuous	26433-0.0
26422	Access to services score (Wales)	76	Indices of Multiple Deprivation - Baseline characteristics - Population characteristics	Continuous	26422-0.0		Continuous	26422-0.0
26425	Community safety score (Wales)	76	Indices of Multiple Deprivation - Baseline characteristics - Population characteristics	Continuous	26425-0.0		Continuous	26425-0.0
26416	Crime score (England)	76	Indices of Multiple Deprivation - Baseline characteristics - Population characteristics	Continuous	26416-0.0		Continuous	26416-0.0
26434	Crime score (Scotland)	76	Indices of Multiple Deprivation - Baseline characteristics - Population characteristics	Continuous	26434-0.0		Continuous	26434-0.0
26414	Education score (England)	76	Indices of Multiple Deprivation - Baseline characteristics - Population characteristics	Continuous	26414-0.0		Continuous	26414-0.0
26431	Education score (Scotland)	76	Indices of Multiple Deprivation - Baseline characteristics - Population characteristics	Continuous	26431-0.0		Continuous	26431-0.0
26421	Education score (Wales)	76	Indices of Multiple Deprivation - Baseline characteristics - Population characteristics	Continuous	26421-0.0		Continuous	26421-0.0
26412	Employment score (England)	76	Indices of Multiple Deprivation - Baseline characteristics - Population characteristics	Continuous	26412-0.0		Continuous	26412-0.0
26429	Employment score (Scotland)	76	Indices of Multiple Deprivation - Baseline characteristics - Population characteristics	Continuous	26429-0.0		Continuous	26429-0.0
26419	Employment score (Wales)	76	Indices of Multiple Deprivation - Baseline characteristics - Population characteristics	Continuous	26419-0.0		Continuous	26419-0.0
26413	Health score (England)	76	Indices of Multiple Deprivation - Baseline characteristics - Population characteristics	Continuous	26413-0.0		Continuous	26413-0.0
26430	Health score (Scotland)	76	Indices of Multiple Deprivation - Baseline characteristics - Population characteristics	Continuous	26430-0.0		Continuous	26430-0.0
26420	Health score (Wales)	76	Indices of Multiple Deprivation - Baseline characteristics - Population characteristics	Continuous	26420-0.0		Continuous	26420-0.0
26415	Housing score (England)	76	Indices of Multiple Deprivation - Baseline characteristics - Population characteristics	Continuous	26415-0.0		Continuous	26415-0.0
26432	Housing score (Scotland)	76	Indices of Multiple Deprivation - Baseline characteristics - Population characteristics	Continuous	26432-0.0		Continuous	26432-0.0
26423	Housing score (Wales)	76	Indices of Multiple Deprivation - Baseline characteristics - Population characteristics	Continuous	26423-0.0		Continuous	26423-0.0
26411	Income score (England)	76	Indices of Multiple Deprivation - Baseline characteristics - Population characteristics	Continuous	26411-0.0		Continuous	26411-0.0
26428	Income score (Scotland)	76	Indices of Multiple Deprivation - Baseline characteristics - Population characteristics	Continuous	26428-0.0		Continuous	26428-0.0
26418	Income score (Wales)	76	Indices of Multiple Deprivation - Baseline characteristics - Population characteristics	Continuous	26418-0.0		Continuous	26418-0.0
26410	Index of Multiple Deprivation (England)	76	Indices of Multiple Deprivation - Baseline characteristics - Population characteristics	Continuous	26410-0.0		Continuous	26410-0.0
26427	Index of Multiple Deprivation (Scotland)	76	Indices of Multiple Deprivation - Baseline characteristics - Population characteristics	Continuous	26427-0.0		Continuous	26427-0.0
26426	Index of Multiple Deprivation (Wales)	76	Indices of Multiple Deprivation - Baseline characteristics - Population characteristics	Continuous	26426-0.0		Continuous	26426-0.0
26417	Living environment score (England)	76	Indices of Multiple Deprivation - Baseline characteristics - Population characteristics	Continuous	26417-0.0		Continuous	26417-0.0
26424	Physical environment score (Wales)	76	Indices of Multiple Deprivation - Baseline characteristics - Population characteristics	Continuous	26424-0.0		Continuous	26424-0.0
670	Type of accommodation lived in	100066	Household - Sociodemographics - Touchscreen - Assessment Centre	Categorical (single)	670-0.0|670-1.0|670-2.0|670-3.0		Categorical (single)	670-0.0
680	Own or rent accommodation lived in	100066	Household - Sociodemographics - Touchscreen - Assessment Centre	Categorical (single)	680-0.0|680-1.0|680-2.0|680-3.0		Categorical (single)	680-0.0
6139	Gas or solid-fuel cooking/heating	100066	Household - Sociodemographics - Touchscreen - Assessment Centre	Categorical (multiple)	6139-0.0|6139-0.1|6139-0.2|6139-1.0|6139-1.1|6139-1.2|6139-2.0|6139-2.1|6139-2.2|6139-3.0|6139-3.1|6139-3.2		Categorical (multiple)	6139-0.0|6139-0.1|6139-0.2
10860	Gas or solid-fuel cooking/heating (pilot)	100066	Household - Sociodemographics - Touchscreen - Assessment Centre	Categorical (multiple)	10860-0.0|10860-0.1|10860-0.2		Categorical (multiple)	10860-0.0|10860-0.1|10860-0.2
6140	Heating type(s) in home	100066	Household - Sociodemographics - Touchscreen - Assessment Centre	Categorical (multiple)	6140-0.0|6140-0.1|6140-0.2|6140-1.0|6140-1.1|6140-1.2|6140-2.0|6140-2.1|6140-2.2|6140-3.0|6140-3.1|6140-3.2		Categorical (multiple)	6140-0.0|6140-0.1|6140-0.2
699	Length of time at current address	100066	Household - Sociodemographics - Touchscreen - Assessment Centre	Integer, years	699-0.0|699-1.0|699-2.0|699-3.0	years	Integer	699-0.0
709	Number in household	100066	Household - Sociodemographics - Touchscreen - Assessment Centre	Integer, people	709-0.0|709-1.0|709-2.0|709-3.0	people	Integer	709-0.0
6141	How are people in household related to participant	100066	Household - Sociodemographics - Touchscreen - Assessment Centre	Categorical (multiple)	6141-0.0|6141-0.1|6141-0.2|6141-0.3|6141-0.4|6141-1.0|6141-1.1|6141-1.2|6141-1.3|6141-1.4|6141-2.0|6141-2.1|6141-2.2|6141-2.3|6141-2.4|6141-3.0|6141-3.1|6141-3.2|6141-3.3|6141-3.4		Categorical (multiple)	6141-0.0|6141-0.1|6141-0.2|6141-0.3|6141-0.4
728	Number of vehicles in household	100066	Household - Sociodemographics - Touchscreen - Assessment Centre	Categorical (single)	728-0.0|728-1.0|728-2.0|728-3.0		Categorical (single)	728-0.0
738	Average total household income before tax	100066	Household - Sociodemographics - Touchscreen - Assessment Centre	Categorical (single)	738-0.0|738-1.0|738-2.0|738-3.0		Categorical (single)	738-0.0
10877	Average total household income before tax (pilot)	100066	Household - Sociodemographics - Touchscreen - Assessment Centre	Categorical (single)	10877-0.0		Categorical (single)	10877-0.0
20119	Current employment status - corrected	100064	Employment - Sociodemographics - Touchscreen - Assessment Centre	Categorical (single)	20119-0.0		Categorical (single)	20119-0.0
796	Distance between home and job workplace	100064	Employment - Sociodemographics - Touchscreen - Assessment Centre	Integer, miles	796-0.0|796-1.0|796-2.0|796-3.0	miles	Integer	796-0.0
6142	Current employment status	100064	Employment - Sociodemographics - Touchscreen - Assessment Centre	Categorical (multiple)	6142-0.0|6142-0.1|6142-0.2|6142-0.3|6142-0.4|6142-0.5|6142-0.6|6142-1.0|6142-1.1|6142-1.2|6142-1.3|6142-1.4|6142-1.5|6142-1.6|6142-2.0|6142-2.1|6142-2.2|6142-2.3|6142-2.4|6142-2.5|6142-2.6|6142-3.0|6142-3.1|6142-3.2|6142-3.3|6142-3.4|6142-3.5|6142-3.6		Categorical (multiple)	6142-0.0|6142-0.1|6142-0.2|6142-0.3|6142-0.4|6142-0.5|6142-0.6
757	Time employed in main current job	100064	Employment - Sociodemographics - Touchscreen - Assessment Centre	Integer, years	757-0.0|757-1.0|757-2.0|757-3.0	years	Integer	757-0.0
767	Length of working week for main job	100064	Employment - Sociodemographics - Touchscreen - Assessment Centre	Integer, hours	767-0.0|767-1.0|767-2.0|767-3.0	hours	Integer	767-0.0
777	Frequency of travelling from home to job workplace	100064	Employment - Sociodemographics - Touchscreen - Assessment Centre	Integer, times	777-0.0|777-1.0|777-2.0|777-3.0	times	Integer	777-0.0
6143	Transport type for commuting to job workplace	100064	Employment - Sociodemographics - Touchscreen - Assessment Centre	Categorical (multiple)	6143-0.0|6143-0.1|6143-0.2|6143-0.3|6143-1.0|6143-1.1|6143-1.2|6143-1.3|6143-2.0|6143-2.1|6143-2.2|6143-2.3|6143-3.0|6143-3.1|6143-3.2|6143-3.3		Categorical (multiple)	6143-0.0|6143-0.1|6143-0.2|6143-0.3
806	Job involves mainly walking or standing	100064	Employment - Sociodemographics - Touchscreen - Assessment Centre	Categorical (single)	806-0.0|806-1.0|806-2.0|806-3.0		Categorical (single)	806-0.0
816	Job involves heavy manual or physical work	100064	Employment - Sociodemographics - Touchscreen - Assessment Centre	Categorical (single)	816-0.0|816-1.0|816-2.0|816-3.0		Categorical (single)	816-0.0
826	Job involves shift work	100064	Employment - Sociodemographics - Touchscreen - Assessment Centre	Categorical (single)	826-0.0|826-1.0|826-2.0|826-3.0		Categorical (single)	826-0.0
3426	Job involves night shift work	100064	Employment - Sociodemographics - Touchscreen - Assessment Centre	Categorical (single)	3426-0.0|3426-1.0|3426-2.0|3426-3.0		Categorical (single)	3426-0.0
6138	Qualifications	100063	Education - Sociodemographics - Touchscreen - Assessment Centre	Categorical (multiple)	6138-0.0|6138-0.1|6138-0.2|6138-0.3|6138-0.4|6138-0.5|6138-1.0|6138-1.1|6138-1.2|6138-1.3|6138-1.4|6138-1.5|6138-2.0|6138-2.1|6138-2.2|6138-2.3|6138-2.4|6138-2.5|6138-3.0|6138-3.1|6138-3.2|6138-3.3|6138-3.4|6138-3.5		Categorical (multiple)	6138-0.0|6138-0.1|6138-0.2|6138-0.3|6138-0.4|6138-0.5
10722	Qualifications (pilot)	100063	Education - Sociodemographics - Touchscreen - Assessment Centre	Categorical (multiple)	10722-0.0|10722-0.1|10722-0.2|10722-0.3|10722-0.4		Categorical (multiple)	10722-0.0|10722-0.1|10722-0.2|10722-0.3|10722-0.4
845	Age completed full time education	100063	Education - Sociodemographics - Touchscreen - Assessment Centre	Integer, years	845-0.0|845-1.0|845-2.0	years	Integer	845-0.0
3659	Year immigrated to UK (United Kingdom)	100065	Ethnicity - Sociodemographics - Touchscreen - Assessment Centre	Integer	3659-0.0|3659-1.0|3659-2.0		Integer	3659-0.0
21000	Ethnic background	100065	Ethnicity - Sociodemographics - Touchscreen - Assessment Centre	Categorical (single)	21000-0.0|21000-1.0|21000-2.0		Categorical (single)	21000-0.0
6146	Attendance/disability/mobility allowance	100067	Other sociodemographic factors - Sociodemographics - Touchscreen - Assessment Centre	Categorical (multiple)	6146-0.0|6146-0.1|6146-0.2|6146-1.0|6146-1.1|6146-1.2|6146-2.0|6146-2.1|6146-2.2|6146-3.0|6146-3.1|6146-3.2		Categorical (multiple)	6146-0.0|6146-0.1|6146-0.2
4674	Private healthcare	100067	Other sociodemographic factors - Sociodemographics - Touchscreen - Assessment Centre	Categorical (single)	4674-0.0|4674-1.0|4674-2.0|4674-3.0		Categorical (single)	4674-0.0
20112	Illnesses of adopted father	100034	Family history - Touchscreen - Assessment Centre	Categorical (multiple)	20112-0.0|20112-0.1|20112-0.2|20112-0.3|20112-0.4|20112-0.5|20112-0.6|20112-1.0|20112-1.1|20112-1.2|20112-1.3|20112-1.4|20112-1.5|20112-1.6|20112-2.0|20112-2.1|20112-2.2|20112-2.3|20112-2.4|20112-2.5|20112-2.6|20112-3.0|20112-3.1|20112-3.2|20112-3.3|20112-3.4|20112-3.5|20112-3.6		Categorical (multiple)	20112-0.0|20112-0.1|20112-0.2|20112-0.3|20112-0.4|20112-0.5|20112-0.6
20113	Illnesses of adopted mother	100034	Family history - Touchscreen - Assessment Centre	Categorical (multiple)	20113-0.0|20113-0.1|20113-0.2|20113-0.3|20113-0.4|20113-0.5|20113-1.0|20113-1.1|20113-1.2|20113-1.3|20113-1.4|20113-1.5|20113-2.0|20113-2.1|20113-2.2|20113-2.3|20113-2.4|20113-2.5|20113-3.0|20113-3.1|20113-3.2|20113-3.3|20113-3.4|20113-3.5		Categorical (multiple)	20113-0.0|20113-0.1|20113-0.2|20113-0.3|20113-0.4|20113-0.5
20114	Illnesses of adopted siblings	100034	Family history - Touchscreen - Assessment Centre	Categorical (multiple)	20114-0.0|20114-0.1|20114-0.2|20114-0.3|20114-0.4|20114-0.5|20114-0.6|20114-1.0|20114-1.1|20114-1.2|20114-1.3|20114-1.4|20114-1.5|20114-1.6|20114-2.0|20114-2.1|20114-2.2|20114-2.3|20114-2.4|20114-2.5|20114-2.6|20114-3.0|20114-3.1|20114-3.2|20114-3.3|20114-3.4|20114-3.5|20114-3.6		Categorical (multiple)	20114-0.0|20114-0.1|20114-0.2|20114-0.3|20114-0.4|20114-0.5|20114-0.6
20107	Illnesses of father	100034	Family history - Touchscreen - Assessment Centre	Categorical (multiple)	20107-0.0|20107-0.1|20107-0.2|20107-0.3|20107-0.4|20107-0.5|20107-0.6|20107-0.7|20107-0.8|20107-0.9|20107-1.0|20107-1.1|20107-1.2|20107-1.3|20107-1.4|20107-1.5|20107-1.6|20107-1.7|20107-1.8|20107-1.9|20107-2.0|20107-2.1|20107-2.2|20107-2.3|20107-2.4|20107-2.5|20107-2.6|20107-2.7|20107-2.8|20107-2.9|20107-3.0|20107-3.1|20107-3.2|20107-3.3|20107-3.4|20107-3.5|20107-3.6|20107-3.7|20107-3.8|20107-3.9		Categorical (multiple)	20107-0.0|20107-0.1|20107-0.2|20107-0.3|20107-0.4|20107-0.5|20107-0.6|20107-0.7|20107-0.8|20107-0.9
20110	Illnesses of mother	100034	Family history - Touchscreen - Assessment Centre	Categorical (multiple)	20110-0.0|20110-0.1|20110-0.2|20110-0.3|20110-0.4|20110-0.5|20110-0.6|20110-0.7|20110-0.8|20110-0.9|20110-0.10|20110-1.0|20110-1.1|20110-1.2|20110-1.3|20110-1.4|20110-1.5|20110-1.6|20110-1.7|20110-1.8|20110-1.9|20110-1.10|20110-2.0|20110-2.1|20110-2.2|20110-2.3|20110-2.4|20110-2.5|20110-2.6|20110-2.7|20110-2.8|20110-2.9|20110-2.10|20110-3.0|20110-3.1|20110-3.2|20110-3.3|20110-3.4|20110-3.5|20110-…		Categorical (multiple)	20110-0.0|20110-0.1|20110-0.2|20110-0.3|20110-0.4|20110-0.5|20110-0.6|20110-0.7|20110-0.8|20110-0.9|20110-0.10
20111	Illnesses of siblings	100034	Family history - Touchscreen - Assessment Centre	Categorical (multiple)	20111-0.0|20111-0.1|20111-0.2|20111-0.3|20111-0.4|20111-0.5|20111-0.6|20111-0.7|20111-0.8|20111-0.9|20111-0.10|20111-0.11|20111-1.0|20111-1.1|20111-1.2|20111-1.3|20111-1.4|20111-1.5|20111-1.6|20111-1.7|20111-1.8|20111-1.9|20111-1.10|20111-1.11|20111-2.0|20111-2.1|20111-2.2|20111-2.3|20111-2.4|20111-2.5|20111-2.6|20111-2.7|20111-2.8|20111-2.9|20111-2.10|20111-2.11|20111-3.0|20111-3.1|20111-3.2|201…		Categorical (multiple)	20111-0.0|20111-0.1|20111-0.2|20111-0.3|20111-0.4|20111-0.5|20111-0.6|20111-0.7|20111-0.8|20111-0.9|20111-0.10|20111-0.11
1797	Father still alive	100034	Family history - Touchscreen - Assessment Centre	Categorical (single)	1797-0.0|1797-1.0|1797-2.0|1797-3.0		Categorical (single)	1797-0.0
3912	Adopted father still alive	100034	Family history - Touchscreen - Assessment Centre	Categorical (single)	3912-0.0|3912-1.0|3912-2.0|3912-3.0		Categorical (single)	3912-0.0
2946	Father's age	100034	Family history - Touchscreen - Assessment Centre	Integer, years	2946-0.0|2946-1.0|2946-2.0|2946-3.0	years	Integer	2946-0.0
1807	Father's age at death	100034	Family history - Touchscreen - Assessment Centre	Integer, years	1807-0.0|1807-1.0|1807-2.0|1807-3.0	years	Integer	1807-0.0
1835	Mother still alive	100034	Family history - Touchscreen - Assessment Centre	Categorical (single)	1835-0.0|1835-1.0|1835-2.0|1835-3.0		Categorical (single)	1835-0.0
3942	Adopted mother still alive	100034	Family history - Touchscreen - Assessment Centre	Categorical (single)	3942-0.0|3942-1.0|3942-2.0|3942-3.0		Categorical (single)	3942-0.0
1845	Mother's age	100034	Family history - Touchscreen - Assessment Centre	Integer, years	1845-0.0|1845-1.0|1845-2.0|1845-3.0	years	Integer	1845-0.0
3526	Mother's age at death	100034	Family history - Touchscreen - Assessment Centre	Integer, years	3526-0.0|3526-1.0|3526-2.0|3526-3.0	years	Integer	3526-0.0
1873	Number of full brothers	100034	Family history - Touchscreen - Assessment Centre	Integer	1873-0.0|1873-1.0|1873-2.0|1873-3.0		Integer	1873-0.0
3972	Number of adopted brothers	100034	Family history - Touchscreen - Assessment Centre	Integer	3972-0.0|3972-1.0|3972-2.0|3972-3.0		Integer	3972-0.0
1883	Number of full sisters	100034	Family history - Touchscreen - Assessment Centre	Integer	1883-0.0|1883-1.0|1883-2.0|1883-3.0		Integer	1883-0.0
3982	Number of adopted sisters	100034	Family history - Touchscreen - Assessment Centre	Integer	3982-0.0|3982-1.0|3982-2.0|3982-3.0		Integer	3982-0.0
5057	Number of older siblings	100034	Family history - Touchscreen - Assessment Centre	Integer	5057-0.0|5057-1.0|5057-2.0|5057-3.0		Integer	5057-0.0
4501	Non-accidental death in close genetic family	100034	Family history - Touchscreen - Assessment Centre	Categorical (single)	4501-0.0|4501-1.0|4501-2.0|4501-3.0		Categorical (single)	4501-0.0
1160	Sleep duration	100057	Sleep - Lifestyle and environment - Touchscreen - Assessment Centre	Integer, hours/day	1160-0.0|1160-1.0|1160-2.0|1160-3.0	hours/day	Integer	1160-0.0
1170	Getting up in morning	100057	Sleep - Lifestyle and environment - Touchscreen - Assessment Centre	Categorical (single)	1170-0.0|1170-1.0|1170-2.0|1170-3.0		Categorical (single)	1170-0.0
1180	Morning/evening person (chronotype)	100057	Sleep - Lifestyle and environment - Touchscreen - Assessment Centre	Categorical (single)	1180-0.0|1180-1.0|1180-2.0|1180-3.0		Categorical (single)	1180-0.0
1190	Nap during day	100057	Sleep - Lifestyle and environment - Touchscreen - Assessment Centre	Categorical (single)	1190-0.0|1190-1.0|1190-2.0|1190-3.0		Categorical (single)	1190-0.0
1200	Sleeplessness / insomnia	100057	Sleep - Lifestyle and environment - Touchscreen - Assessment Centre	Categorical (single)	1200-0.0|1200-1.0|1200-2.0|1200-3.0		Categorical (single)	1200-0.0
1210	Snoring	100057	Sleep - Lifestyle and environment - Touchscreen - Assessment Centre	Categorical (single)	1210-0.0|1210-1.0|1210-2.0|1210-3.0		Categorical (single)	1210-0.0
1220	Daytime dozing / sleeping (narcolepsy)	100057	Sleep - Lifestyle and environment - Touchscreen - Assessment Centre	Categorical (single)	1220-0.0|1220-1.0|1220-2.0|1220-3.0		Categorical (single)	1220-0.0
20160	Ever smoked	100058	Smoking - Lifestyle and environment - Touchscreen - Assessment Centre	Categorical (single)	20160-0.0|20160-1.0|20160-2.0|20160-3.0		Categorical (single)	20160-0.0
20162	Pack years adult smoking as proportion of life span exposed to smoking	100058	Smoking - Lifestyle and environment - Touchscreen - Assessment Centre	Continuous, Units	20162-0.0|20162-1.0|20162-2.0|20162-3.0	Units	Continuous	20162-0.0
20161	Pack years of smoking	100058	Smoking - Lifestyle and environment - Touchscreen - Assessment Centre	Continuous, years	20161-0.0|20161-1.0|20161-2.0|20161-3.0	years	Continuous	20161-0.0
10895	Light smokers, at least 100 smokes in lifetime (pilot)	100058	Smoking - Lifestyle and environment - Touchscreen - Assessment Centre	Categorical (single)	10895-0.0		Categorical (single)	10895-0.0
20116	Smoking status	100058	Smoking - Lifestyle and environment - Touchscreen - Assessment Centre	Categorical (single)	20116-0.0|20116-1.0|20116-2.0|20116-3.0		Categorical (single)	20116-0.0
1239	Current tobacco smoking	100058	Smoking - Lifestyle and environment - Touchscreen - Assessment Centre	Categorical (single)	1239-0.0|1239-1.0|1239-2.0|1239-3.0		Categorical (single)	1239-0.0
1249	Past tobacco smoking	100058	Smoking - Lifestyle and environment - Touchscreen - Assessment Centre	Categorical (single)	1249-0.0|1249-1.0|1249-2.0|1249-3.0		Categorical (single)	1249-0.0
2644	Light smokers, at least 100 smokes in lifetime	100058	Smoking - Lifestyle and environment - Touchscreen - Assessment Centre	Categorical (single)	2644-0.0|2644-1.0|2644-2.0|2644-3.0		Categorical (single)	2644-0.0
3436	Age started smoking in current smokers	100058	Smoking - Lifestyle and environment - Touchscreen - Assessment Centre	Integer, years	3436-0.0|3436-1.0|3436-2.0|3436-3.0	years	Integer	3436-0.0
3446	Type of tobacco currently smoked	100058	Smoking - Lifestyle and environment - Touchscreen - Assessment Centre	Categorical (single)	3446-0.0|3446-1.0|3446-2.0|3446-3.0		Categorical (single)	3446-0.0
5959	Previously smoked cigarettes on most/all days	100058	Smoking - Lifestyle and environment - Touchscreen - Assessment Centre	Categorical (single)	5959-0.0|5959-1.0|5959-2.0|5959-3.0		Categorical (single)	5959-0.0
3456	Number of cigarettes currently smoked daily (current cigarette smokers)	100058	Smoking - Lifestyle and environment - Touchscreen - Assessment Centre	Integer, cigarettes/day	3456-0.0|3456-1.0|3456-2.0|3456-3.0	cigarettes/day	Integer	3456-0.0
6194	Age stopped smoking cigarettes (current cigar/pipe or previous cigarette smoker)	100058	Smoking - Lifestyle and environment - Touchscreen - Assessment Centre	Integer, years	6194-0.0|6194-1.0|6194-2.0|6194-3.0	years	Integer	6194-0.0
6183	Number of cigarettes previously smoked daily (current cigar/pipe smokers)	100058	Smoking - Lifestyle and environment - Touchscreen - Assessment Centre	Integer	6183-0.0|6183-1.0|6183-2.0|6183-3.0		Integer	6183-0.0
3466	Time from waking to first cigarette	100058	Smoking - Lifestyle and environment - Touchscreen - Assessment Centre	Categorical (single)	3466-0.0|3466-1.0|3466-2.0|3466-3.0		Categorical (single)	3466-0.0
3476	Difficulty not smoking for 1 day	100058	Smoking - Lifestyle and environment - Touchscreen - Assessment Centre	Categorical (single)	3476-0.0|3476-1.0|3476-2.0|3476-3.0		Categorical (single)	3476-0.0
3486	Ever tried to stop smoking	100058	Smoking - Lifestyle and environment - Touchscreen - Assessment Centre	Categorical (single)	3486-0.0|3486-1.0|3486-2.0|3486-3.0		Categorical (single)	3486-0.0
3496	Wants to stop smoking	100058	Smoking - Lifestyle and environment - Touchscreen - Assessment Centre	Categorical (single)	3496-0.0|3496-1.0|3496-2.0|3496-3.0		Categorical (single)	3496-0.0
3506	Smoking compared to 10 years previous	100058	Smoking - Lifestyle and environment - Touchscreen - Assessment Centre	Categorical (single)	3506-0.0|3506-1.0|3506-2.0|3506-3.0		Categorical (single)	3506-0.0
6158	Why reduced smoking	100058	Smoking - Lifestyle and environment - Touchscreen - Assessment Centre	Categorical (multiple)	6158-0.0|6158-0.1|6158-0.2|6158-0.3|6158-1.0|6158-1.1|6158-1.2|6158-1.3|6158-2.0|6158-2.1|6158-2.2|6158-2.3|6158-3.0|6158-3.1|6158-3.2|6158-3.3		Categorical (multiple)	6158-0.0|6158-0.1|6158-0.2|6158-0.3
2867	Age started smoking in former smokers	100058	Smoking - Lifestyle and environment - Touchscreen - Assessment Centre	Integer, years	2867-0.0|2867-1.0|2867-2.0|2867-3.0	years	Integer	2867-0.0
2877	Type of tobacco previously smoked	100058	Smoking - Lifestyle and environment - Touchscreen - Assessment Centre	Categorical (single)	2877-0.0|2877-1.0|2877-2.0|2877-3.0		Categorical (single)	2877-0.0
2887	Number of cigarettes previously smoked daily	100058	Smoking - Lifestyle and environment - Touchscreen - Assessment Centre	Integer, cigarettes/day	2887-0.0|2887-1.0|2887-2.0|2887-3.0	cigarettes/day	Integer	2887-0.0
2897	Age stopped smoking	100058	Smoking - Lifestyle and environment - Touchscreen - Assessment Centre	Integer, years	2897-0.0|2897-1.0|2897-2.0|2897-3.0	years	Integer	2897-0.0
2907	Ever stopped smoking for 6+ months	100058	Smoking - Lifestyle and environment - Touchscreen - Assessment Centre	Categorical (single)	2907-0.0|2907-1.0|2907-2.0|2907-3.0		Categorical (single)	2907-0.0
10827	Ever stopped smoking for 6+ months (pilot)	100058	Smoking - Lifestyle and environment - Touchscreen - Assessment Centre	Categorical (single)	10827-0.0		Categorical (single)	10827-0.0
6157	Why stopped smoking	100058	Smoking - Lifestyle and environment - Touchscreen - Assessment Centre	Categorical (multiple)	6157-0.0|6157-0.1|6157-0.2|6157-0.3|6157-1.0|6157-1.1|6157-1.2|6157-1.3|6157-2.0|6157-2.1|6157-2.2|6157-2.3|6157-3.0|6157-3.1|6157-3.2|6157-3.3		Categorical (multiple)	6157-0.0|6157-0.1|6157-0.2|6157-0.3
10115	Why stopped smoking (pilot)	100058	Smoking - Lifestyle and environment - Touchscreen - Assessment Centre	Categorical (single)	10115-0.0		Categorical (single)	10115-0.0
2926	Number of unsuccessful stop-smoking attempts	100058	Smoking - Lifestyle and environment - Touchscreen - Assessment Centre	Integer	2926-0.0|2926-1.0|2926-2.0|2926-3.0		Integer	2926-0.0
2936	Likelihood of resuming smoking	100058	Smoking - Lifestyle and environment - Touchscreen - Assessment Centre	Categorical (single)	2936-0.0|2936-1.0|2936-2.0|2936-3.0		Categorical (single)	2936-0.0
1259	Smoking/smokers in household	100058	Smoking - Lifestyle and environment - Touchscreen - Assessment Centre	Categorical (single)	1259-0.0|1259-1.0|1259-2.0|1259-3.0		Categorical (single)	1259-0.0
1269	Exposure to tobacco smoke at home	100058	Smoking - Lifestyle and environment - Touchscreen - Assessment Centre	Integer, hours/week	1269-0.0|1269-1.0|1269-2.0|1269-3.0	hours/week	Integer	1269-0.0
1279	Exposure to tobacco smoke outside home	100058	Smoking - Lifestyle and environment - Touchscreen - Assessment Centre	Integer, hours/week	1279-0.0|1279-1.0|1279-2.0|1279-3.0	hours/week	Integer	1279-0.0
1289	Cooked vegetable intake	100052	Diet - Lifestyle and environment - Touchscreen - Assessment Centre	Integer, tablespoons/day	1289-0.0|1289-1.0|1289-2.0|1289-3.0	tablespoons/day	Integer	1289-0.0
1299	Salad / raw vegetable intake	100052	Diet - Lifestyle and environment - Touchscreen - Assessment Centre	Integer, tablespoons/day	1299-0.0|1299-1.0|1299-2.0|1299-3.0	tablespoons/day	Integer	1299-0.0
1309	Fresh fruit intake	100052	Diet - Lifestyle and environment - Touchscreen - Assessment Centre	Integer, pieces/day	1309-0.0|1309-1.0|1309-2.0|1309-3.0	pieces/day	Integer	1309-0.0
1319	Dried fruit intake	100052	Diet - Lifestyle and environment - Touchscreen - Assessment Centre	Integer, pieces/day	1319-0.0|1319-1.0|1319-2.0|1319-3.0	pieces/day	Integer	1319-0.0
1329	Oily fish intake	100052	Diet - Lifestyle and environment - Touchscreen - Assessment Centre	Categorical (single)	1329-0.0|1329-1.0|1329-2.0|1329-3.0		Categorical (single)	1329-0.0
1339	Non-oily fish intake	100052	Diet - Lifestyle and environment - Touchscreen - Assessment Centre	Categorical (single)	1339-0.0|1339-1.0|1339-2.0|1339-3.0		Categorical (single)	1339-0.0
1349	Processed meat intake	100052	Diet - Lifestyle and environment - Touchscreen - Assessment Centre	Categorical (single)	1349-0.0|1349-1.0|1349-2.0|1349-3.0		Categorical (single)	1349-0.0
1359	Poultry intake	100052	Diet - Lifestyle and environment - Touchscreen - Assessment Centre	Categorical (single)	1359-0.0|1359-1.0|1359-2.0|1359-3.0		Categorical (single)	1359-0.0
1369	Beef intake	100052	Diet - Lifestyle and environment - Touchscreen - Assessment Centre	Categorical (single)	1369-0.0|1369-1.0|1369-2.0|1369-3.0		Categorical (single)	1369-0.0
1379	Lamb/mutton intake	100052	Diet - Lifestyle and environment - Touchscreen - Assessment Centre	Categorical (single)	1379-0.0|1379-1.0|1379-2.0|1379-3.0		Categorical (single)	1379-0.0
1389	Pork intake	100052	Diet - Lifestyle and environment - Touchscreen - Assessment Centre	Categorical (single)	1389-0.0|1389-1.0|1389-2.0|1389-3.0		Categorical (single)	1389-0.0
3680	Age when last ate meat	100052	Diet - Lifestyle and environment - Touchscreen - Assessment Centre	Integer, years	3680-0.0|3680-1.0|3680-2.0|3680-3.0	years	Integer	3680-0.0
6144	Never eat eggs, dairy, wheat, sugar	100052	Diet - Lifestyle and environment - Touchscreen - Assessment Centre	Categorical (multiple)	6144-0.0|6144-0.1|6144-0.2|6144-0.3|6144-1.0|6144-1.1|6144-1.2|6144-1.3|6144-2.0|6144-2.1|6144-2.2|6144-2.3|6144-3.0|6144-3.1|6144-3.2|6144-3.3		Categorical (multiple)	6144-0.0|6144-0.1|6144-0.2|6144-0.3
10855	Never eat eggs, dairy, wheat, sugar (pilot)	100052	Diet - Lifestyle and environment - Touchscreen - Assessment Centre	Categorical (multiple)	10855-0.0|10855-0.1|10855-0.2|10855-0.3		Categorical (multiple)	10855-0.0|10855-0.1|10855-0.2|10855-0.3
1408	Cheese intake	100052	Diet - Lifestyle and environment - Touchscreen - Assessment Centre	Categorical (single)	1408-0.0|1408-1.0|1408-2.0|1408-3.0		Categorical (single)	1408-0.0
1418	Milk type used	100052	Diet - Lifestyle and environment - Touchscreen - Assessment Centre	Categorical (single)	1418-0.0|1418-1.0|1418-2.0|1418-3.0		Categorical (single)	1418-0.0
1428	Spread type	100052	Diet - Lifestyle and environment - Touchscreen - Assessment Centre	Categorical (single)	1428-0.0|1428-1.0|1428-2.0|1428-3.0		Categorical (single)	1428-0.0
2654	Non-butter spread type details	100052	Diet - Lifestyle and environment - Touchscreen - Assessment Centre	Categorical (single)	2654-0.0|2654-1.0|2654-2.0|2654-3.0		Categorical (single)	2654-0.0
10767	Spread type (pilot)	100052	Diet - Lifestyle and environment - Touchscreen - Assessment Centre	Categorical (single)	10767-0.0		Categorical (single)	10767-0.0
1438	Bread intake	100052	Diet - Lifestyle and environment - Touchscreen - Assessment Centre	Integer, slices/week	1438-0.0|1438-1.0|1438-2.0|1438-3.0	slices/week	Integer	1438-0.0
1448	Bread type	100052	Diet - Lifestyle and environment - Touchscreen - Assessment Centre	Categorical (single)	1448-0.0|1448-1.0|1448-2.0|1448-3.0		Categorical (single)	1448-0.0
10776	Bread type/intake (pilot)	100052	Diet - Lifestyle and environment - Touchscreen - Assessment Centre	Categorical (single)	10776-0.0		Categorical (single)	10776-0.0
1458	Cereal intake	100052	Diet - Lifestyle and environment - Touchscreen - Assessment Centre	Integer, bowls/week	1458-0.0|1458-1.0|1458-2.0|1458-3.0	bowls/week	Integer	1458-0.0
1468	Cereal type	100052	Diet - Lifestyle and environment - Touchscreen - Assessment Centre	Categorical (single)	1468-0.0|1468-1.0|1468-2.0|1468-3.0		Categorical (single)	1468-0.0
1478	Salt added to food	100052	Diet - Lifestyle and environment - Touchscreen - Assessment Centre	Categorical (single)	1478-0.0|1478-1.0|1478-2.0|1478-3.0		Categorical (single)	1478-0.0
1488	Tea intake	100052	Diet - Lifestyle and environment - Touchscreen - Assessment Centre	Integer, cups/day	1488-0.0|1488-1.0|1488-2.0|1488-3.0	cups/day	Integer	1488-0.0
1498	Coffee intake	100052	Diet - Lifestyle and environment - Touchscreen - Assessment Centre	Integer, cups/day	1498-0.0|1498-1.0|1498-2.0|1498-3.0	cups/day	Integer	1498-0.0
1508	Coffee type	100052	Diet - Lifestyle and environment - Touchscreen - Assessment Centre	Categorical (single)	1508-0.0|1508-1.0|1508-2.0|1508-3.0		Categorical (single)	1508-0.0
1518	Hot drink temperature	100052	Diet - Lifestyle and environment - Touchscreen - Assessment Centre	Categorical (single)	1518-0.0|1518-1.0|1518-2.0|1518-3.0		Categorical (single)	1518-0.0
1528	Water intake	100052	Diet - Lifestyle and environment - Touchscreen - Assessment Centre	Integer, glasses/day	1528-0.0|1528-1.0|1528-2.0|1528-3.0	glasses/day	Integer	1528-0.0
1538	Major dietary changes in the last 5 years	100052	Diet - Lifestyle and environment - Touchscreen - Assessment Centre	Categorical (single)	1538-0.0|1538-1.0|1538-2.0|1538-3.0		Categorical (single)	1538-0.0
1548	Variation in diet	100052	Diet - Lifestyle and environment - Touchscreen - Assessment Centre	Categorical (single)	1548-0.0|1548-1.0|1548-2.0|1548-3.0		Categorical (single)	1548-0.0
10912	Variation in diet (pilot)	100052	Diet - Lifestyle and environment - Touchscreen - Assessment Centre	Categorical (single)	10912-0.0		Categorical (single)	10912-0.0
22035	Above moderate/vigorous recommendation	54	MET Scores - Physical activity - Lifestyle and environment - Touchscreen - Assessment Centre	Categorical (single)	22035-0.0		Categorical (single)	22035-0.0
22036	Above moderate/vigorous/walking recommendation	54	MET Scores - Physical activity - Lifestyle and environment - Touchscreen - Assessment Centre	Categorical (single)	22036-0.0		Categorical (single)	22036-0.0
22032	IPAQ activity group	54	MET Scores - Physical activity - Lifestyle and environment - Touchscreen - Assessment Centre	Categorical (single)	22032-0.0		Categorical (single)	22032-0.0
22038	MET minutes per week for moderate activity	54	MET Scores - Physical activity - Lifestyle and environment - Touchscreen - Assessment Centre	Continuous, minutes/week	22038-0.0	minutes/week	Continuous	22038-0.0
22039	MET minutes per week for vigorous activity	54	MET Scores - Physical activity - Lifestyle and environment - Touchscreen - Assessment Centre	Continuous, minutes/week	22039-0.0	minutes/week	Continuous	22039-0.0
22037	MET minutes per week for walking	54	MET Scores - Physical activity - Lifestyle and environment - Touchscreen - Assessment Centre	Continuous, minutes/week	22037-0.0	minutes/week	Continuous	22037-0.0
22040	Summed MET minutes per week for all activity	54	MET Scores - Physical activity - Lifestyle and environment - Touchscreen - Assessment Centre	Continuous, minutes/week	22040-0.0	minutes/week	Continuous	22040-0.0
22033	Summed days activity	54	MET Scores - Physical activity - Lifestyle and environment - Touchscreen - Assessment Centre	Integer, days	22033-0.0	days	Integer	22033-0.0
22034	Summed minutes activity	54	MET Scores - Physical activity - Lifestyle and environment - Touchscreen - Assessment Centre	Integer, minutes	22034-0.0	minutes	Integer	22034-0.0
1110	Length of mobile phone use	100053	Electronic device use - Lifestyle and environment - Touchscreen - Assessment Centre	Categorical (single)	1110-0.0|1110-1.0|1110-2.0|1110-3.0		Categorical (single)	1110-0.0
1120	Weekly usage of mobile phone in last 3 months	100053	Electronic device use - Lifestyle and environment - Touchscreen - Assessment Centre	Categorical (single)	1120-0.0|1120-1.0|1120-2.0|1120-3.0		Categorical (single)	1120-0.0
10749	Time using mobile phone in last 3 months (pilot)	100053	Electronic device use - Lifestyle and environment - Touchscreen - Assessment Centre	Categorical (single)	10749-0.0		Categorical (single)	10749-0.0
10016	Regular use of hands-free device/speakerphone with mobile phone (pilot)	100053	Electronic device use - Lifestyle and environment - Touchscreen - Assessment Centre	Categorical (single)	10016-0.0		Categorical (single)	10016-0.0
1130	Hands-free device/speakerphone use with mobile phone in last 3 month	100053	Electronic device use - Lifestyle and environment - Touchscreen - Assessment Centre	Categorical (single)	1130-0.0|1130-1.0|1130-2.0|1130-3.0		Categorical (single)	1130-0.0
1140	Difference in mobile phone use compared to two years previously	100053	Electronic device use - Lifestyle and environment - Touchscreen - Assessment Centre	Categorical (single)	1140-0.0|1140-1.0|1140-2.0|1140-3.0		Categorical (single)	1140-0.0
10886	Difference in mobile phone use compared to one year previously (pilot)	100053	Electronic device use - Lifestyle and environment - Touchscreen - Assessment Centre	Categorical (single)	10886-0.0		Categorical (single)	10886-0.0
1150	Usual side of head for mobile phone use	100053	Electronic device use - Lifestyle and environment - Touchscreen - Assessment Centre	Categorical (single)	1150-0.0|1150-1.0|1150-2.0|1150-3.0		Categorical (single)	1150-0.0
2237	Plays computer games	100053	Electronic device use - Lifestyle and environment - Touchscreen - Assessment Centre	Categorical (single)	2237-0.0|2237-1.0|2237-2.0|2237-3.0		Categorical (single)	2237-0.0
10105	Internet user (pilot)	100053	Electronic device use - Lifestyle and environment - Touchscreen - Assessment Centre	Categorical (single)	10105-0.0		Categorical (single)	10105-0.0
10114	Willing to be contacted by email (pilot)	100053	Electronic device use - Lifestyle and environment - Touchscreen - Assessment Centre	Categorical (single)	10114-0.0		Categorical (single)	10114-0.0
20126	Bipolar and major depression status	100060	Mental health - Psychosocial factors - Touchscreen - Assessment Centre	Categorical (single)	20126-0.0		Categorical (single)	20126-0.0
20122	Bipolar disorder status	100060	Mental health - Psychosocial factors - Touchscreen - Assessment Centre	Categorical (single)	20122-0.0		Categorical (single)	20122-0.0
20127	Neuroticism score	100060	Mental health - Psychosocial factors - Touchscreen - Assessment Centre	Integer	20127-0.0		Integer	20127-0.0
20124	Probable recurrent major depression (moderate)	100060	Mental health - Psychosocial factors - Touchscreen - Assessment Centre	Categorical (single)	20124-0.0		Categorical (single)	20124-0.0
20125	Probable recurrent major depression (severe)	100060	Mental health - Psychosocial factors - Touchscreen - Assessment Centre	Categorical (single)	20125-0.0		Categorical (single)	20125-0.0
20123	Single episode of probable major depression	100060	Mental health - Psychosocial factors - Touchscreen - Assessment Centre	Categorical (single)	20123-0.0		Categorical (single)	20123-0.0
1920	Mood swings	100060	Mental health - Psychosocial factors - Touchscreen - Assessment Centre	Categorical (single)	1920-0.0|1920-1.0|1920-2.0|1920-3.0		Categorical (single)	1920-0.0
1930	Miserableness	100060	Mental health - Psychosocial factors - Touchscreen - Assessment Centre	Categorical (single)	1930-0.0|1930-1.0|1930-2.0|1930-3.0		Categorical (single)	1930-0.0
1940	Irritability	100060	Mental health - Psychosocial factors - Touchscreen - Assessment Centre	Categorical (single)	1940-0.0|1940-1.0|1940-2.0|1940-3.0		Categorical (single)	1940-0.0
1950	Sensitivity / hurt feelings	100060	Mental health - Psychosocial factors - Touchscreen - Assessment Centre	Categorical (single)	1950-0.0|1950-1.0|1950-2.0|1950-3.0		Categorical (single)	1950-0.0
1960	Fed-up feelings	100060	Mental health - Psychosocial factors - Touchscreen - Assessment Centre	Categorical (single)	1960-0.0|1960-1.0|1960-2.0|1960-3.0		Categorical (single)	1960-0.0
1970	Nervous feelings	100060	Mental health - Psychosocial factors - Touchscreen - Assessment Centre	Categorical (single)	1970-0.0|1970-1.0|1970-2.0|1970-3.0		Categorical (single)	1970-0.0
1980	Worrier / anxious feelings	100060	Mental health - Psychosocial factors - Touchscreen - Assessment Centre	Categorical (single)	1980-0.0|1980-1.0|1980-2.0|1980-3.0		Categorical (single)	1980-0.0
1990	Tense / 'highly strung'	100060	Mental health - Psychosocial factors - Touchscreen - Assessment Centre	Categorical (single)	1990-0.0|1990-1.0|1990-2.0|1990-3.0		Categorical (single)	1990-0.0
2000	Worry too long after embarrassment	100060	Mental health - Psychosocial factors - Touchscreen - Assessment Centre	Categorical (single)	2000-0.0|2000-1.0|2000-2.0|2000-3.0		Categorical (single)	2000-0.0
2010	Suffer from 'nerves'	100060	Mental health - Psychosocial factors - Touchscreen - Assessment Centre	Categorical (single)	2010-0.0|2010-1.0|2010-2.0|2010-3.0		Categorical (single)	2010-0.0
2020	Loneliness, isolation	100060	Mental health - Psychosocial factors - Touchscreen - Assessment Centre	Categorical (single)	2020-0.0|2020-1.0|2020-2.0|2020-3.0		Categorical (single)	2020-0.0
2030	Guilty feelings	100060	Mental health - Psychosocial factors - Touchscreen - Assessment Centre	Categorical (single)	2030-0.0|2030-1.0|2030-2.0|2030-3.0		Categorical (single)	2030-0.0
2040	Risk taking	100060	Mental health - Psychosocial factors - Touchscreen - Assessment Centre	Categorical (single)	2040-0.0|2040-1.0|2040-2.0|2040-3.0		Categorical (single)	2040-0.0
4526	Happiness	100060	Mental health - Psychosocial factors - Touchscreen - Assessment Centre	Categorical (single)	4526-0.0|4526-1.0|4526-2.0|4526-3.0		Categorical (single)	4526-0.0
4537	Work/job satisfaction	100060	Mental health - Psychosocial factors - Touchscreen - Assessment Centre	Categorical (single)	4537-0.0|4537-1.0|4537-2.0|4537-3.0		Categorical (single)	4537-0.0
4548	Health satisfaction	100060	Mental health - Psychosocial factors - Touchscreen - Assessment Centre	Categorical (single)	4548-0.0|4548-1.0|4548-2.0|4548-3.0		Categorical (single)	4548-0.0
4559	Family relationship satisfaction	100060	Mental health - Psychosocial factors - Touchscreen - Assessment Centre	Categorical (single)	4559-0.0|4559-1.0|4559-2.0|4559-3.0		Categorical (single)	4559-0.0
4570	Friendships satisfaction	100060	Mental health - Psychosocial factors - Touchscreen - Assessment Centre	Categorical (single)	4570-0.0|4570-1.0|4570-2.0|4570-3.0		Categorical (single)	4570-0.0
4581	Financial situation satisfaction	100060	Mental health - Psychosocial factors - Touchscreen - Assessment Centre	Categorical (single)	4581-0.0|4581-1.0|4581-2.0|4581-3.0		Categorical (single)	4581-0.0
2050	Frequency of depressed mood in last 2 weeks	100060	Mental health - Psychosocial factors - Touchscreen - Assessment Centre	Categorical (single)	2050-0.0|2050-1.0|2050-2.0|2050-3.0		Categorical (single)	2050-0.0
2060	Frequency of unenthusiasm / disinterest in last 2 weeks	100060	Mental health - Psychosocial factors - Touchscreen - Assessment Centre	Categorical (single)	2060-0.0|2060-1.0|2060-2.0|2060-3.0		Categorical (single)	2060-0.0
2070	Frequency of tenseness / restlessness in last 2 weeks	100060	Mental health - Psychosocial factors - Touchscreen - Assessment Centre	Categorical (single)	2070-0.0|2070-1.0|2070-2.0|2070-3.0		Categorical (single)	2070-0.0
2080	Frequency of tiredness / lethargy in last 2 weeks	100060	Mental health - Psychosocial factors - Touchscreen - Assessment Centre	Categorical (single)	2080-0.0|2080-1.0|2080-2.0|2080-3.0		Categorical (single)	2080-0.0
2090	Seen doctor (GP) for nerves, anxiety, tension or depression	100060	Mental health - Psychosocial factors - Touchscreen - Assessment Centre	Categorical (single)	2090-0.0|2090-1.0|2090-2.0|2090-3.0		Categorical (single)	2090-0.0
2100	Seen a psychiatrist for nerves, anxiety, tension or depression	100060	Mental health - Psychosocial factors - Touchscreen - Assessment Centre	Categorical (single)	2100-0.0|2100-1.0|2100-2.0|2100-3.0		Categorical (single)	2100-0.0
4598	Ever depressed for a whole week	100060	Mental health - Psychosocial factors - Touchscreen - Assessment Centre	Categorical (single)	4598-0.0|4598-1.0|4598-2.0|4598-3.0		Categorical (single)	4598-0.0
4609	Longest period of depression	100060	Mental health - Psychosocial factors - Touchscreen - Assessment Centre	Integer, weeks	4609-0.0|4609-1.0|4609-2.0|4609-3.0	weeks	Integer	4609-0.0
4620	Number of depression episodes	100060	Mental health - Psychosocial factors - Touchscreen - Assessment Centre	Integer, periods	4620-0.0|4620-1.0|4620-2.0|4620-3.0	periods	Integer	4620-0.0
4631	Ever unenthusiastic/disinterested for a whole week	100060	Mental health - Psychosocial factors - Touchscreen - Assessment Centre	Categorical (single)	4631-0.0|4631-1.0|4631-2.0|4631-3.0		Categorical (single)	4631-0.0
5375	Longest period of unenthusiasm / disinterest	100060	Mental health - Psychosocial factors - Touchscreen - Assessment Centre	Integer, weeks	5375-0.0|5375-1.0|5375-2.0|5375-3.0	weeks	Integer	5375-0.0
5386	Number of unenthusiastic/disinterested episodes	100060	Mental health - Psychosocial factors - Touchscreen - Assessment Centre	Integer, periods	5386-0.0|5386-1.0|5386-2.0|5386-3.0	periods	Integer	5386-0.0
4642	Ever manic/hyper for 2 days	100060	Mental health - Psychosocial factors - Touchscreen - Assessment Centre	Categorical (single)	4642-0.0|4642-1.0|4642-2.0|4642-3.0		Categorical (single)	4642-0.0
4653	Ever highly irritable/argumentative for 2 days	100060	Mental health - Psychosocial factors - Touchscreen - Assessment Centre	Categorical (single)	4653-0.0|4653-1.0|4653-2.0|4653-3.0		Categorical (single)	4653-0.0
6156	Manic/hyper symptoms	100060	Mental health - Psychosocial factors - Touchscreen - Assessment Centre	Categorical (multiple)	6156-0.0|6156-0.1|6156-0.2|6156-0.3|6156-1.0|6156-1.1|6156-1.2|6156-1.3|6156-2.0|6156-2.1|6156-2.2|6156-2.3|6156-3.0|6156-3.1|6156-3.2|6156-3.3		Categorical (multiple)	6156-0.0|6156-0.1|6156-0.2|6156-0.3
5663	Length of longest manic/irritable episode	100060	Mental health - Psychosocial factors - Touchscreen - Assessment Centre	Categorical (single)	5663-0.0|5663-1.0|5663-2.0|5663-3.0		Categorical (single)	5663-0.0
5674	Severity of manic/irritable episodes	100060	Mental health - Psychosocial factors - Touchscreen - Assessment Centre	Categorical (single)	5674-0.0|5674-1.0|5674-2.0|5674-3.0		Categorical (single)	5674-0.0
6145	Illness, injury, bereavement, stress in last 2 years	100060	Mental health - Psychosocial factors - Touchscreen - Assessment Centre	Categorical (multiple)	6145-0.0|6145-0.1|6145-0.2|6145-0.3|6145-0.4|6145-0.5|6145-1.0|6145-1.1|6145-1.2|6145-1.3|6145-1.4|6145-1.5|6145-2.0|6145-2.1|6145-2.2|6145-2.3|6145-2.4|6145-2.5|6145-3.0|6145-3.1|6145-3.2|6145-3.3|6145-3.4|6145-3.5		Categorical (multiple)	6145-0.0|6145-0.1|6145-0.2|6145-0.3|6145-0.4|6145-0.5
10721	Illness, injury, bereavement, stress in last 2 years (pilot)	100060	Mental health - Psychosocial factors - Touchscreen - Assessment Centre	Categorical (multiple)	10721-0.0|10721-0.1|10721-0.2|10721-0.3|10721-0.4		Categorical (multiple)	10721-0.0|10721-0.1|10721-0.2|10721-0.3|10721-0.4
36	Blood pressure device ID	100011	Assessment centre - Physical measures - Blood pressure	Text	Unknown		Text
37	Blood pressure manual sphygmomanometer device ID	100011	Assessment centre - Physical measures - Blood pressure	Text	Unknown		Text
4079	Diastolic blood pressure, automated reading	100011	Assessment centre - Physical measures - Blood pressure	Integer, mmHg	4079-0.0|4079-0.1|4079-1.0|4079-1.1|4079-2.0|4079-2.1|4079-3.0|4079-3.1	mmHg	Integer	4079-0.0|4079-0.1
94	Diastolic blood pressure, manual reading	100011	Assessment centre - Physical measures - Blood pressure	Integer, mmHg	94-0.0|94-0.1|94-1.0|94-1.1|94-2.0|94-2.1|94-3.0|94-3.1	mmHg	Integer	94-0.0|94-0.1
4081	Method of measuring blood pressure	100011	Assessment centre - Physical measures - Blood pressure	Categorical (single)	4081-0.0|4081-0.1|4081-1.0|4081-1.1|4081-2.0|4081-2.1|4081-3.0|4081-3.1		Categorical (single)	4081-0.0|4081-0.1
95	Pulse rate (during blood-pressure measurement)	100011	Assessment centre - Physical measures - Blood pressure	Integer	95-0.0|95-0.1|95-1.0|95-1.1|95-2.0|95-2.1|95-3.0|95-3.1		Integer	95-0.0|95-0.1
102	Pulse rate, automated reading	100011	Assessment centre - Physical measures - Blood pressure	Integer, bpm	102-0.0|102-0.1|102-1.0|102-1.1|102-2.0|102-2.1|102-3.0|102-3.1	bpm	Integer	102-0.0|102-0.1
4080	Systolic blood pressure, automated reading	100011	Assessment centre - Physical measures - Blood pressure	Integer, mmHg	4080-0.0|4080-0.1|4080-1.0|4080-1.1|4080-2.0|4080-2.1|4080-3.0|4080-3.1	mmHg	Integer	4080-0.0|4080-0.1
93	Systolic blood pressure, manual reading	100011	Assessment centre - Physical measures - Blood pressure	Integer, mmHg	93-0.0|93-0.1|93-1.0|93-1.1|93-2.0|93-2.1|93-3.0|93-3.1	mmHg	Integer	93-0.0|93-0.1
96	Time since interview start at which blood pressure screen(s) shown	100011	Assessment centre - Physical measures - Blood pressure	Integer, seconds	Unknown	seconds	Integer
