# Supplementary material for: Identifying and ranking non-traditional risk factors for cardiovascular disease prediction in people with type 2 diabetes
Source: Commun Med (Lond). 2025 Mar 14;5:77. doi: 10.1038/s43856-025-00785-y (PMC11906859; doi:10.1038/s43856-025-00785-y)
Supplement: Supplementary file 11 — Supplementary Software [file 43856_2025_785_MOESM11_ESM.zip › novel_features_cvd_prediction-main/src/association_testing.ipynb]

# %% [code]
import pandas as pd
import numpy as np

from scipy.stats import spearmanr

from helper_scripts.helper_association_testing import (
    _identify_excluded_ukb_data_fields
)

# %% [code]
# https://ipython.org/ipython-doc/3/config/extensions/autoreload.html
%load_ext autoreload
%autoreload 2

# Use the output dataframes from `data_engineering.ipynb` and `data_engineering_categorical_multiple.ipynb` to assess missingess level
# of the variables (remove variables where the missigness level per category is above 40%). Add age, sex, and country of origin columns.
# Next perform association testing steps included in this notebook.

# %% [markdown]
### Prunning on a lack of univariable outcome association

# %% [code]
"""
Calculating the Spearman's correlation between each of the data field and outcome.

Uses method `spearmanr` that calculates a Spearman correlation coefficient with associated p-value.

Parameters:
-----------
result_df: `pandas.DataFrame` 
    Input dataframe, columns: "eid" - patient's identifier, other columns: processed UK Biobank data fields
    Use the merged output data frames from `data_engineering.ipynb` and `data_engineering_categorical_multiple.ipynb`

selected_data_fields_list: list
    List of UK Biobank data fields used for calculating the association with outcome.

outcomes_df: `pandas.DataFrame`
    Dataframe containing the columns with outcome information

outcome: str
    Outcome column name.

"""
def calculate_association_with_outcome(
    result_df, selected_data_fields_list, outcomes_df, outcome):

    # Output dataframe for recoding the correlation of the UK Biobank data field with outcome.
    corr_df = pd.DataFrame(
        columns = [
            "data_field", 
            "outcome", 
            "corr", 
            "pvalue", 
        ]
    )

    extended_result_df = pd.merge(
        outcomes_df[["eid", outcome]], result_df,  on = "eid", how = "left")
    
    for id_single_data_field in range(0, len(selected_data_fields_list)):
        
        single_data_field = selected_data_fields_list[id_single_data_field]

        single_result_df = extended_result_df[["eid", single_data_field, outcome]].copy(deep = True)
        
        assert single_result_df.shape[1] == 3
        
        single_result_df.dropna(inplace = True)
        
        try:
            corr_, pvalue_ = spearmanr(single_result_df[single_data_field], single_result_df[outcome])
        except Exception as ex:
            corr_, pvalue_ = np.nan, np.nan
            print(f"Issue with calculating Spearman corr for data field {single_data_field} and outcome {outcome}. \n\t Exception {ex}")
        if pd.isna(corr_) or pd.isna(pvalue_):
            unique_values_outcome = set(single_result_df[outcome])
            print(f"For outcome: {outcome}, data field {single_data_field} corr/pvalue is NAN."
                    f" No. unique values of outcome {len(unique_values_outcome)}."
                    f" No. unique values in data field {len(set(single_result_df[single_data_field]))}"
            )
    
        corr_df = pd.concat([
            corr_df,
            pd.DataFrame({
                "data_field": [single_data_field], 
                "outcome": [outcome],
                "corr": [corr_], 
                "pvalue": [pvalue_],
            })],
            axis = 0)
        
    return corr_df

# %% [markdown]
#### Remove unassociated data field with outcome

# %% [code]
"""
Evaluating the association between UK Biobank data field and outcome, removing variables with a univariable p-value of 0.80 or larger.

"""
def remove_unassociated_data_fields(corr_df):

    PVALUE_TREASHOLD = 0.8
    mask = (corr_df.pvalue < PVALUE_TREASHOLD)
    assert mask.shape[0] == corr_df.shape[0]

    return corr_df[mask]    

# %% [markdown]
### Prunning on pairwise multicollinearity

Identifying UK Biobank data fields with an absolute pairwise correlation (Spearman's correlation) of 0.70 or larger, dropping one of the variables that made up a multicollinear pair.

Assumption: consider only UK Biobank data fields that passed association testing with outcome (see previous step).

# %% [code]
"""
Method for calculating the pairwise correlation between UK Biobank data fields.

Uses method `spearmanr` that calculates a Spearman correlation coefficient with associated p-value.

Parameters:
-----------
result_df: `pandas.DataFrame` 
    Input dataframe, columns: "eid" - patient's identifier, other columns: processed UK Biobank data fields

category_dict: dict
    key: UKB category id, 
    value: list of UKB data fields belonging to a specific category, consider only data fields that passed the association testing step.

category_id: str
    Name of UKB category
"""
def calculate_spearman_correlation(result_df, category_dict, category_id):

    def _spearmanr_correlation(x, y):
        # correlation
        return spearmanr(x, y, nan_policy = "omit").correlation
    
    # Recording the pairwise correlation in a data frame.
    selected_data_fields_list = category_dict[category_id]
    ukb_corr_df = result_df[selected_data_fields_list].corr(method = _spearmanr_correlation)
    ukb_corr_df['data_field_name'] = ukb_corr_df.index

    # Correlation data frame for a single UKB category.
    return ukb_corr_df

# %% [markdown]
### Prune UK Biobank data fields on multicollinearity

# %% [code]
"""
Prunning UKB data fields on multicollinearity within the UK Biobank categories

Parameters:
-----------

ukb_corr_df: `pandas.DataFrame`
    Consists of Spearman's correlation between each pair of UKB data fields for a single UK Biobank category.
"""
def prune_multicollinearity_ukb_data_fields(ukb_corr_df):
    
    ukb_corr_df = ukb_corr_df.copy(deep = True)
    ukb_corr_df.set_index("data_field_name", inplace = True)
    ukb_corr_df.index.name = ""
    ukb_corr_df.index = ukb_corr_df.index.astype(str)
    
    PAIRWISE_CORR_THRES = 0.7
    single_corr_stacked = ukb_corr_df.stack()
    mask = ((single_corr_stacked > -PAIRWISE_CORR_THRES) & (single_corr_stacked < PAIRWISE_CORR_THRES))
    single_corr_stacked = single_corr_stacked[~mask].to_frame().reset_index()
    single_corr_stacked.rename(columns = {
        '': "first_data_field", 'level_1': "second_data_field", 0: "corr_val"}, inplace = True)
    mask_remove_same = (single_corr_stacked.first_data_field != single_corr_stacked.second_data_field)
    single_corr_stacked = single_corr_stacked[mask_remove_same]
    
    all_considered_ukb_data_fields = set(ukb_corr_df.columns)
    excluded_ukb_data_fields = _identify_excluded_ukb_data_fields(single_corr_stacked)
    remaining_ukb_data_fields = list(all_considered_ukb_data_fields.difference(set(excluded_ukb_data_fields)))
    remaining_ukb_data_fields_str = "|".join(remaining_ukb_data_fields)
    
    print(f"Remaining UKB data fields for a specific category: {remaining_ukb_data_fields_str}")
    return remaining_ukb_data_fields

# %% [code]
# Read sample input data: pairwise UKB data fields correlation.
sample_corr_input_file_path = (
    "../data/sample_input_corr_w_T2DM_and_CVD_predicting_AF.tsv"
)

ukb_corr_df = pd.read_csv(
    sample_corr_input_file_path,
    sep = "\t"
)

# %% [code]
remaining_ukb_data_fields = prune_multicollinearity_ukb_data_fields(ukb_corr_df)

# %% [markdown]
#### Next steps

1. Based on the output from two previous steps (correlation with outcome, and multicolinearity between data fields) define set of variables used for training a multivariable model. Please note that depending on the outcome, the set of variables will be different.

2. Create missing indicator columns for variables that were partially observed because of the question/variable was only measured for a subset of individuals.

3. Apply single imputation (excluding missing indicator columns); see script `single_imputation.R`.
