# Supplementary material for: Identifying and ranking non-traditional risk factors for cardiovascular disease prediction in people with type 2 diabetes
Source: Commun Med (Lond). 2025 Mar 14;5:77. doi: 10.1038/s43856-025-00785-y (PMC11906859; doi:10.1038/s43856-025-00785-y)
Supplement: Supplementary file 11 — Supplementary Software [file 43856_2025_785_MOESM11_ESM.zip › novel_features_cvd_prediction-main/src/data_engineering.ipynb]

# %% [markdown]
### Data engineering steps for UKB data fields of other type than categorical (multiple)

# %% [code]
import pandas as pd
import numpy as np

import tqdm
import os
import json
import math
import itertools
import ast

# %% [code]
from helper_scripts.helper_data_engineering_initial_processing import *
from helper_scripts.helper_data_engineering_semantic_rules import *
from helper_scripts.helper_data_engineering_graph_processing import *

# %% [code]
%load_ext autoreload
%autoreload 2

# %% [markdown]
### Read UKB data fields metadata and perform initial processing

# %% [code]
# The metadata was created using information available in the UKB websites.
# e.g. https://biobank.ctsu.ox.ac.uk/crystal/field.cgi?id=23098 (for Weight, UKB ID = 23098)
ukb_data_fields_metadata_df = pd.read_csv(
    "../data/ukb_data_fields_metadata.tsv", sep = "\t")

ukb_data_fields_metadata_df[18:25]

# %% [code]
# Exclude UKB data fields not measured at the assessment
ukb_data_fields_metadata_df["selected_data_fields_list"] = ukb_data_fields_metadata_df.selected_data_fields.str.split("|")

ukb_data_fields_metadata_shape = ukb_data_fields_metadata_df.shape[0]
ukb_data_fields_metadata_df = ukb_data_fields_metadata_df[pd.notna(ukb_data_fields_metadata_df.selected_data_fields_list)]
print(f"No. of data fields not measured at the assessment: {(ukb_data_fields_metadata_shape - ukb_data_fields_metadata_df.shape[0])}")


# %% [code]
# Exclude UKB data fields of type "Categorical (multiple)" - these data fields will processed in another script 
ukb_data_fields_metadata_df = ukb_data_fields_metadata_df[
    ukb_data_fields_metadata_df.value_type != "Categorical (multiple)"]

# %% [code]
# Report no. of data fields of each of the types
report_no_fields_for_each_category(ukb_data_fields_metadata_df)

# %% [markdown]
### Read main UKB dataset as a pandas DataFrame and perform initial processing

```
result_df = pd.read_csv(ukb_dataset_path.tsv, sep = "\t") # potentially usecols option to read only required columns
```

This dataset cannot be externally exposed.The below methods assume that the columns od `result_df` dataframe consists of UKB data fields, plus `eid` - patient's identifier.

# %% [markdown]
#### Remove pilot data fields

# %% [code]
pilot_data_fields = identify_pilot_data_fields_to_remove(ukb_data_fields_metadata_df)

drop_data_fields_from_resources(
    ukb_data_fields_metadata_df, 
    result_df, 
    data_fields = pilot_data_fields)

# %% [markdown]
#### Drop columns of type `Time`, `Compound` and `Text`

Sample data fields:

* Compound `5266-0.0` (Applanation curve (left), ref: https://biobank.ndph.ox.ac.uk/ukb/field.cgi?id=5266). Sample data field value `40,40,41,40,40,40,41,41,39,39,42,42,40,39,42,4...`
* Time `4286-0.0` (Time when initial screen shown, ref: https://biobank.ndph.ox.ac.uk/ukb/field.cgi?id=4286). Sample data field value `2018-11-06`
* Text `5081` (Displayed letters in round (left), ref: https://biobank.ndph.ox.ac.uk/ukb/field.cgi?id=5081).

# %% [code]
ukb_data_fields_metadata_df, result_df = drop_time_and_compound_text_data_fields(
    ukb_data_fields_metadata_df, result_df)

# %% [markdown]
#### Remove Reason/Method/Device data fields

# %% [code]
reason_data_fields_df = pd.read_csv(
    '../data/reason_methods_device_data_fields_df', sep = "\t")

method_reason_device_data_fields = [
    str(data_field) for data_field in list(reason_data_fields_df.data_field)]


drop_data_fields_from_resources(
    ukb_data_fields_metadata_df, 
    result_df, 
    data_fields = method_reason_device_data_fields)

# %% [markdown]
#### Processing flag data fields

1. Microalbumin in urine flag: if "Microalbumin in urine result flag" (https://biobank.ndph.ox.ac.uk/ukb/field.cgi?id=30505 ) is set to "below 6.7 mg", set 0 in "Microalbumin in urine" (https://biobank.ndph.ox.ac.uk/ukb/field.cgi?id=30500). 

2. Drop unnecessary flag fields (high level of missing data):

    * data_field: 30525, desc Potassium in urine result flag; https://biobank.ndph.ox.ac.uk/ukb/field.cgi?id=30525
    * data_field: 30535, desc Sodium in urine result flag; https://biobank.ndph.ox.ac.uk/ukb/field.cgi?id=30535
    * data_field: 30505, desc Microalbumin in urine result flag; https://biobank.ndph.ox.ac.uk/showcase/field.cgi?id=30505
    * data_field: 30515, desc Creatinine (enzymatic) in urine result flag: https://biobank.ndph.ox.ac.uk/ukb/field.cgi?id=30515


# %% [code]
mask_zero_microalbumin_in_urine = (result_df["30505-0.0"] == "<6.7") & (pd.isna(result_df["30500-0.0"]))
assert result_df.shape[0] == mask_zero_microalbumin_in_urine.shape[0]
result_df["30500-0.0"][mask_zero_microalbumin_in_urine] = 0.0

# %% [code]
drop_data_fields_from_resources(
    ukb_data_fields_metadata_df, 
    result_df, 
    data_fields = ["30505", "30525", "30535", "30515"])

# %% [markdown]
#### Exclude country-specific data fields that are not available in all study countries (Wales, Scotland, England)

1. Living environment score (only for England: 26417)
2. Crime score (England: 26416 and Scotland: 26434)
3. Physical environment score (only for Wales: 26424)
4. Community safety score (only for Wales: 26425)
5. Access to services score (Wales: 26433 and Scotland: 26422)

# %% [code]
drop_data_fields_from_resources(
    required_fields_df = ukb_data_fields_metadata_df, 
    result_df = result_df, 
    data_fields = [
        "26417-0.0", "26416-0.0", "26434-0.0", "26424-0.0", "26425-0.0", "26433-0.0", "26422-0.0"])

# %% [markdown]
#### Merge multiple integer and continuous data fields

Rule: Integer fields are first converted to a single value per participant where there is more than one
value (for its first measured time point), by calculating the mean.

# %% [code]
ukb_data_fields_metadata_df, result_df, mean_data_fields = (
    combine_integer_continuous_data_fields(ukb_data_fields_metadata_df, result_df))

# %% [markdown]
#### Merge related data fields

# %% [code]
ukb_data_fields_metadata_df, result_df = combine_relevant_columns(
    ukb_data_fields_metadata_df, result_df)

# %% [markdown]
#### Semantic rules application

# %% [code]
semantic_rules_df = pd.read_csv(
    "../data/rules/ukb_data_fields_semantic_rules.tsv", sep = "\t")

# Note: if an affected data field depends on the UKB data field of type `categorical (multiple)`
# there is a need to add these data fields to the `result_df` dataframe, and later to exclude these data fields
# from further analysis.
ukb_data_fields_metadata_df, result_df = semantic_backfill(
    ukb_data_fields_metadata_df, result_df, semantic_rules_df)

# %% [markdown]
#### Identifying not meaningful responses

# %% [code]
missing_data_encoding_mapping_df = pd.read_csv(
    "../data/mappings/missing_data_encoding_mapping_df.tsv", sep = "\t")

# %% [code]
ukb_data_fields_metadata_df, result_df = replace_na_values(
    ukb_data_fields_metadata_df, result_df, missing_data_encoding_mapping_df)

# %% [markdown]
### Perfom type specific operations - graph processing

# %% [markdown]
* Integer columns: >= 20 distinct values or opposite
  * if >= 20 distinct values -> follow "Continous columns" process
  * Follow diagram
* Continuous columns: <= 20% participants with same value or opposite
  * Follow diagram

# %% [code]
ukb_data_fields_metadata_df, result_df = change_data_type_to_continous(
    ukb_data_fields_metadata_df, result_df)

# %% [code]
ukb_data_fields_metadata_df, result_df = identify_continous_fields_with_small_variability(
    ukb_data_fields_metadata_df, result_df)

# %% [code]
ukb_data_fields_metadata_df, result_df = remove_variables_not_enough_participants(
    ukb_data_fields_metadata_df, result_df, considered_type = 'Continuous')

# %% [code]
ukb_data_fields_metadata_df, result_df = remove_categories_or_values_not_enough_participants(
    ukb_data_fields_metadata_df, result_df, considered_type = 'Undefined_Continuous')

# %% [markdown]
#### Processing `Undefined_continuous` data

# %% [code]
ukb_data_fields_metadata_df, result_df = change_data_type_distinct_values(
    ukb_data_fields_metadata_df, result_df, considered_type = UNDEFINED_CONTINUOUS)

# %% [markdown]
#### Processing `Integer` data

# %% [code]
ukb_data_fields_metadata_df, result_df = remove_categories_or_values_not_enough_participants(
    ukb_data_fields_metadata_df, result_df, considered_type = 'Integer')

# %% [markdown]
#### Processing `Categorical (single)` data

# %% [code]
ukb_data_fields_metadata_df, result_df = remove_categories_or_values_not_enough_participants(
    ukb_data_fields_metadata_df, result_df, considered_type = 'Categorical (single)')

# %% [code]
ukb_data_fields_metadata_df, result_df = remove_variables_not_enough_participants(
    ukb_data_fields_metadata_df, result_df, considered_type = 'Categorical (single)')

# %% [code]
ukb_data_fields_metadata_df, result_df = change_data_type_distinct_values(
    ukb_data_fields_metadata_df, result_df, considered_type = 'Categorical (single)')

# %% [markdown]
### Proccessing `Semin_Binary` data fields

# %% [code]
ukb_data_fields_metadata_df, result_df = remove_variables_not_enough_participants(
    ukb_data_fields_metadata_df, result_df, considered_type = 'Semi_Binary')

# %% [code]
# Save processed dataset 
result_df.to_csv(file_path_name, sep = "\t", index = False)
