# Supplementary material for: Identifying and ranking non-traditional risk factors for cardiovascular disease prediction in people with type 2 diabetes
Source: Commun Med (Lond). 2025 Mar 14;5:77. doi: 10.1038/s43856-025-00785-y (PMC11906859; doi:10.1038/s43856-025-00785-y)
Supplement: Supplementary file 11 — Supplementary Software [file 43856_2025_785_MOESM11_ESM.zip › novel_features_cvd_prediction-main/src/data_engineering_categorical_multiple.ipynb]

# %% [code]
import pandas as pd
import numpy as np

import tqdm
import os
import json
import math
import itertools
import ast

# %% [code]
from helper_scripts.helper_data_engineering_initial_processing import *
from helper_scripts.helper_data_engineering_categorical_multiple import *

# %% [code]
# Autoreload: https://www.wrighters.io/using-autoreload-to-speed-up-ipython-and-jupyter-work/
%load_ext autoreload
%autoreload 2

# %% [markdown]
#### Read input data and identify UKB data fields of type categorical (multiple)

# %% [code]
# The metadata was created using information available in the UKB websites.
# e.g. https://biobank.ctsu.ox.ac.uk/crystal/field.cgi?id=23098 (for Weight, UKB ID = 23098)
ukb_data_fields_metadata_df = pd.read_csv(
    "../data/ukb_data_fields_metadata.tsv", sep = "\t")


categorical_multiple_mask = (ukb_data_fields_metadata_df.type == CATEGORICAL_MULTIPLE) & pd.notna(ukb_data_fields_metadata_df["selected_data_fields_list"])
ukb_data_fields_metadata_df = ukb_data_fields_metadata_df[categorical_multiple_mask]
categorical_multiple_columns = list(itertools.chain.from_iterable(ukb_data_fields_metadata_df.selected_data_fields_list))

# %% [markdown]
##### Read input dataset

```
result_df = pd.read_csv(
    ukb_dataset_path.tsv, 
    usecols = ["eid"] + categorical_multiple_columns, # usecols - option to read only selected columns from file.
    sep = "\t"
    )
```

# %% [code]
# Remove pilot data fields
pilot_data_fields = identify_pilot_data_fields_to_remove(ukb_data_fields_metadata_df)
pilot_unique_data_fields = list(set([pilot_single_data_field.split("-")[0] for pilot_single_data_field in pilot_data_fields]))
print(f"No. of unique pilot data fields of type Categorical (multiple): {pilot_unique_data_fields}")

drop_data_fields_from_resources(
    ukb_data_fields_metadata_df, 
    result_df, 
    pilot_data_fields)

# %% [markdown]
#### Apply semantic rules for missing data backfilling

# %% [code]
# Note: if an affected data field depends on the UKB data field of type different than `categorical (multiple)`
# there is a need to add these data fields to the `result_df` dataframe, and later to exclude these data fields
# from further analysis.

semantic_rules_categorical_multiple_df = pd.read_csv(
    "../data/rules/ukb_data_fields_semantic_rules_categorical_multiple.tsv",
    sep = "\t")

ukb_data_fields_metadata_df, result_df = semantic_backfill(
    ukb_data_fields_metadata_df, result_df, semantic_rules_categorical_multiple_df, debug = False)

# %% [markdown]
#### Encode UKB dataset as binary data

# %% [code]
# 1. Remove variables with less than 10 participants, and create binary variables per category.
# 2. Remove variables with less than 500 participants.
# 3. Replace not meaningful answers.
create_encoded_columns(result_df, ukb_data_fields_metadata_df, encoded_dir_path) # provide path to save encoded dataset

# %% [markdown]
#### Merge binary data into a single dataframe

# %% [code]
result_encoded_df, selected_data_fields_dict = merge_encoded_data(encoded_dir_path)

# Update UKB data fields metadata
ukb_data_fields_metadata_df = update_required_categorical_fields(ukb_data_fields_metadata_df, selected_data_fields_dict)

# %% [code]
# Save output transformed UKB data fields and data fields metadata

result_encoded_df.to_csv(result_encoded_output_file_path, sep = "\t", index = False)
ukb_data_fields_metadata_df.to_csv(ukb_data_fields_metadata_path, sep = "\t", index = False)
