# Supplementary material for: Identifying and ranking non-traditional risk factors for cardiovascular disease prediction in people with type 2 diabetes
Source: Commun Med (Lond). 2025 Mar 14;5:77. doi: 10.1038/s43856-025-00785-y (PMC11906859; doi:10.1038/s43856-025-00785-y)
Supplement: Supplementary file 11 — Supplementary Software [file 43856_2025_785_MOESM11_ESM.zip › novel_features_cvd_prediction-main/src/helper_scripts/helper_association_testing.py]

import pandas as pd

"""
Helper method to identify a single data field that will be removed from further analysis due to multicollinearity.

Note that the `single_corr_stack` data frame contains information about A corr B, and B corr A. Only a single UKB data
field should be removed.
"""
def _identify_excluded_ukb_data_fields(single_corr_stacked):
    def _sort_data_fields(first_data_field, second_data_field):
        separator = "_VS_"
        if first_data_field < second_data_field:
            return first_data_field + separator + second_data_field
        return second_data_field + separator + first_data_field

    excluded_data_fields = []
    
    if single_corr_stacked.shape[0] > 0:
        single_corr_stacked["sorted_merged_data_fields"] = single_corr_stacked.apply(
            lambda row: _sort_data_fields(row["first_data_field"], row["second_data_field"]),
            axis = 1)


        single_corr_stacked[["sorted_first_data_field", "sorted_second_data_field"]] = single_corr_stacked.sorted_merged_data_fields.str.split(
            "_VS_", expand = True)

        before_shape_single_corr = single_corr_stacked.shape[0]
        single_corr_stacked.drop_duplicates(subset = ["sorted_merged_data_fields"], inplace = True)
        after_shape_single_corr = single_corr_stacked.shape[0]

        assert before_shape_single_corr == (2 * after_shape_single_corr)

        assert True == (single_corr_stacked["sorted_first_data_field"] < single_corr_stacked["sorted_second_data_field"]).all()

        single_corr_stacked.drop(
            columns = ["first_data_field", "second_data_field", "sorted_merged_data_fields"], axis = 1)

        excluded_data_fields = list(set(single_corr_stacked.sorted_first_data_field))        
        
    excluded_data_fields_str = "|".join(excluded_data_fields)
    print(f"No. of excluded UKB data fields due to multicollinearity {len(excluded_data_fields)}: {excluded_data_fields_str}")
    
    return excluded_data_fields
