# Supplementary material for: Identifying and ranking non-traditional risk factors for cardiovascular disease prediction in people with type 2 diabetes
Source: Commun Med (Lond). 2025 Mar 14;5:77. doi: 10.1038/s43856-025-00785-y (PMC11906859; doi:10.1038/s43856-025-00785-y)
Supplement: Supplementary file 11 — Supplementary Software [file 43856_2025_785_MOESM11_ESM.zip › novel_features_cvd_prediction-main/src/helper_scripts/helper_data_engineering_categorical_multiple.py]

import itertools
import pandas as pd
import math
import numpy as np
import typing
import ast
import tqdm
import json
import os

from sklearn.preprocessing import MultiLabelBinarizer

# Not applicable consts
NOT_APPLICABLE_CONST = -888
NOT_APPLICABLE_REPLACEMENT_VAL = "not_applicable"
NOT_COLLECTED_CONST = -777
NOT_COLLECTED_REPLACEMENT_VAL = "not_collected"

CATEGORICAL_MULTIPLE = 'Categorical (multiple)'


class ReplacementRule(typing.NamedTuple):
    conditioning_data_field: str
    conditioning_field_triggers: typing.List[str]
    affected_data_field: str
    baseline_value_for_affected_data_field: str
    

def semantic_rule_application(rule_def: ReplacementRule, df: pd.DataFrame):

    print(
        f"Pre: values of {rule_def.baseline_value_for_affected_data_field}: "
        f"{df[rule_def.affected_data_field].describe()}"
    )
    try:
        df.loc[
            df[rule_def.conditioning_data_field].isin(rule_def.conditioning_field_triggers)
            & df[rule_def.affected_data_field].isna(),
            rule_def.affected_data_field
        ] = rule_def.baseline_value_for_affected_data_field
    except KeyError as key_error:
        # Missing either conditioning or affected data field!
        print(
            f"Missing conditioning {rule_def.conditioning_data_field} or affected data field {rule_def.affected_data_field}"
        )
    print(
        f"Post: values of {rule_def.baseline_value_for_affected_data_field}: "
        f"{df[rule_def.affected_data_field].describe()}"
    )

    return df
    
def verify_data_field_available(data_field_extended, result_df):
    return data_field_extended in list(result_df.columns)

def semantic_backfill(ukb_data_fields_metadata_df, df, semantic_rules_df, debug=False):
    """Performs semantic backfill based on defined rules. Modifies df inplace."""
    ukb_data_fields_metadata_df = ukb_data_fields_metadata_df.copy(deep = True)
    
    def _define_baseline_val(baseline_value_for_affected_data_field):
        if baseline_value_for_affected_data_field == NOT_APPLICABLE_REPLACEMENT_VAL:
            return NOT_APPLICABLE_CONST
        elif baseline_value_for_affected_data_field == NOT_COLLECTED_REPLACEMENT_VAL:
            return NOT_COLLECTED_CONST
        else:
            return baseline_value_for_affected_data_field
    
    DEBUG_RULES_COUNT = 5
    # If conditioning or affected data field is missing, we want to drop both of data fields.
    data_fields_to_drop = []
    for rule in itertools.islice(
        semantic_rules_df.itertuples(), DEBUG_RULES_COUNT if debug else None
    ):
        replacement_rule = ReplacementRule(
            conditioning_data_field=f"{rule.conditioning_data_field}-0.0", # See comment about sufix below.
            conditioning_field_triggers=(
                [int(val) for val in rule.conditioning_field_triggers.split(",")]
                if isinstance(rule.conditioning_field_triggers, str)
                else [rule.conditioning_field_triggers]
            ),
            # Sementic rules application step should be performed after merging integer and continouous data fields (arrays ids).
            affected_data_field=f"{rule.affected_data_fields}-0.0", # Verified that in this case it seems to be a correct assumption. 
            baseline_value_for_affected_data_field=(
                _define_baseline_val(rule.baseline_value_for_affected_data_field)
            )
        )
        
        #==========================================================================
        # Verify if conditioning or affected data fields are available or not.
        # Drop those columns from df and required_data_fields_df
        #==========================================================================
        if not verify_data_field_available(replacement_rule.conditioning_data_field, df):
            print(f"Conditioning data field {replacement_rule.conditioning_data_field} not available.")
            
            if verify_data_field_available(replacement_rule.affected_data_field, df):
                data_fields_to_drop.append(replacement_rule.affected_data_field)
            
        if not verify_data_field_available(replacement_rule.affected_data_field, df):
            print(f"Affected data field {replacement_rule.affected_data_field} is not available.")
            if verify_data_field_available(replacement_rule.conditioning_data_field, df):
                data_fields_to_drop.append(replacement_rule.conditioning_data_field)
        #===========================================================================

        df = semantic_rule_application(replacement_rule, df)
        
    df_initial_no_cols = df.shape[1]
    # We can not determine a value of affected data field if conditional data field is missing. We drop those columns.
    data_fields_to_drop_str = ",".join(data_fields_to_drop)
    print(f"Drop conditional or affected data fields not possible to backfill: (no. {len(data_fields_to_drop)}, data_fields: {data_fields_to_drop_str})")
    df.drop(data_fields_to_drop, axis = 1, inplace = True)
    assert df_initial_no_cols == (df.shape[1] + len(data_fields_to_drop))
    
    # Update required_data_fields_df
    ukb_data_fields_metadata_df_no_rows = ukb_data_fields_metadata_df.shape[0]
    data_fields_to_drop = [data_field_extended.split("-")[0] for data_field_extended in data_fields_to_drop]
    ukb_data_fields_metadata_df.drop(
        ukb_data_fields_metadata_df[ukb_data_fields_metadata_df.data_field.isin(list(data_fields_to_drop))].index, 
        axis = 0, 
        inplace = True)
    assert ukb_data_fields_metadata_df_no_rows == (ukb_data_fields_metadata_df.shape[0] + len(data_fields_to_drop))
    
    return ukb_data_fields_metadata_df, df

# Fixing the data type
def set_proper_list_type(ukb_data_fields_metadata_df):
    # Converting str type to list.
    def _fix_list_type(row):
        if type(row["selected_data_fields_list"]) == str:
            return ast.literal_eval(row["selected_data_fields_list"])
        else:
            return row["selected_data_fields_list"]
    
    ukb_data_fields_metadata_df["selected_data_fields_list"] = ukb_data_fields_metadata_df.apply(
        lambda row: _fix_list_type(row), axis = 1)
    
    return ukb_data_fields_metadata_df

def replace_not_meaningful_answers(df_single_field_name, field_name, missing_data_encoding_mapping_df):
    """
    Format df_single_field_name:
    
       eid       variable value
0      12000     6139-0.0     1
1      12000     6139-0.0     1
    """
    df_single_field_name.value = df_single_field_name.value.astype("Int64")
    missing_data_encoding_mapping_df.data_field = missing_data_encoding_mapping_df.data_field.astype("str")
    
    only_data_field = field_name.split("-")[0]
    
    missing_data_encoding_mapping_sub_df = missing_data_encoding_mapping_df[
        missing_data_encoding_mapping_df.data_field == only_data_field
    ]
        
    individuals_not_meaningful_responses = []
    if missing_data_encoding_mapping_sub_df.shape[0] > 0:
        replace_values_df = missing_data_encoding_mapping_df[
            missing_data_encoding_mapping_df.data_field == only_data_field]
        for replace_value in list(replace_values_df.response_id):
            before_na_count = df_single_field_name["value"].isna().sum()
            to_replace = int(replace_value)
            # Record individuals with not meaningful responses.
            individuals_not_meaningful_responses = (
                individuals_not_meaningful_responses + list(
                    df_single_field_name[df_single_field_name.value == to_replace].eid))
            # Replacing not meaningful answer by NA
            df_single_field_name["value"].replace(to_replace, np.nan, inplace=True)
            after_na_count = df_single_field_name["value"].isna().sum()
            assert before_na_count <= after_na_count
            print(f"Replaced not meaningful answers in data field {field_name}, response_id {replace_value}. Before no. NA {before_na_count}, after no. NA {after_na_count}")
    
    individuals_not_meaningful_responses = list(set(individuals_not_meaningful_responses))
    print(f"No. of individuals with not meaningful responses: {len(individuals_not_meaningful_responses)}")
    return df_single_field_name, individuals_not_meaningful_responses


def remove_values_not_enough_participants(df_single_field_name, field_name):
#     Input data: df_single_field_name
#     eid      variable  value
#     1000  6139-0.0    1.0
    MIN_PARTICIPANTS_PER_VALUE = 10
    
    def _identify_values(single_variable_df):
        unique_values_df = single_variable_df["value"].value_counts().rename_axis('unique_values').reset_index(name='counts')
        values_to_be_replaced = unique_values_df[unique_values_df.counts < MIN_PARTICIPANTS_PER_VALUE].unique_values
        return values_to_be_replaced

    initial_no_rows = df_single_field_name.shape[0]
    values_to_be_replaced = _identify_values(df_single_field_name)
    mask = df_single_field_name["value"].apply(
            lambda val: False if pd.isna(val) else 
                any(
                    math.isclose(val, forbidden_value)
                    for forbidden_value in values_to_be_replaced
                )
            )    
    df_single_field_name = df_single_field_name[~mask]
    print(f"For {field_name} no. rows intput data {initial_no_rows}. No. rows after processing {df_single_field_name.shape[0]}.")
    values_to_be_replaced_str = "|".join([str(value) for value in values_to_be_replaced])
    print(f"No. of unique values with less than 10 participants: {len(values_to_be_replaced)}. Values to be removed: ({values_to_be_replaced_str}).")
    return df_single_field_name


def convert_to_int_if_possible(str_val):
    try:
        str_int = int(float(str_val))
        return str_int
    except ValueError:
        return str_val

# Binarizing categorical (multiple) columns.
def collect_field_responses_as_binarized_columns(
    group_df,
    field_name,
    mapping_encoding_dict,
    mapping_data_field_encoding_id_dict,
    response_columns,
):
    """
    
    Creates pandas DataFrame collecting the responses for particular data field as separate binarized columns.
    
    Args:
        group_df: dataframe with source data
        field_name: base field name (e.g. 6145)
        mapping_encoding_dict:
        mapping_data_field_encoding_id_dict: 
        response_columns: list containing columns with responses (e.g. ["6145-0.0", "6145-0.1"])
    """
    
    VALUE_DELIMITER = ","  # result columns will use it to form f"field{VALUE_DELIMITER}{column_value}" colnames
    
    def rev_mapping(m):
        """Creates inverse mapping"""
        result = {}
        for key, value in m.items():
            result[value] = key
        return result

    df_single_field_name = pd.melt(
        group_df[["eid"] + response_columns],
        id_vars=["eid"]
    ).dropna()
    
#     Rule: Drop responses with less than 10 participants per value
    df_single_field_name =  remove_values_not_enough_participants(
        df_single_field_name, field_name)
    
    missing_data_encoding_mapping_df = pd.read_csv(
        "../../data/mappings/missing_data_encoding_mapping_df.tsv", sep = "\t")

    missing_data_encoding_mapping_df.data_field = missing_data_encoding_mapping_df.data_field.astype('str')

    # 30-08-2022 `individuals_not_meaningful_responses` -> recording individuals with not meaningful responses.
    # adding those individuals to single encoded dataframe.
    df_single_field_name, individuals_not_meaningful_responses = replace_not_meaningful_answers(
        df_single_field_name, field_name, missing_data_encoding_mapping_df)
    
    # Drop rows with NA values
    no_na_values = df_single_field_name.value.isnull().sum()
    print(f"Drop NA values due to replacement of not meaningful answers: field_name {field_name}, no.NA values {no_na_values}.")
    init_shape_single_field_name = df_single_field_name.shape[0]
    assert df_single_field_name.shape[1] == 3
    df_single_field_name.dropna(inplace = True)
    print(f"Shape of df_single_field_name (Before: {init_shape_single_field_name}) , (After: {df_single_field_name.shape[0]}) dropping NA values.")
        
    df_single_field_name["mapped_value"] = df_single_field_name["value"].apply(
        lambda val: mapping_encoding_dict[
            mapping_data_field_encoding_id_dict[str(field_name)]][str(convert_to_int_if_possible(val))]
    )
    mlb = MultiLabelBinarizer()
    per_eid_df = df_single_field_name.groupby("eid")["mapped_value"].apply(list)
    encoded_single_field_name_df = pd.DataFrame(mlb.fit_transform(per_eid_df))
    encoded_single_field_name_df.set_index(per_eid_df.index, inplace=True)

    colnames = [
        f"{str(field_name)}{VALUE_DELIMITER}{rev_mapping(mapping_encoding_dict[mapping_data_field_encoding_id_dict[str(field_name)]])[class_]}"
        for class_ in mlb.classes_
    ]
    encoded_single_field_name_df.columns = colnames
    no_rows_encoded_single_field_name_df = encoded_single_field_name_df.shape[0]
    
    # Sample output format, index "eid", columns data_field,coded_response
    
#             6145,3  6145,4  6145,6  6145,5  6145,-7  6145,-3    6145,2  6145,1
#     eid
#     1000      0       0       1       0        0        0         0       1

    individuals_with_response_encoded_single_field_name = set(list(encoded_single_field_name_df.index))
    individuals_not_meaningful_responses = list(set(individuals_not_meaningful_responses).difference(
        individuals_with_response_encoded_single_field_name))
    
    not_meaningful_encoded_single_field_name_df = pd.DataFrame(
        0, index = individuals_not_meaningful_responses, columns = colnames)
    no_rows_not_meaningful_encoded_single_field_name_df = not_meaningful_encoded_single_field_name_df.shape[0]
    
    print(f"not_meaningful_encoded_single_field_name_df shape {not_meaningful_encoded_single_field_name_df.shape}")
    assert encoded_single_field_name_df.shape[1] == not_meaningful_encoded_single_field_name_df.shape[1]
    
    encoded_single_field_name_df = pd.concat([
        encoded_single_field_name_df, not_meaningful_encoded_single_field_name_df])
    
    assert encoded_single_field_name_df.shape[0] == len(list(set(list(encoded_single_field_name_df.index))))
    assert encoded_single_field_name_df.shape[0] == (no_rows_encoded_single_field_name_df + no_rows_not_meaningful_encoded_single_field_name_df)
    
    return encoded_single_field_name_df


"""
This is a method to create encoded columns for each categorical field if it is needed.
This method is mostly similar to `convert_to_wide_data_frame` but, it saves only encoded columns,
and do not make a merge into a main dataset to limit required memory. 
"""
def create_encoded_columns(result_df, ukb_data_fields_metadata_df, encoded_dir_path):
    fields_with_too_low_participants = []
    fields_for_consideration = []
    # Internal function for checking if all columns are available.
    def check_if_all_columns_available(group_df, selected_data_fields_list):
        response_columns = []
        for selected_data_field in selected_data_fields_list:
            if str(selected_data_field) not in group_df.columns:
                print("Data field {} not available.".format(selected_data_field))
            else:
                response_columns.append(selected_data_field)
        return response_columns

    group_cpy_df = result_df
    print("Input shape: " + "[" + str(group_cpy_df.shape[0]) + ", " + str(group_cpy_df.shape[1]) + "]")

    encoded_dir_path.mkdir(exist_ok=True)

    mapping_data_field_encoding_id_file = open('../../data/mappings/mapping_data_field_encoding_id_dict.json')
    mapping_data_field_encoding_id_dict = json.load(mapping_data_field_encoding_id_file)


    mapping_encoding_file = open('../../data/mappings/mapping_encoding_dict.json')
    mapping_encoding_dict = json.load(mapping_encoding_file)


    limited_req_fields_df = ukb_data_fields_metadata_df[ukb_data_fields_metadata_df.type == CATEGORICAL_MULTIPLE]        

    for index, row in tqdm.tqdm(limited_req_fields_df.iterrows()):
        print('>>Iteration: Analysed data field: {}. Selected data fields: {}'.format(
            row['data_field'], row['selected_data_fields']))

        field_name_str = str(row["data_field"])
        field_name_int = int(field_name_str)

        if not pd.isna(row['selected_data_fields']):
            selected_data_fields_list = row['selected_data_fields'].split("|")

            response_columns = check_if_all_columns_available(
                group_cpy_df, selected_data_fields_list)

            if len(response_columns) > 0:
                encoded_single_field_name_df = collect_field_responses_as_binarized_columns(
                    group_df = group_cpy_df,
                    field_name = field_name_str,
                    mapping_encoding_dict = mapping_encoding_dict,
                    mapping_data_field_encoding_id_dict = mapping_data_field_encoding_id_dict,
                    response_columns =  response_columns,
                )
                encoded_single_field_name_df.reset_index(inplace = True)
                
                print(
                    "Encoded columns shape: " + \
                    str(encoded_single_field_name_df.shape[0]) + "," + str(encoded_single_field_name_df.shape[1]))                
                
                # STEP 2: Remove data fields with less than 500 participants
                MIN_NUMBER_PARTICIPANTS = 500
                sufix = "_ok"
                if encoded_single_field_name_df.shape[0] < MIN_NUMBER_PARTICIPANTS:
                    sufix = "_too_low"
                    fields_with_too_low_participants.append(field_name_str)
                    print(f"\tFor {field_name_str} no. of participant is too low. Do not consider this data field in further processing")
                else:
                    fields_for_consideration.append(field_name_str)
                
                encoded_single_field_name_df.rename(columns = {"index": "eid"}, inplace = True)
                encoded_single_field_name_df.to_csv(
                    encoded_dir_path / f"{field_name_str}{sufix}.csv", sep = "\t", index = False)

            else:
                print("No response columns available for data_field " + field_name_str)
        else:
            print("No available selected data fields for processing for {} data field.".format(field_name_str))
            
    print(f"No. of data field to be considered {len(fields_for_consideration)}. Total no. of data fields NOT to be considered {len(fields_with_too_low_participants)}.")


# Merge binary data into a single dataframe.
def merge_encoded_data(input_path):
    sufix = "_ok.csv" # We save all encoded columns, but only those with this sufix should be considered for further processing.
    all_encoded_df = pd.DataFrame()
    selected_data_fields_dict = {}
    
    for single_encoded_name in tqdm.tqdm(os.listdir(input_path)):
        single_encoded_path = os.path.join(input_path, single_encoded_name)
        
        pure_data_field = single_encoded_name.split("_")[0]
        
        if single_encoded_name.endswith(sufix):
            encoded_single_field_name_df = pd.read_csv(single_encoded_path, sep = "\t")
            encoded_columns = list(encoded_single_field_name_df.columns)
            encoded_columns_min = list(encoded_single_field_name_df.columns)
            encoded_columns_min.remove("eid")
            
            # Recording selected columns for further processing
            print(encoded_columns_min)
            selected_data_fields_dict[pure_data_field] = [col_name.replace(",", ".") for col_name in encoded_columns_min]
            
            for column in encoded_columns:
                if column != "eid":
                    # Nullable Integer
                    encoded_single_field_name_df[column] = encoded_single_field_name_df[column].astype("Int64")
                
            print(f">> Data Field name: {single_encoded_name[:-7]}. Encoded columns shape: " + \
                str(encoded_single_field_name_df.shape[0]) + "," + str(encoded_single_field_name_df.shape[1]))
            if all_encoded_df.empty:
                all_encoded_df = encoded_single_field_name_df
            else:
                print("Before merge cols: all_encoded_df shape: " + "[" + str(all_encoded_df.shape[0]) + ", " + str(all_encoded_df.shape[1]) + "]")
                all_encoded_df = all_encoded_df.merge(encoded_single_field_name_df, on = "eid", how = "left")
                print("After merge cols: all_encoded_df shape: " + "[" + str(all_encoded_df.shape[0]) + ", " + str(all_encoded_df.shape[1]) + "]")
    
    # Rename colums to avoid using "," as this is a list splitter
    col_names = list(all_encoded_df.columns)
    all_encoded_df.rename(
        columns = lambda col_name: ".".join(col_name.split(",")), inplace = True)
    print(all_encoded_df.columns)
    
    return all_encoded_df, selected_data_fields_dict


# Method to update the list of required data fields.
def update_required_categorical_fields(required_categorical_fields_df, selected_data_fields_dict):
    selected_data_fields = list(selected_data_fields_dict.keys())
    required_categorical_fields_df.data_field = required_categorical_fields_df.data_field.astype("str")
    print(f"[BEFORE] required_categorical_fields_df shape {required_categorical_fields_df.shape[0]}")
    required_categorical_fields_df = required_categorical_fields_df[
        required_categorical_fields_df.data_field.isin(selected_data_fields)]
    print(f"[AFTER] required_categorical_fields_df shape {required_categorical_fields_df.shape[0]}")
    
    for index, row in tqdm.tqdm(required_categorical_fields_df.iterrows()):
        data_field = row["data_field"]
        required_categorical_fields_df.loc[index, 'selected_data_fields'] = "|".join(
            selected_data_fields_dict[data_field])
        required_categorical_fields_df.loc[index, 'type'] = 'Semi_Binary'
    
    required_categorical_fields_df.selected_data_fields_list = required_categorical_fields_df.selected_data_fields.str.split("|")
    return required_categorical_fields_df
