# Supplementary material for: Identifying and ranking non-traditional risk factors for cardiovascular disease prediction in people with type 2 diabetes
Source: Commun Med (Lond). 2025 Mar 14;5:77. doi: 10.1038/s43856-025-00785-y (PMC11906859; doi:10.1038/s43856-025-00785-y)
Supplement: Supplementary file 11 — Supplementary Software [file 43856_2025_785_MOESM11_ESM.zip › novel_features_cvd_prediction-main/src/helper_scripts/helper_data_engineering_graph_processing.py]

import ast
import itertools
import math

import numpy as np
import pandas as pd

from helper_data_engineering_initial_processing import *


UNDEFINED_CONTINUOUS = 'Undefined_Continuous'
SEMI_BINARY = 'Semi_Binary'

def change_data_type_to_continous(ukb_data_fields_metadata_df, result_df):
    # Rule: If there are more or equal 20 distinct values, change type to Continous and follow steps for continous data types.
    THRESHOLD_MAX_DISTINCT = 20
    
    ukb_data_fields_metadata_df.data_field = ukb_data_fields_metadata_df.data_field.astype('str')
    integer_notna_mask = (ukb_data_fields_metadata_df.type == "Integer") & pd.notna(ukb_data_fields_metadata_df["selected_data_fields_list"])
    required_integer_fields_df = ukb_data_fields_metadata_df[integer_notna_mask]
    
    if (
        ("selected_data_fields_list" in required_integer_fields_df.columns) 
        and (type(required_integer_fields_df.selected_data_fields_list.iloc[0]) == str)
    ):
        required_integer_fields_df.selected_data_fields_list = required_integer_fields_df.selected_data_fields_list.apply(
                    lambda val: ast.literal_eval(val))

    considered_columns = list(itertools.chain.from_iterable(required_integer_fields_df.selected_data_fields_list))
    
    unique_val_df = pd.DataFrame(result_df[considered_columns].nunique()) # Column wise
    unique_val_df.columns = ['unique_vals']
    unique_val_df.reset_index(inplace = True)
    unique_val_df = unique_val_df.rename(columns = {'index': 'data_field_extended'})
    data_fields_continous = set([
        data_field_extended.split("-")[0] for data_field_extended in list(unique_val_df.loc[unique_val_df.unique_vals >= THRESHOLD_MAX_DISTINCT].data_field_extended)])
    data_fields_continous_str = "|".join(data_fields_continous)
    
    print(f"No. {len(data_fields_continous)} data fields converted from integer to continous: [{data_fields_continous_str}]")
    
    mask = ukb_data_fields_metadata_df.data_field.isin(data_fields_continous)
    ukb_data_fields_metadata_df.loc[mask, "type"] = ['Continuous'] * ukb_data_fields_metadata_df[mask].shape[0]
    
    return ukb_data_fields_metadata_df, result_df


def identify_continous_fields_with_small_variability(ukb_data_fields_metadata_df, result_df):
    # Rule: If for a specific data field, there are more than 20% of participants with the same value, set column type as 'Undefined_Continuous'
    def check_if_more_than_20_percentage(data_field, single_df):
        # Less or equal to 20%
        THRESHOLD = 20.0
        counts_df = pd.DataFrame(single_df.value_counts(dropna = True))
        counts_df.reset_index(inplace=True)
        counts_df.rename(columns = {'index': 'value'}, inplace = True)
        frequency_top_val = counts_df.loc[0, data_field] * 100.0 / counts_df[data_field].sum()
        top_val = counts_df.loc[0, 'value']
        return frequency_top_val > THRESHOLD, frequency_top_val, top_val
    
    ukb_data_fields_metadata_df = ukb_data_fields_metadata_df.copy(deep = True)
    continuous_notna_mask = (ukb_data_fields_metadata_df.type == "Continuous") & pd.notna(ukb_data_fields_metadata_df["selected_data_fields_list"])
    required_fields_subset_df = ukb_data_fields_metadata_df[continuous_notna_mask]
    # List of the columns that should be further processed due to low data variability (> 20% participants with the same value)
    continuous_right_branch_data_field_df = pd.DataFrame(
        columns = ["data_field", "selected_data_field", "frequency_top", "top_val"])
    
    for index, row in required_fields_subset_df.iterrows():
        data_field = row["data_field"]
        selected_data_fields_list = row["selected_data_fields_list"]
        
        if len(row["selected_data_fields_list"]) > 1:
            print(f"For data_field {data_field} than 1 selected_data_fields_list: {selected_data_fields_list}.")
            assert len(row["selected_data_fields_list"]) == 1
        
        single_data_field = selected_data_fields_list[0]
        if single_data_field in list(result_df.columns):
            is_continuous_right_branch, frequency_top, top_val = check_if_more_than_20_percentage(
                single_data_field, result_df[single_data_field])
            if is_continuous_right_branch:
                single_field_df = pd.DataFrame([{
                    "data_field": data_field, 
                    "selected_data_field": single_data_field,
                    "frequency_top": frequency_top, 
                    "top_val": top_val
                }])
                continuous_right_branch_data_field_df = pd.concat(
                    [continuous_right_branch_data_field_df, single_field_df], axis = 0)
        else:
            print(f"Missing data field in main data frame: {single_data_field}")
    
    # Mark data_fields that need further processing.
    continuous_right_branch_data_fields_str = "|".join(list(continuous_right_branch_data_field_df.data_field))
    print(f"No. columns {continuous_right_branch_data_field_df.shape[0]} to be further processed due to too low data variability.")
    print(f"Data fields with low variability marked for further processing {continuous_right_branch_data_fields_str}")
    print("Available options for further processing: dropping, changing type into categorical (single) or binary.")
            
    mask = ukb_data_fields_metadata_df.data_field.isin(list(continuous_right_branch_data_field_df.data_field))
    ukb_data_fields_metadata_df.loc[mask, "type"] = ['Undefined_Continuous'] * ukb_data_fields_metadata_df[mask].shape[0]
    
    return ukb_data_fields_metadata_df, result_df


def remove_variables_not_enough_participants(ukb_data_fields_metadata_df, result_df, considered_type = 'Continuous'):
    """
    Rule: Remove variables with less than 500 participants.
    """

    PARTICIPANTS_THRES = 500
    def _verify_if_should_drop(data_field_extended):
        return (result_df[data_field_extended].shape[0] - result_df[data_field_extended].isnull().sum()) < PARTICIPANTS_THRES
    
    required_fields_subset_df = ukb_data_fields_metadata_df[ukb_data_fields_metadata_df.type == considered_type]
    required_fields_subset_df = required_fields_subset_df[
            required_fields_subset_df["selected_data_fields_list"].notna()]
    
    considered_data_fields_extended = list(itertools.chain.from_iterable(
        required_fields_subset_df.selected_data_fields_list))
    
    data_fields_to_drop = []
    for data_field_extended in considered_data_fields_extended:
        if _verify_if_should_drop(data_field_extended):
            data_field = data_field_extended.split("-")[0]
            data_fields_to_drop.append(data_field)
    
    print(data_fields_to_drop)
    print(f"No. {len(data_fields_to_drop)} of data fields to be dropped due to low number of participants - less than 500.")
    
    drop_data_fields_from_resources(ukb_data_fields_metadata_df, result_df, data_fields_to_drop)
    
    return ukb_data_fields_metadata_df, result_df


def remove_categories_or_values_not_enough_participants(
    ukb_data_fields_metadata_df, result_df, considered_type = 'Undefined_Continuous'):
    """
    Consider types: Undefined_Continuous, "Integer", Categorical (single)
    Replaces categories, values with not enough participants with NA value.
    """

    MIN_PARTICIPANTS_PER_VALUE = 10
    required_fields_subset_df = ukb_data_fields_metadata_df[ukb_data_fields_metadata_df.type == considered_type]
    required_fields_subset_df = required_fields_subset_df[
            required_fields_subset_df["selected_data_fields_list"].notna()]
    
    def _fix_list_type(row):
        if type(row["selected_data_fields_list"]) == str:
            return ast.literal_eval(row["selected_data_fields_list"])
        else:
            return row["selected_data_fields_list"]
    
    required_fields_subset_df["selected_data_fields_list"] = required_fields_subset_df.apply(
        lambda row: _fix_list_type(row), axis = 1)
                
    considered_data_fields_extended = list(itertools.chain.from_iterable(
        required_fields_subset_df.selected_data_fields_list))
    
    total_no_data_fields_with_replaced_vals = 0
    for data_field_extended in considered_data_fields_extended:
        unique_values_df = result_df[data_field_extended].value_counts()
        unique_values_df = unique_values_df.rename_axis('unique_values').reset_index(name='counts')
        values_to_be_replaced = unique_values_df[unique_values_df.counts < MIN_PARTICIPANTS_PER_VALUE].unique_values
        
        if len(values_to_be_replaced) > 0:
            data_field_dtype = result_df[data_field_extended].dtype
            if data_field_dtype == object:
                print(f"For data field {data_field_extended} converting column to float or int.")
                if considered_type == 'Undefined_Continuous':
                    result_df[data_field_extended] = result_df[data_field_extended].astype(float)
                else:
                    try:
                        result_df[data_field_extended] = result_df[data_field_extended].astype(float).astype('Int32')
                        data_field_dtype = 'int'
                    except ValueError as exception:
                        print(f"Issue converting {data_field_extended} into integer: {exception}. Try converting into str.")
                        result_df[data_field_extended] = result_df[data_field_extended].astype(str)
                        data_field_dtype = 'str'

            print(f"For data field {data_field_extended}, replace no. {len(values_to_be_replaced)} values/categories by NA.")
            if len(values_to_be_replaced) > 0:
                total_no_data_fields_with_replaced_vals = total_no_data_fields_with_replaced_vals + 1
                
            if str(data_field_dtype) != 'str':
                mask = result_df[data_field_extended].apply(
                    lambda val: False if pd.isna(val) else 
                        any(
                            math.isclose(val, forbidden_value)
                            for forbidden_value in values_to_be_replaced
                        )
                )
            else:
                mask = result_df[data_field_extended].isin(values_to_be_replaced)

            result_df.loc[mask, data_field_extended] = np.nan
            assert unique_values_df.shape[0] >= result_df[data_field_extended].value_counts().shape[0]
    
    print(f"Total no. of data fields with replaced values is {total_no_data_fields_with_replaced_vals}")
    return ukb_data_fields_metadata_df, result_df

def change_data_type_distinct_values(ukb_data_fields_metadata_df, result_df, considered_type = UNDEFINED_CONTINUOUS):
    # Rule: 
    # 1. Right branch for continuous data type: 
    #       if more than 2 distinct values (keep processing), or 2 distinct values (set Binary data)
    #       otherwise drop data field if only single unique value is available
    # 2. Right branch for Integer data type:
    #      if 3-20 distinct value - set categorical (single); if 2 distinct values set binary
    def _convert_type(ukb_data_fields_metadata_df, data_fields_list, desired_type):
        data_fields_list = [data_field_extended.split("-")[0] for data_field_extended in data_fields_list]
        mask = ukb_data_fields_metadata_df.data_field.isin(data_fields_list)
        ukb_data_fields_metadata_df.loc[mask, "type"] = [desired_type] * ukb_data_fields_metadata_df[mask].shape[0]
    
    
    THRESHOLD_MAX_DISTINCT = 2
#     ukb_data_fields_metadata_df = ukb_data_fields_metadata_df.copy(deep = True)
    
    mask = (ukb_data_fields_metadata_df.type == considered_type) & pd.notna(ukb_data_fields_metadata_df["selected_data_fields_list"])
    required_fields_subset_df = ukb_data_fields_metadata_df[mask]

    considered_columns = list(itertools.chain.from_iterable(required_fields_subset_df.selected_data_fields_list))
    
    # Do not count NA value as a distinct value. Parameter: dropna = True (default)
    # Ref: https://pandas.pydata.org/docs/reference/api/pandas.Series.nunique.html
    unique_val_df = pd.DataFrame(result_df[considered_columns].nunique()) # Column wise
    unique_val_df.columns = ['unique_vals']
    unique_val_df.reset_index(inplace = True)
    unique_val_df = unique_val_df.rename(columns = {'index': 'data_field_extended'})
    
#     from IPython import embed; embed()
    
    # Data fields to be converted into Categorical (single)
    data_fields_categorical_single = set([
        data_field_extended
        for data_field_extended in list(unique_val_df.loc[unique_val_df.unique_vals > THRESHOLD_MAX_DISTINCT].data_field_extended)])
    
    data_fields_categorical_single_str = "|".join(data_fields_categorical_single)
    
    # Data fields to be converted into Binary
    data_fields_binary = set([
        data_field_extended
        for data_field_extended in list(unique_val_df.loc[unique_val_df.unique_vals == THRESHOLD_MAX_DISTINCT].data_field_extended)])
    data_fields_binary_str = "|".join(data_fields_binary)
    
    # Data fields to be dropped, as number of unique values is less than THRESHOLD_MAX_DISTINCT (here 2)
    data_fields_to_drop = set(set(considered_columns).difference(data_fields_categorical_single)).difference(data_fields_binary)
    data_fields_to_drop_str = "|".join(data_fields_to_drop)
    
    # Option 1: Convert to categorical single
    desired_type = 'Categorical (single)'
    print(f"No. {len(data_fields_categorical_single)} data fields converted from {considered_type} to {desired_type}: [{data_fields_categorical_single_str}]")
    _convert_type(ukb_data_fields_metadata_df, data_fields_categorical_single, desired_type = 'Categorical (single)')
    
    # Option 2: Convert to Binary
    desired_type = SEMI_BINARY
    print(f"No. {len(data_fields_binary)} data fields converted from {considered_type} to {desired_type}: [{data_fields_binary_str}]")
    _convert_type(ukb_data_fields_metadata_df, data_fields_binary, desired_type = SEMI_BINARY)
    
    # Option 3: Drop data field
    print(f"No. {len(data_fields_to_drop)} data fields to be dropped: [{data_fields_to_drop_str}]")
    drop_data_fields_from_resources(
        ukb_data_fields_metadata_df, result_df, data_fields_to_drop)
        
    return ukb_data_fields_metadata_df, result_df
