# Supplementary material for: Identifying and ranking non-traditional risk factors for cardiovascular disease prediction in people with type 2 diabetes
Source: Commun Med (Lond). 2025 Mar 14;5:77. doi: 10.1038/s43856-025-00785-y (PMC11906859; doi:10.1038/s43856-025-00785-y)
Supplement: Supplementary file 11 — Supplementary Software [file 43856_2025_785_MOESM11_ESM.zip › novel_features_cvd_prediction-main/src/helper_scripts/helper_data_engineering_initial_processing.py]

import itertools
import ast

import pandas as pd

def drop_data_fields_from_resources(ukb_data_fields_metadata_df, result_df, data_fields, data_field_separator = "-"):
    """
    Method to remove data fields from `ukb_data_fields_metadata_df` and `result_df`.
    """
    
    data_fields = [data_field.split(data_field_separator)[0] for data_field in data_fields]
    
    ukb_data_fields_metadata_df.data_field = ukb_data_fields_metadata_df.data_field.apply(str)
    
    drop_ukb_data_fields_metadata_df = ukb_data_fields_metadata_df[ukb_data_fields_metadata_df.data_field.isin(data_fields)]
    drop_ukb_data_fields_metadata_df = drop_ukb_data_fields_metadata_df[pd.notna(drop_ukb_data_fields_metadata_df.selected_data_fields_list)]
    
    if ((drop_ukb_data_fields_metadata_df.shape[0] > 0) and 
        (type(drop_ukb_data_fields_metadata_df.selected_data_fields_list.iloc[0]) == str)):
        # Convert string representation of list to list
        drop_ukb_data_fields_metadata_df.selected_data_fields_list = drop_ukb_data_fields_metadata_df.selected_data_fields_list.apply(
            lambda val: ast.literal_eval(val))
    
    considered_columns = list(itertools.chain.from_iterable(drop_ukb_data_fields_metadata_df.selected_data_fields_list))
    considered_columns = set(considered_columns).intersection(set(list(result_df.columns)))
    
    considered_columns_str = ",".join(considered_columns)
    print(f"Drop columns: (no. {len(list(considered_columns))}, data_fields: {considered_columns_str})")
    
    initial_required_fields_size = ukb_data_fields_metadata_df.shape[0]
    initial_result_size = result_df.shape[1]
    
    result_df.drop(considered_columns, axis = 1, inplace = True)
    ukb_data_fields_metadata_df.drop(
        ukb_data_fields_metadata_df[ukb_data_fields_metadata_df.data_field.isin(list(drop_ukb_data_fields_metadata_df.data_field))].index, 
        axis = 0, 
        inplace = True)
    
    assert ukb_data_fields_metadata_df.shape[0] + len(list(drop_ukb_data_fields_metadata_df.data_field)) == initial_required_fields_size
    assert result_df.shape[1] + len(considered_columns)  == initial_result_size
    
def report_no_fields(ukb_data_fields_metadata_df):
    for type_name in ['Categorical (single)', 'Text', 'Continuous', 'Compound', 'Time', 'Integer', "Categorical (multiple)", "Semi_Binary", "Undefined_Continuous"]:
        sub_ukb_data_fields_metadata_df = ukb_data_fields_metadata_df[ukb_data_fields_metadata_df.type == type_name]
        no_type_specific_pilot_fields = 0
        for index, row in sub_ukb_data_fields_metadata_df.iterrows():
            if row["data_field_description"].endswith("(pilot)"):
                no_type_specific_pilot_fields = no_type_specific_pilot_fields + 1

        print(f"\tNo. of considered data fields of type {type_name} excluding pilot data fields: {(ukb_data_fields_metadata_df[ukb_data_fields_metadata_df.type == type_name].shape[0] - no_type_specific_pilot_fields)}")

def report_no_fields_for_each_category(ukb_data_fields_metadata_df):
    # Assume that none of pilot data fields are available.
    aggregated_summary_df = pd.DataFrame()
    for type_name in ['Categorical (single)', 'Text', 'Continuous', 'Compound', 'Time', 'Integer', "Categorical (multiple)", "Semi_Binary", "Undefined_Continuous"]:
        sub_ukb_data_fields_metadata_df = ukb_data_fields_metadata_df[ukb_data_fields_metadata_df.type == type_name]
        # Important set "as_index" = False in groupby
        sub_aggregated_summary_df = sub_ukb_data_fields_metadata_df[["data_field", "category_id"]].groupby("category_id", as_index = False).size()
        sub_aggregated_summary_df["type_name"] = type_name
        sub_aggregated_summary_df.rename(columns = {"size": "count"}, inplace = True)
        if aggregated_summary_df.empty:
            aggregated_summary_df = sub_aggregated_summary_df
        else:
            aggregated_summary_df = pd.concat([aggregated_summary_df, sub_aggregated_summary_df], ignore_index = True)

    def _get_brief_aggregated_results(aggregated_summary_df):
        return aggregated_summary_df[["count", "type_name"]].groupby(["type_name"], as_index = False)["count"].sum()

    return _get_brief_aggregated_results(aggregated_summary_df)

def identify_pilot_data_fields_to_remove(ukb_data_fields_metadata_df):
    pilot_data_fields = []
    for index, row in ukb_data_fields_metadata_df.iterrows():
        if row["data_field_description"].endswith("(pilot)"):
            
            selected_data_fields_list = row["selected_data_fields_list"]
            if type(selected_data_fields_list) == str:
                selected_data_fields_list = ast.literal_eval(selected_data_fields_list)

            for single_selected_data_field in selected_data_fields_list:
                pilot_data_fields.append(single_selected_data_field)
            
    pilot_data_fields_str = "|".join(pilot_data_fields)
    return pilot_data_fields

def drop_time_and_compound_text_data_fields(ukb_data_fields_metadata_df, result_df):
    ukb_data_fields_metadata_df = ukb_data_fields_metadata_df.copy(deep = True)
    
    no_compound = ukb_data_fields_metadata_df[ukb_data_fields_metadata_df.type == "Compound"].shape[0]
    compound_data_fields = "|".join(ukb_data_fields_metadata_df[ukb_data_fields_metadata_df.type == "Compound"].data_field)
    print(f"No. {no_compound} of Compound data fields to drop. Full list {compound_data_fields}.")
    
    no_time = ukb_data_fields_metadata_df[ukb_data_fields_metadata_df.type == "Time"].shape[0]
    time_data_fields = "|".join(ukb_data_fields_metadata_df[ukb_data_fields_metadata_df.type == "Time"].data_field)
    print(f"No. {no_time} of Time data fields to drop. Full list {time_data_fields}.")
    
    no_text = ukb_data_fields_metadata_df[ukb_data_fields_metadata_df.type == "Text"].shape[0]
    text_data_fields = "|".join(ukb_data_fields_metadata_df[ukb_data_fields_metadata_df.type == "Text"].data_field)
    print(f"No. {no_text} of Text data fields to drop. Full list {text_data_fields}.")
    
    drop_ukb_data_fields_metadata_df = ukb_data_fields_metadata_df[ukb_data_fields_metadata_df.type.isin(["Compound", "Time", "Text"])]
    drop_ukb_data_fields_metadata_df = drop_ukb_data_fields_metadata_df[pd.notna(drop_ukb_data_fields_metadata_df.selected_data_fields_list)]
    considered_columns = list(itertools.chain.from_iterable(drop_ukb_data_fields_metadata_df.selected_data_fields_list))
    considered_columns = set(considered_columns).intersection(set(list(result_df.columns)))
    
    REQUIRED_FIELDS_SHAPE = ukb_data_fields_metadata_df.shape[0]
    RESULT_COL_SIZE = result_df.shape[1]
    
    result_df.drop(considered_columns, axis = 1, inplace = True)
    ukb_data_fields_metadata_df.drop(
        ukb_data_fields_metadata_df[ukb_data_fields_metadata_df.data_field.isin(list(drop_ukb_data_fields_metadata_df.data_field))].index, 
        axis = 0, 
        inplace = True)
    
    assert ukb_data_fields_metadata_df.shape[0] + len(list(drop_ukb_data_fields_metadata_df.data_field)) == REQUIRED_FIELDS_SHAPE
    assert result_df.shape[1] + len(considered_columns)  == RESULT_COL_SIZE
    
    print(f"result_df shape: [{result_df.shape[0], result_df.shape[1]}]")
    print(f"ukb_data_fields_metadata_df shape: [{ukb_data_fields_metadata_df.shape[0], ukb_data_fields_metadata_df.shape[1]}]")
    
    return ukb_data_fields_metadata_df, result_df

def drop_categorical_single_multiple_responses(ukb_data_fields_metadata_df, result_df):
    """
    Sample data field UKB ID = 402 Index for card B in round
    https://biobank.ndph.ox.ac.uk/showcase/field.cgi?id=402 ([402-0.0, 402-0.1, 402-0.2, 402-0.3, 402-0.4, ... ])
    or `5141` 3mm asymmetry index unreliable (left)
    """
    multiple_array_ids = list()
    ukb_data_fields_metadata_df = ukb_data_fields_metadata_df.copy(deep = True)
    ukb_data_fields_metadata_df = ukb_data_fields_metadata_df[
        pd.notna(ukb_data_fields_metadata_df["selected_data_fields_list"])]
    # responses: Categorical (multiple), Categorical (single)
    for index, row in ukb_data_fields_metadata_df.iterrows():
        if len(row["selected_data_fields_list"]) > 1 and (row["value_type"] == "Categorical (single)"):
            multiple_array_ids.append(row["data_field"])
            
    drop_fields_df = ukb_data_fields_metadata_df[ukb_data_fields_metadata_df.data_field.isin(multiple_array_ids)]
    print(f"Categorical (single) multiple responses, no. of data fields {drop_fields_df.shape[0]} to drop.")        
#     print(drop_fields_df)
    ukb_data_fields_metadata_df = ukb_data_fields_metadata_df[~ukb_data_fields_metadata_df.data_field.isin(multiple_array_ids)]
    
    considered_columns = list(itertools.chain.from_iterable(drop_fields_df.selected_data_fields_list))
    considered_columns = set(considered_columns).intersection(set(list(result_df.columns)))
    
    result_df.drop(considered_columns, axis = 1, inplace = True)
    
    print(f"ukb_data_fields_metadata_df rows: {ukb_data_fields_metadata_df.shape[0]} result_df cols: {result_df.shape[1]}")
    
    return ukb_data_fields_metadata_df, result_df

def combine_integer_continuous_data_fields(ukb_data_fields_metadata_df, result_df):
    """
    Combines multiple matching integer and continuous data fields into a single one. This is based on array ids.
    Exception: note that not all data fields were measured at the assessment date, so we might not
    have relevant selected_data_fields_list to calculate mean across integer array ids e.g.  Weight (pre-imaging)
    """
    ukb_data_fields_metadata_df = ukb_data_fields_metadata_df.copy(deep = True)
    
    integer_continuous_notna_mask = (
        (ukb_data_fields_metadata_df.type == "Integer") | 
        (ukb_data_fields_metadata_df.type == "Continuous")
    ) & pd.notna(ukb_data_fields_metadata_df["selected_data_fields_list"])
    required_integer_continuous_fields_df = ukb_data_fields_metadata_df[integer_continuous_notna_mask]

    required_integer_continuous_fields_df = required_integer_continuous_fields_df.reset_index()  # make sure indexes pair with number of rows
    mean_data_fields = []
    global_mean_data_fields = []
    for index, row in required_integer_continuous_fields_df.iterrows():
        data_field = row["data_field"]
        data_field_mean = row["data_field"] + "-0.0"
        mean_data_fields.append(data_field_mean)
        mean_values_list = result_df[row["selected_data_fields_list"]].mean(axis = 1, skipna = True)
        len_selected_data_fields = len(row["selected_data_fields_list"])
        result_df.drop(row["selected_data_fields_list"], axis = 1, inplace = True)
        # Create new column with mean values
        result_df[data_field_mean] = mean_values_list
        # Update selected data fields list
        global_mean_data_fields.append([data_field_mean])
    
    # Keep information about updated data fields list
    assert ukb_data_fields_metadata_df[integer_continuous_notna_mask].shape[0] == len(global_mean_data_fields)
    # IMPORTANT: convert to list the content that we want to assign to another column
    ukb_data_fields_metadata_df.loc[integer_continuous_notna_mask, "selected_data_fields_list"] = global_mean_data_fields
    # Additional step: not sure why the values assigned are not of list type
    ukb_data_fields_metadata_df.loc[integer_continuous_notna_mask, "selected_data_fields_list"] = ukb_data_fields_metadata_df.loc[integer_continuous_notna_mask, "selected_data_fields_list"].str.split("|")
    
    return ukb_data_fields_metadata_df, result_df, mean_data_fields

def two_or_operator(result_df, columns):
    assert len(columns) == 2
    return list(result_df[columns[0]]) or list(result_df[columns[1]])

def three_or_operator(result_df, columns):
    assert len(columns) == 3
    return list(result_df[columns[0]]) or list(result_df[columns[1]]) or list(result_df[columns[2]])

def combine_relevant_columns(ukb_data_fields_metadata_df, result_df):
    ukb_data_fields_metadata_df = ukb_data_fields_metadata_df.copy(deep = True)
    
    combine_rules_df = pd.read_csv(
        "../../data/rules/ukb_data_fields_combine_rules.csv", sep = ",")
    combine_rules_df["combine_data_fields_list"] = combine_rules_df.combine_data_fields.str.split(",")
    all_data_fields_combined = []
    
    for index, row in combine_rules_df.iterrows():
        considered_columns = []        
        for data_field in row["combine_data_fields_list"]:  
            selected_data_fields_list = ukb_data_fields_metadata_df[
                ukb_data_fields_metadata_df.data_field == str(data_field)].selected_data_fields_list.iat[0]
            if type(selected_data_fields_list) == str:
                selected_data_fields_list = ast.literal_eval(selected_data_fields_list)
            
            if len(selected_data_fields_list) > 0:
                considered_columns = considered_columns + selected_data_fields_list
            
        combined_data_field_name = considered_columns[0]
        combined_column = []

        if len(row["combine_data_fields_list"]) == 3:
            combined_column = three_or_operator(result_df, considered_columns)
        elif len(row["combine_data_fields_list"]) == 2:
            combined_column = two_or_operator(result_df, considered_columns)
        else:
            print("Not supported")
        
        all_data_fields_combined.append(tuple(row["combine_data_fields_list"]))
        
        # Update ukb_data_fields_metadata_df: `selected_data_fields`, `general_data_field_description`
        # By default we keep the first data field as a main one, we drop rest data fields
        keep_data_field = row["combine_data_fields_list"][0]
        drop_data_fields = row["combine_data_fields_list"][1:]
        
        data_field_row_id = ukb_data_fields_metadata_df.index[ukb_data_fields_metadata_df.data_field == str(keep_data_field)].tolist()[0]

        # DataFrame "at": https://pandas.pydata.org/docs/reference/api/pandas.DataFrame.at.html
        ukb_data_fields_metadata_df.at[data_field_row_id, "data_field_description"] = str(row["general_meaning"])
        ukb_data_fields_metadata_df.at[data_field_row_id, "selected_data_fields_list"] = [combined_data_field_name]

        result_df[combined_data_field_name] = combined_column
        
        # Drop not needed data from `ukb_data_fields_metadata_df` and `result_df`.
        drop_data_fields_from_resources(ukb_data_fields_metadata_df, result_df, data_fields = drop_data_fields)
    
    print(f"Total no of combined rules {len(all_data_fields_combined)}, fields: {all_data_fields_combined}")
        
    return ukb_data_fields_metadata_df, result_df
