# Supplementary material for: Identifying and ranking non-traditional risk factors for cardiovascular disease prediction in people with type 2 diabetes
Source: Commun Med (Lond). 2025 Mar 14;5:77. doi: 10.1038/s43856-025-00785-y (PMC11906859; doi:10.1038/s43856-025-00785-y)
Supplement: Supplementary file 11 — Supplementary Software [file 43856_2025_785_MOESM11_ESM.zip › novel_features_cvd_prediction-main/src/helper_scripts/helper_data_engineering_semantic_rules.py]

import itertools
import typing
import ast
import pandas as pd
import numpy as np
import tqdm

NOT_APPLICABLE_CONST = -888
NOT_APPLICABLE_REPLACEMENT_VAL = "not_applicable"
NOT_COLLECTED_CONST = -777
NOT_COLLECTED_REPLACEMENT_VAL = "not_collected"


class ReplacementRule(typing.NamedTuple):
    conditioning_data_field: str
    conditioning_field_triggers: typing.List[str]
    affected_data_field: str
    baseline_value_for_affected_data_field: str
    

def semantic_rule_application(rule_def: ReplacementRule, df: pd.DataFrame):

    try:
        df.loc[
            df[rule_def.conditioning_data_field].isin(rule_def.conditioning_field_triggers)
            & df[rule_def.affected_data_field].isna(),
            rule_def.affected_data_field
        ] = rule_def.baseline_value_for_affected_data_field
    except KeyError as key_error:
        # Missing either conditioning or affected data field.
        print(
            f"Missing conditioning {rule_def.conditioning_data_field} or affected data field {rule_def.affected_data_field}"
        )
    print(
        f"Post: values of {rule_def.baseline_value_for_affected_data_field}: "
        f"{df[rule_def.affected_data_field].describe()}"
    )

    return df
    
def verify_data_field_available(data_field_extended, result_df):
    return data_field_extended in list(result_df.columns)

def semantic_backfill(ukb_data_fields_metadata_df, df, semantic_rules_df, debug = False):
    """Performs semantic backfill based on defined rules. Modifies df inplace."""
    ukb_data_fields_metadata_df = ukb_data_fields_metadata_df.copy(deep = True)
    
    def _define_baseline_val(baseline_value_for_affected_data_field):
        if baseline_value_for_affected_data_field == NOT_APPLICABLE_REPLACEMENT_VAL:
            return NOT_APPLICABLE_CONST
        elif baseline_value_for_affected_data_field == NOT_COLLECTED_REPLACEMENT_VAL:
            return NOT_COLLECTED_CONST
        else:
            return baseline_value_for_affected_data_field
    
    DEBUG_RULES_COUNT = 5
    # If conditioning or affected data field is missing, we want to drop both of data fields.
    data_fields_to_drop = []
    for rule in itertools.islice(
        semantic_rules_df.itertuples(), DEBUG_RULES_COUNT if debug else None
    ):
        replacement_rule = ReplacementRule(
            conditioning_data_field=f"{rule.conditioning_data_field}-0.0", # See comment about sufix below.
            conditioning_field_triggers=(
                [int(val) for val in rule.conditioning_field_triggers.split(",")]
                if isinstance(rule.conditioning_field_triggers, str)
                else [rule.conditioning_field_triggers]
            ),
            # Sementic rules application step should be performed after merging integer and continouous data fields (arrays ids).
            affected_data_field=f"{rule.affected_data_fields}-0.0", # Verified that in this case it seems to be a correct assumption. 
            baseline_value_for_affected_data_field=(
                _define_baseline_val(rule.baseline_value_for_affected_data_field)
            )
        )
        
        #==========================================================================
        # Verify if conditioning or affected data fields are available or not.
        # Drop those columns from df and required_data_fields_df
        #==========================================================================
        if not verify_data_field_available(replacement_rule.conditioning_data_field, df):
            print(f"Conditioning data field {replacement_rule.conditioning_data_field} not available.")
            
            if verify_data_field_available(replacement_rule.affected_data_field, df):
                data_fields_to_drop.append(replacement_rule.affected_data_field)
            
        if not verify_data_field_available(replacement_rule.affected_data_field, df):
            print(f"Affected data field {replacement_rule.affected_data_field} is not available.")
            if verify_data_field_available(replacement_rule.conditioning_data_field, df):
                data_fields_to_drop.append(replacement_rule.conditioning_data_field)
        #===========================================================================

        df = semantic_rule_application(replacement_rule, df)
        
    df_initial_no_cols = df.shape[1]
    # We can not determine a value of affected data field if conditional data field is missing. We drop those columns.
    data_fields_to_drop_str = ",".join(data_fields_to_drop)
    print(f"Drop conditional or affected data fields not possible to backfill: (no. {len(data_fields_to_drop)}, data_fields: {data_fields_to_drop_str})")
    df.drop(data_fields_to_drop, axis = 1, inplace = True)
    assert df_initial_no_cols == (df.shape[1] + len(data_fields_to_drop))
    
    # Update required_data_fields_df
    # Not available at all data fields: 1647, 1767
    ukb_data_fields_metadata_df_no_rows = ukb_data_fields_metadata_df.shape[0]
    data_fields_to_drop = [data_field_extended.split("-")[0] for data_field_extended in data_fields_to_drop]
    ukb_data_fields_metadata_df.drop(
        ukb_data_fields_metadata_df[ukb_data_fields_metadata_df.data_field.isin(list(data_fields_to_drop))].index, 
        axis = 0, 
        inplace = True)
    assert ukb_data_fields_metadata_df_no_rows == (ukb_data_fields_metadata_df.shape[0] + len(data_fields_to_drop))
    
    return ukb_data_fields_metadata_df, df


def replace_na_values(ukb_data_fields_metadata_df, result_df, missing_data_encoding_mapping_df):
    missing_data_encoding_mapping_df.data_field = missing_data_encoding_mapping_df.data_field.astype("Int64")
    required_fields_subset_df = pd.merge(
        ukb_data_fields_metadata_df,
        missing_data_encoding_mapping_df,
        on="data_field",
        how="inner",
    )
    
    if "selected_data_fields_list" not in required_fields_subset_df.columns: 
        required_fields_subset_df.selected_data_fields_list = required_fields_subset_df.selected_data_fields.str.split("|")
        required_fields_subset_df = required_fields_subset_df[
            required_fields_subset_df["selected_data_fields_list"].notna()
        ]
    else:
        if type(required_fields_subset_df.selected_data_fields_list.iloc[0]) == str:
            # This is mostly used when we read data again, instead of doing processing from top to bottom.
            required_fields_subset_df.selected_data_fields_list = required_fields_subset_df.selected_data_fields_list.apply(
                lambda val: ast.literal_eval(val))
        
    total_na_values_replaced = 0  
    total_no_of_data_fields_with_na_responses = 0
    for _, row in tqdm.tqdm(required_fields_subset_df.iterrows()):
        for field in row["selected_data_fields_list"]:
            to_replace = int(row["response_id"])
            before_na_count = result_df[field].isna().sum()
            # Not working: result_df[field].replace(to_replace, pd.NA, inplace=True)
            result_df[field].replace(to_replace, np.nan, inplace=True)
            after_na_count = result_df[field].isna().sum()
            diff_after_before_na_count = after_na_count - before_na_count
            print(f"Replaced value in {field}: new {diff_after_before_na_count} NANs inserted")
            total_na_values_replaced = total_na_values_replaced + diff_after_before_na_count
            if diff_after_before_na_count > 0:
                total_no_of_data_fields_with_na_responses += 1
                
    # There is no change in `ukb_data_fields_metadata_df` dataframe. Optionally, we can record transformation info.
    print(f"Total no of data fields with NA responses {total_no_of_data_fields_with_na_responses}, total no. of replaced responses {total_na_values_replaced}")
    return ukb_data_fields_metadata_df, result_df
