# Supplementary material for: Identifying and ranking non-traditional risk factors for cardiovascular disease prediction in people with type 2 diabetes
Source: Commun Med (Lond). 2025 Mar 14;5:77. doi: 10.1038/s43856-025-00785-y (PMC11906859; doi:10.1038/s43856-025-00785-y)
Supplement: Supplementary file 11 — Supplementary Software [file 43856_2025_785_MOESM11_ESM.zip › novel_features_cvd_prediction-main/src/helper_scripts/helper_model_validation.py]

import joblib

import numpy as np
import pandas as pd

from scipy.stats import chi2, norm as normal
from sklearn.inspection import permutation_importance

class val_names():
    pred_name = 'predicted'
    logit_risk_name ='logit_risk'
    obs_name = 'observed'
    slope_name = 'slope'
    int_name = 'intercept'
    binomial_name = 'binomial'
    gaussian_name = 'gaussian'
    cstat = 'cstatistic'
    lb = 'lb'
    ub ='ub'
    r2 = 'rsquared'
    cs = 'calibration_slope'
    cs_se = 'calibration_slope_se'
    cil = 'calibration_in_the_large'
    cil_se = 'calibration_in_the_large_se'
    folds_name = 'group'

def cstatistic(dt, observed, predicted, alpha = None):
    '''
    Calculates Harell's c-statistic" for models predicting
    a binary outcome
    
    Parameters
    ----------
    dt : pd.DF
    observed : str
        a column name in dt.
    predicted : str
        a column nane in dt, reflecting predicted probabilities
        alpha: float, the (1-alpha)% confidence interval. Default: for no
        confidence interval.
    
    Returns
    -------
    Harrel's c-statistics as np.float.
    
    Notes
    -----
    Here prediction (predicted column) can range between +- infinity, to
    allow for evaluations of non-Prob scores.
    
    The standard error are derived based on:
    .. [1] JA Hanley and BJ McNeil, "The meaning and use of the area under a
    receiver operating characteristic (ROC) curve, Radiology 1982; 29-36." see
    (Table 2).
    '''
    norm = np.array(dt[dt[observed] == 0][predicted])
    abnorm = np.array(dt[dt[observed] == 1][predicted])
    # outer subtraction
    mat_out = np.subtract.outer(abnorm, norm).astype(np.float32)
    # cstat
    cstat = np.mean( (mat_out > 0) + 0.5 * (mat_out == 0))
    res_dict = {val_names.cstat: cstat}
    # standard error
    if alpha is not None:
        Q1 = cstat/(2-cstat)
        Q2 = (2 * cstat**2)/(1+cstat)
        nn = len(norm)
        na = len(abnorm)
        num = ( cstat * (1 - cstat) + (na - 1)*(Q1-cstat**2) + (nn - 1)*(Q2 - cstat**2))
        denom = na * nn
        var = num/denom

        z = np.sqrt(chi2.ppf(1-alpha, 1))
        res_dict[val_names.lb] = cstat - z * np.sqrt(var)
        res_dict[val_names.ub] = cstat + z * np.sqrt(var)

    return res_dict

# Method for calculating feature permutation importance
# https://scikit-learn.org/stable/modules/permutation_importance.html
def calculate_premutation_importance(fitted_model, df_train, Y_train):
    importance = permutation_importance(
        fitted_model, df_train, Y_train.astype('int'), 
        n_repeats = 10, random_state = 0, scoring = "roc_auc")

    data = {
        'importances_mean': list(importance['importances_mean']),
        'importances_std': list(importance['importances_std']),
    }
    
    df_importance = pd.DataFrame(data)
    return df_importance


def save_fitted_model(fitted_model, model_output_file):
    try:
        with open(model_output_file, "wb") as file_model:
            joblib.dump(fitted_model, file_model, compress = 3)
            print(f"[INFO] Model saved in {model_output_file}\n")
    except Exception as exception:
        print(f"Exception while saving a model {exception}")
