# Supplementary material for: Identifying and ranking non-traditional risk factors for cardiovascular disease prediction in people with type 2 diabetes
Source: Commun Med (Lond). 2025 Mar 14;5:77. doi: 10.1038/s43856-025-00785-y (PMC11906859; doi:10.1038/s43856-025-00785-y)
Supplement: Supplementary file 11 — Supplementary Software [file 43856_2025_785_MOESM11_ESM.zip › novel_features_cvd_prediction-main/src/multivariable_modelling.ipynb]

# %% [code]
import argparse
from tokenize import group
import pandas as pd
import json
import itertools
import numpy as np
import time
import os
import joblib

# %% [code]
from sklearn.linear_model import LogisticRegressionCV
from sklearn.model_selection import train_test_split
from sklearn.preprocessing import StandardScaler

from helper_scripts.helper_model_validation import *

# %% [markdown]
### Code snippets for training the multivarible model (elastic net)

# %% [code]
# Read processed UKB data fields and outcome variables

# assumption: the below dataset consists only of columns that passed previous steps, such as association_testing.ipynb
X = pd.read_csv("processed_result_df", sep = "\t") 
y = pd.read_csv("outcomes_df", sep = "\t")
# Define `score_names` variable that consists of columns that will be used for training the model. Please note that this list can be different
# depending on the analysed outcome and group.
score_names = list() # needs to be defined

# %% [markdown]
#### Split input data into train and test

# %% [code]
X_train, X_test, y_train, y_test = train_test_split(X, y, test_size = 0.20, random_state = 42)

# %% [markdown]
#### Standardize features by removing the mean and scaling to unit variance


# %% [code]
scaler = StandardScaler()
scaler.fit(X_train[score_names])

X_train_scaled = pd.DataFrame(scaler.transform(X_train), columns = score_names)
X_test_scaled = pd.DataFrame(scaler.transform(X_test), columns = score_names)

# %% [markdown]
#### Fit elastic net model

# %% [code]
# Fit elastic net model - adjust model paraments depending on the input data.
# Reference: https://scikit-learn.org/stable/modules/generated/sklearn.linear_model.LogisticRegressionCV.html
elastic_net_model = LogisticRegressionCV(
    penalty = 'elasticnet',
    solver = 'saga',
    l1_ratios = [0.1, 0.5, 0.9],
    cv = 10,
    random_state = 0,
    max_iter = 1000,
    scoring = 'roc_auc',
    verbose = 1,
    n_jobs = -1, 
    fit_intercept = True,
) 

elastic_net_model.fit(X_train_scaled, y_train.astype('int'))

# %% [markdown]
#### Predict logarithm of probability estimated

# %% [code]
# Use `predict_log_proba` method to predict logarithm of probability estimates.
# https://scikit-learn.org/stable/modules/generated/sklearn.linear_model.LogisticRegression.html#sklearn.linear_model.LogisticRegression.predict_log_proba

# Train dataset
predictions_train_df = pd.DataFrame({
    "outcome_name": list(y_train),
    "predictions_1": list(elastic_net_model.predict_log_proba(X_train_scaled)[:, 1]),   
})

# Test dataset
predictions_test_df = pd.DataFrame({
    "outcome_name": list(y_test),
    "predictions_1": list(elastic_net_model.predict_log_proba(X_test_scaled)[:, 1]),   
})

# %% [markdown]
#### Calculate the permutation feature importance

# %% [code]
# Reference: https://scikit-learn.org/stable/modules/permutation_importance.html
df_importance = calculate_premutation_importance(
    elastic_net_model, X_train_scaled[score_names], y_train.astype('int'))

# %% [markdown]
#### Calculate C-statistic

# %% [code]
test_cstatistic = cstatistic(
    predictions_test_df.astype(np.float32), "outcome_name", "predictions_1", alpha = 0.95)

# %% [markdown]
#### Save fitted model

# %% [code]
save_fitted_model(elastic_net_model, "model_output_file")
