# Supplementary material for: Identifying and ranking non-traditional risk factors for cardiovascular disease prediction in people with type 2 diabetes
Source: Commun Med (Lond). 2025 Mar 14;5:77. doi: 10.1038/s43856-025-00785-y (PMC11906859; doi:10.1038/s43856-025-00785-y)
Supplement: Supplementary file 11 — Supplementary Software [file 43856_2025_785_MOESM11_ESM.zip › novel_features_cvd_prediction-main/src/single_imputation.R]

library(mice)
library(data.table)

#========================================================================================
# Paths
#========================================================================================

# Define input and output dirs
INPUT_DIR <- "/input_dir/"
OUTPUT_DIR <- "/output_dir/"

# Input file name consisting of the UKB data fields - this is based on the output from association_testing.ipynb
RESULT_DF_FILENAME <- "result_df.tsv"

result_df = read.csv(file = paste0(INPUT_DIR, RESULT_DF_FILENAME), sep = "\t")

remove_cols <- c("eid") # Remove patient's identifier column - it will be later added back.
result_df <- result_df[,!(names(result_df) %in% c("eid"))]

#==============================================================================
# Imputing
#==============================================================================
# set seed
set.seed(1986)

sample_ranges <- 1:(dim(result_df)[1])
selected_rows = sample(sample_ranges, 10000, replace = FALSE)

ini <- mice(result_df[selected_rows, ], maxit = 0)
met <- ini$method

pred.mat <- quickpred(result_df, minpuc = 0.5) # Initial values of those parameters mincor = 0.1, minpuc = 0.5

# Replacing missing method by "pmm" (can be applied to any type of data, see https://cran.r-project.org/web/packages/mice/mice.pdf page 81)
for (name in names(met)){
  if ((met[name] == "")) {
    met[name] = "pmm" # mean
  }
}

# Stochastic regression imputation
imp <- mice(
  data.frame(result_df), method=met, predictorMatrix= pred.mat, m=1, maxit=1, 
  diagnostics = FALSE, remove_collinear = FALSE, printFlag = TRUE)
print(imp$loggedEvents)

save(imp, file = paste(OUTPUT_DIR, 'result_df_imputed.Rdata', sep='/'))

completedData <- complete(imp, 1)

# Check that there aren't any missing values in the table
print("missing values in imputed table:")
print(length(which(is.na(completedData))))

# Verify if all data is completed
colSums(apply(complete(imp, 1), 2, is.na))

#==============================================================================
# Save completed dataset in output directory.
#==============================================================================
write.table(
  completedData,
  file = paste0(OUTPUT_DIR, "imputed_result_df.tsv"),
  sep='\t',
  row.names = FALSE)
